# Supplementary material for: Composite transcriptome assembly of RNA-seq data in a sheep model for delayed bone healing
Source: BMC Genomics. 2011 Mar 24;12:158. doi: 10.1186/1471-2164-12-158 (PMC3074554; doi:10.1186/1471-2164-12-158)
Supplement: Additional file 2 — Ovis aries composite transcriptome. A FASTA file containing the sequence of the longest transcript of each of the 13,987 ovine gene models. [file 1471-2164-12-158-S2.GZ]

Archive with 1 entries (1 files):
- oa_composite_transcriptome.fa
