# Supplementary material for: Composite transcriptome assembly of RNA-seq data in a sheep model for delayed bone healing
Source: BMC Genomics. 2011 Mar 24;12:158. doi: 10.1186/1471-2164-12-158 (PMC3074554; doi:10.1186/1471-2164-12-158)
Supplement: Additional file 2 — Ovis aries composite transcriptome. A FASTA file containing the sequence of the longest transcript of each of the 13,987 ovine gene models. [file 1471-2164-12-158-S2.GZ › oa_composite_transcriptome.fa]

>1433E
TAAGAAAACACGCCGATCCTCTTTCCTGCCCGGACGCGGAGCGAGAGGCTGAGAGTCGGA
GACGCTATCCGCTTCCATCCGTCGCGCAGACCCTGCCGGAGCCGCTGCCGCTATGGATGA
TCGGGAGGATCTGGTGTACCAGGCGAAGCTCGCCGAGCAGGCTGAGCGATACGACGAAAT
GGTGGAGTCAATGAAGAAAGTAGCAGGGATGGATGTGGAGTTGACAGTTGAAGAAAGAAA
CCTCCTATCTGTTGCATATAAAAATGTGATTGGAGCTAGAAGAGCTTCCTGGAGAATAAT
CAGCAGCATTGAACAGAAAGAAGAAAACAAGGGAGGAGAAGACAAACTAAAAATGATTCG
GGAATATCGGCAAATGGTTGAGACTGAGCTAAAGTTAATCTGTTGTGACATTCTGGATGT
ACTGGACAAACACCTCATTCCAGCAGCTAACACTGGCGAGTCCAAGGTTTTCTATTATAA
AATGAAAGGGGACTACCACAGGTATCTGGCTGAATTTGCCACAGGAAATGACAGGAAGGA
GGCTGCGGAGAACAGCCTAGTGGCTTATAAAGCTGCTAGTGATATTGCAATGACAGAACT
TCCACCAACACATCCCATTCGCTTAGGTCTTGCTCTCAATTTTTCTGTATTCTACTATGA
AATTCTTAATTCCCCCGACCGTGCCTGCAGGTTGGCAAAAGCAGCTTTTGATGATGCAAT
TGCAGAACTGGACACGCTGAGTGAAGAAAGCTATAAGGACTCTACACTTATCATGCAGTT
GTTACGTGATAATCTGACACTATGGACTTCAGACATGCAGGGTGATGGTGAAGAGCAGAA
TAAAGAAGCGCTGCAGGATGTGGAAGATGAAAATCAGTGAGACATAAAAGCCAACAAGAG
AAACCATCTCTGACCACCCTAGACCTTCCCATCCCATCCCTCTTGGAAATTCCCCCATTG
TCACTGAGAACCACCAAATCTGACTTTTACATTTGGTCTCAGAATTTAGGTTCCTGCCCT
GTTGGTTTTTTTTTTTTTTTTTTTTTAAACAGTTTTCAAAAGTTCTTAAAGGCAAGAGTG
AATTTCTGTGGATTTTACTGGTCCCAGCTTTTAGGTTCTTTAAGAACACTAACAGGACTG
CATAGAGGCTTTTTCAGCATTACTGTATTGTCTCCTGCCAGATGTGGCAAGATCACCATT
AGAAATGGAAATTACATTCGAAAGCCATTAGAATTTTACATGATGCAAGCATCTAAGAGA
AAGGTTAATCACACTATATTGGTGTATGTGGTATCATTTTCCCTTTTTCTAATTGTTTAA
ATTGAATTTTATACCAATGTTTAAACTTAATTGGATGTTAGCTTGAGGTGGTAAAAAGGT
TTTTTTGGAGAGTTTGTTGTAATGGTTTTGCTGTAAAAAAGTGTTTCAAACTCTGCTGAA
ATGTTGCTGAAAAGCG
>1433F
TTTTTTTAGAGGTAATATTCCCCAAAGCAGCATTTTTATTTACCCACTGAATTCCAAAAC
ATTTAATTTAGGAGTCTGGCATTTCATAATCACCCATCTTGATTGACATGGGCTGACACA
CGTGGTGCTGTCAGGATACACAAGGACGATAGCCGAAGAGTTACAAAAAATAAATCCATG
ATTCTTAAACAATTGCAACCAAAAAAAAAAAGTTACAGGTATCAAAACTTTAGATGCATT
GCATTGAAAAGAAGGTTTGTGCACGTCATAATTTAAAGAGGCGAACAAGGTGCTACTGAA
ACCTCACGGTAAAGTTTATTATTAAGCTGATGGAAAGGAGCAAGTGGTCTCTCGTCCAGG
CTTCCCTTAATGGTTCTCCGTTAGCTAAGAAAGAAGAGGGAGGGGTGAATTCACTTTTGC
ATGCACAGGTGTACTGCTTTAACAAAACACTAGCAGCTGGTTTGAAGTGGACCATTTAAA
TACCAACTGTAGCCTGTGTGGCTAATTCTCCTCTCTAACTTTCTGAGGCTTTCGCCTGCA
ATTCACCTAGACAGGCAAGCAAACGAAAATGCCTCCTTCAGAACGCACCTGTCTGCACAA
TCCAAAAAGGGAGCTCCTGTGGGCTCAAAGCAACCGTCCGTCCAGCAATGCCCATGAATT
AATTTATCTGGAACTGCTTCCCGGGGGGCGGAGAGCAGGTCTGAGTAGCTGTGCTGCCGT
ACAGATAGGTTGAGCACTGGATACTTAGTGAGTGTGGCGAGAGGGGACTGGTGGTGACGG
GGCGGGGGCGGGGCGGGCCAAGGCGCTCAGTTGCCTTCTCCGGCTTCCTCGTCCTGCTGG
TCGCTCGTCCAGAGGGTGAGGTTGTCTCGCAGCAGCTGCATGATGAGCGTGGAGTCCTTA
TAGGAATCCTCGTTTAGTGTGTCCAGCTCGGCTATGGCGTCGTCGAAGGCTTGTTTGGCG
AGGAGGCAGGCCTGCTCGGGCGCATTCTGGATCTCGTAGTAGAACACGGAGAAGTTGAGG
GCCAGGCCCAGCCGGATGGGGTGTGTGGGCTGCATGTGCTCCTTGCTAATCTCGAAGGCT
TCCTTGTAGGCCGCCTCCGAGGCCTCCACCACGCTGCTCTTCTTCTCGCCAGCAGCCACC
TCGGCCAGGTAGCGGTAGTAGTCGCCCTTCATCTTCAGGTAGAAGACCTTGCTCTCGTAC
TGGAAGTCATTGCAGTTCTTGATGAGGAACCTGTCCAGCAGCGCCAGCACGTCGTTGCAC
ACCGTCTCCAGCTCCTTCTCAATCTTCTCCCGGTAGGCCTTCACCTTCTCCAGCTTCTTC
TCATTCCCGTCGGCCATGGTCTTCTGCTCGATGCTGCTGATGACTCTCCAGGAAGACCGC
CGGGCACCAACCACATTCTTGTACGCCACGGAGAGGAGGTTTCGGTCTTCGTTGGAGAGA
GGTTCATTGAGCTCAGTCACCNNNNNNNNNNGCCTTCATGGCGGAGGCCATGTCGTCGTA
GCGCTCCGCCTGCTCCGGCCAGCCGCGCCCGCTGCAGCAGCTGCTCGCGGTCCCCCATGT
CGCTGAGCCCGGCCTCGCCTCGCTTCCCGCTCCGCTCGCTCGCCCGCGCGTCCTCTCCGG
TCGCCGCGGAGGCCGCCGCCGCGCACGCGCACTGGCTNNNNNNNNNNTGCCGGCCGGCCG
AGGCTGCAGGCAGCAGGCAGCGCCTCTCGCCCGCTCGCTGGCTCGCCCGGCGCTCTCGGC
CGCCGCCGCGCACGCGCACTGGCTTGC
>1433G
GCGGCGAAGGCAACAATTAAGGCCCCCAGGTGGACTGGCAGCGCACGCTGATGCTACTAC
TGCAGTCTTTATTTTTTTTCCCATGAGTCGGGGGTCGGGTGGGGGAGGGAAAGGGAGGGA
TGACCTTCCTAGGGAGAAACCCACGACCTGTCCTGTCTTTGATCGCCTCTTTTGACATTT
TTGCCAAAATACCACTAGTGGAAAGTCAGGCTAGCTGTGCTGGTTTTGGAATAGCAGCCT
CACACTGGCATATGGACTGTTCTGTAGATTAATGCAAGTGGGGCTGTCTTTAATTTAACT
TATTGCTAGAAAATAGGGTTTTAAGATGAAAAGAAAACTTAAAGCAGAATGGCCCTCATT
CAATAAGTTCTGTGGTTCCAGTAAGGATTTTTATGTACATATGCTCTCGTCTTTTAAGTT
TTGGGTACTTCCTAGCTCATCTGTTTTAGCTGTGCATTTTGTTTTTCAGGGTGTACTCTT
AGCAGACATGGAATATTAAATCCCAAGCTGATAGAACGTAAGGTCTGTTTATGGTTTAGG
CCATGCCAGTTTTCAGATTAGTTGACAGTATTAACACTAAATTGCAGTTTACAGTATTTC
TACATTACAGCCATATGTTAACATCAAGCCATTGATTGTGTGTTTTTCTTTATTTTGGCT
CTTACATCCTTGTTCAGCCTTATCCAGGTCGGTTTTGCTGTTCTCTGTCTCCTAGGCCAA
CAGGCTTGCCTGAGGAGAATCAGAACTACTTGTTAGATTTTGGTTAATAGGTGCTTGGCA
GGTGGCTGTGGGATTTTTGTCCTTCTTTCTTCTTAAATCCACNNNNNNNNNNCACAACAA
ATGATTAATCACTTTAATAGAAACATTGAACACCACAAAACTAGAGAAAATTCAGGTCTG
TATGTCATTTATCGTGCTGATATTTCAGAGAAGTGCTGGGTTTTTTNNNNNNNNNNCAGT
TGCCACAGCTTCCTCGGGTGGCACTGCCATCTGTCTCCTCTCTTGGGTCTTCCTCATTGT
ACCTCGTGCCCACAGCATGCGCATGGACGGGTTGAAAAGCTGTTGGGTTGTAGAAGCTGG
CGGTCATTTTGAGAAGGTTCGTGGTGCAGTGTGTGGAAATTCAGGTGCTAGGAGCTTACT
GGTAGAAAAATCCTGAAGGAAGAGCTCTCTCCATGAACATTCTGTCCAGTTTTGGGAACC
TCGTGTATCCGTTTTTCCTCCGTTAAAACACTCCTTCCCCCAAAGAATTGTTGTAGGAAA
ATAAAATAGCATCATTATCAGATAATAAATTCTTAACTCCTATTTGACCACAATTTTTTC
TTTTTCTTTTTTTCCTTTTAATGAAAATACAGAAGTTGGAAATTGGATTATGCCATCTTT
GCACGTTTTAGAATTGATGGAAACCACCATACTCTTTCCACAAGTTTGTTTCCATCAGCC
TTAGGTCCTTCGTTCTCATTTTGGATAAGTCTTTCTGAAAACACGACCTGTTGCATGTGC
GTTTAGGCATTTTTNNNNNNNNNNACAAGTGATAGCATGAACTGCCGAGATAGGTAACAA
CACCAGATTTGTTTGTTTCTTTGTTTTATTTAGGCAGGCAGAGGAATGAGTCATAATTGA
GGAAAAACCTGACAGTTGCTTTTGTTAAAACCAAAATGGAGCTTCCAGTTGTGAGATGAA
CACAGTGACCAGGATCCAGGTGACAGTGAAGATAGAAGAGTGGCGATGCCCTGCCACGTG
GCACAGGCTGCCCAGCATGACTTTCCTTAGAAGGCCCCCTCCATGTGCGCAAGAGCGGGT
CCCAGTTAACCGAGCCTACCAGAAGAACTAAGAGAAGAGAGCTTTAGAGCTTCTGTGCCC
TAGCAGGGGCCTAAGGTCAATGCCATGGATGGGAAGAGATTGAGGGCGGGGAGGGGGGAG
GCAGGTGGGACTTCCCTTAATTTTATCTTCATGTCCAGTGAGCAGTGTTGTGTCCTTCCC
TTGTGGCATTTGGAAATGATTTACTGGAATTACAAAACCTATTTTTCTTTTAAATTTCAG
CTTTGGCTCTGGCTGCTTTTTAGAATAATGCAAGATAAAAACCACATCTGAGGGCTAAAA
AAAAATGAAGAGGGAATGGGAGACTTGATATTTAAGCAGCTTGAATGGTTTCTTTTCTTT
TCTTTATTTTTAAAGAAATGCACTTGCCTATGATACTGTCTCTCCAGTGAAATGATTACT
CCTCCATTACTCTATTGATACAATATTGTGCATGCTAGTGTTGTATTTCTATACAGTAGC
TTGAAATTTATTAACTTATACTGTAGGTGTTATGTATTCCTATGACAAAAAAAANNNNNN
NNNNATTAAGTCTTCAAATTTTTTAAAAGTTTTTTAATTTAATTTTTCCTTTTGGGGGTA
AAGTTTGCTCTACCAAATAGTGATCGTAACAAATTGATCTGTTTTGGATGTTGCTATAGT
GACATGCAGTTATACATTTTGTTTTTTNNNNNNNNNNTGGGGGGGGAGCAAAAGAAACAC
CAGTGTTAGCTTAATCTTAATGTCTGGTGTTTGTCATGGTGAAATTATAACTATTACGGT
GTAGGAGAACACCGAATATGTTCTCTGAATGAGCCTTTGTGCTTTTTGTCATGTTATGCA
GTGAACTATTTTTAAGGTCTAATCAGTGGTTATTTTTTTCCAACTCCGTGTTTCTCTAAG
GAATTCTTTCACACACGGACCATTCTTAGCAGTTTTCCTCAGTGATGGAATATCATGAAT
GTGAGTCATTATGTAGCTGTCGTACATTGAGCAAATAAACTTACAGATCTGATGTCAAAA
AAAAAAAAAAAAAAAAAAAAAA
>1433S
CTTGGTTCCGAGGCAGCCAGTTAGCCCGCCGCCCGCCTGTCTGCCTGTCCCCAGAGCCAT
GGAGAGAGCCAGTCTGATCCAGAAGGCCAAGTTAGCCGAGCAGGCCGAACGCTATGAAGA
CATGGCAGCTTTCATGAAGAGCGCTGTGGAAAAGGGCGAGGAGCTATCCTGCGAAGAGCG
CAACCTGCTTTCAGTGGCCTACAAGAACGTGGTGGGTGGCCAGCGGGCGGCGTGGAGGGT
CCTGTCCAGTATCGAGCAAAAGAGCAATGAAGAAAGCTCGGAAGAGAAGGGCCCGGAGGT
GCAAGAGTACCGAGAGAAGGTGGAGACGGAGCTCCGGGGCGTGTGCGACACAGTGCTGGG
CTTGCTGGACACCCACCTCATCAAGGAGGCCGGTGACGCCGAAAGTCGGGTCTTCTACCT
GAAAATGAAGGGCGACTACTACCGCTACCTGGCCGAAGTGGCCACTGGCGACGACAAGAA
GCGCATCATCGACTCAGCCCGGTCGGCCTACCAGGAGGCCATGGACATCAGCAAGAAGGA
GATGCCGCCCACCAACCCCATCCGCCTGGGCCTGGCCCTGAACTTTTCCGTCTTCCACTA
TGAGATCGCCAACAGCCCCGAGGAGGCCATCTCTCTGGCCAAGACCACCTTCGACGAGGC
CATGGCCGACCTGCACACCCTCAGCGAGGACTCCTACAAAGACAGCACCCTCATCATGCA
GCTGTTGCGAGACAACCTGACGCTGTGGACGGCCGACAACGCTGGGGAAGAAGGGGGCGA
GGCTCCCGAGGAGCCCCAGAGCTGAGCCGCACCCGCTGCACGCCCTGCCCTACCCTGCCC
GCTCCAGTCCCCCACTCCCGGCAGAGAGGACTTGTATGGGGTGGGAGGTCCGACCCTTCT
CCCCAAACGCTCTGGCCCAGCTCAGAAAGGCTCCATAGAGAGGAACAAGCAGAGCCCCCT
GGAGCCAGAGGATTCCATACTTCCTGCAGCTGTCAGGGGCTCCTGGCCACTGGTCATCAT
CCAGCCCTGCTCTGTCTCCACCCCCGCCCCCCGTCCCAGACACCCCCCCACCCTGACCAC
TTCCTCCCCACTCCAACCCCCTCCCGCCCCTGCTACCTATGGATCTTAGGAATTGAGGAG
TGTCCCATCCTTAGAGCTGAAAACCGAACTGTGTGGCAGAGGTTGGTGATGAAGGTGTGT
GTGTGCGCCTGTGTGTGCGTGTGTGTGTTGTGCAGCAACCAGGACCCAGGATGAGAGGGA
GAGCATGTCTGCTGGGTGTGACCATGTTTCCTCTCAATAAAGTTGCCCTGTGACAAAAAA
AAAAAAAAAAAAAAAAAAAA
>1433T
TGTAGTCCCAAAAAAGCCTTGTGAAAATGTACTTTTATTTTATGTTACTCTGCTGTTACA
TAGGGCATAACATTTTCACAAGGCTTTTTTGGGACTACAGTCAATGATTAGCAACATACA
ATAGTGGTCCAACTCTCTAAATAACAATCACTAGACAAACTGGACACCCTCTCACATGTG
CACAAATCTGCATGGAAAAGTACTAATGTTTTAGACTGGACTGTGTGCTTTTTTTCCCCC
TTTCTAGTGTATTAAGAAATGACATGCACTTTAATTTGCCAAAAGCAATGGTTGTATTCT
GGCAGCAACATGCTACTTCTATTACATAGTAAAGTGAATACCAGAACTACAAAGGCAGGA
GGTGTAAGTGAGTTTTTATTGGGGAAGGGAAGTTGTCAACTTAAACAGCAGCAAATGAAG
AGTGAAGAAGGAAACTCCCTGTTGTCACAGATACACAAGACCTCCATCACATATGATACA
GGAGGCATTTAATCTGTGATCCCCCAGCCCTAAAATGTAGAATGCTTTTCCATTCAACTA
ATACTTCTGGATTCCTACTAAAAAGGAATACATTAAGAGGATGGAAAAGTTGCTTACTGA
AAGGAAATCTCTGAAGAAGAGTAAGGGAGGGAATGTAGAAATTAAGAAGTTATGTAGAAC
ACTCTTTAAATTGTAATTAGCTACATTTTCATATCTTCACAGTAATACAAAACACAGTCA
CTTGCAGAACTGGTTCAGATTACTTAAATACCAGATACATTTTTAGTCTTCTACATAAGT
GTTTGGAAGTTACTTATGTTTGTATGAAATGAAGCTATTAATACTTTTCTACAGCAGTAA
CTGCACACCAGGAAGGCTAAGACAAACACAAATCAAGGAATGGAGTTTTCCCAAAGCTGC
AGTGTGAAAAGACTATAAACAGTTGATTCCATACACATGAATGGGTTTCTTTGCTATAGG
AAATCCAAATGGAGTAAGGAATGGAGATGAGTAAAAAGGTTTCAAGGGGAAGAAAGGTGA
CAACCCTGTATGCACTCAGTTTTCTGCCCCTTCTGCCGCATCACATTCTTCTCCTGCACT
GTCTGATGTCCATAATGTGAGGTTGTCTCTCAGCAGCTGCATGATGAGGGTGCTGTCTTT
GTACGAGTCTTCATTCAGTGTGTCGAGTTCTGCAATAGCCTCATCAAAAGCCGTTTTAGC
CAGTGTGCAGGCCAGTTCCGGGTTATTGAGGATCTCATAGTAGAACACAGAAAAGTTAAG
AGCCAGCCCCAGCCGGATGGGGTGTGTGGGTTGCATCTCTTTCTTGCTTATATCGAAAGC
CTCTTGGTAAGCTCCTTGGGAATTATCTATCGTTTGTTTCCGATCATCTCCACAAGCAAC
TTCAGCAAGGTACCGGAAGTAATCTCCCTTCATTTTCAGATAGAAGACCTTACTCTCTGG
ATTAGTTGCATTGGCTATTAAATACTTATCCAACAATTCCAGGACCGTGGTGCAGATGGA
CCTCAGCTCGGACTCCACTTTCTCCCGGTAGTCCTTGGATCAGCTGCAACTTCTTGTCCG
AGGTGTCGGTCTTCTGCTCGATGCTGGAGATGACCCTCCAGGCGGACCGGCGACCCACCG
ACCACGTTCTTGTAGGCCACCGAGAGCAGGTTGCGCTCCTCGTTGGACAGCTCGGCGCCC
TGCTCCGTCACGGCCTTCATGCAGGTGGCCATGTCGTCGTAGCGCTCGGCCTGCTCGGCC
AGCTTGGCCTTCTGAATCAGCTCCGTCTTCTCCATGGGGGCCGGAGATCGGAAGAGCGGT
TCA
>1433Z
TTTTTTTTTTTTTTTTTTTTTTACAAGCTTTAAATTTTATTTATAATTTATGTGAATAAA
ATCCATCTCCTCAGTCTAGCTTCATTCCCTGTAGCTATAAAAAGATTATTTCATGTCCTT
GGCCTGGTGGTCAGAAGAAATAAACAGAAAAAGAAAAGAGCTGTGAGTGAAGATGCATTA
TCATGTTGTCCCAAATGCATAAGAGATCTTTTACTCCTTGAAAGAAAGACCCCAAGGCCT
CCATTGCACTTTTATTTGAATGTAATATTTGGGACAGTTGTCCCAGAGGGCTAATTCCCA
ATTTAATCTGAGGTCATAATAAAACAAACAACAAAACAGTATTTGGGATTTCAGTTTCTC
ACCCTTATCATCAAGACTCACTGCCTCCCATCATCAGTATTTATTGAGCATTTACAGTGT
ACTAGGCACAATAGAACATACAGAAAACATTGTCCCTGCTCTTGAGGAGCTTACATTCTA
GAAGAAAAAAAAAATACACCTCTTTTAAAATGGTTATTTTTGTTTGGTGTTTTCTGCAAG
GTACTGAGGAGTAGGGTGAGCTTTGGGTATTACTTAGCCCCATCATTATTTAAAGAGAGG
AAGGGGAGGAATTTAAAGGCAAAGACAATGACAGACCATTCAGGATAGGTAGGGTGTATA
GGGAGGTAACACAATCTCATCAACTCAGGAGAGATTCACTGCAGTGAATAGGAAGAGGGA
AATAGTCTGTGGGATGCAAGCAGAGGAAGCAGGGTGTCCTTAGACATTGAGTGGAGCCAG
AAAGATCATGCGGCCTTTTCCCCCAGTACATGGCCACCAAGTAGGAATGGTTGGTGACAA
GACAGAGGCTAAAAAAGGTAATCCTGTGCACCTGACAAATAGAAAGAAAGGATCAAAATT
GAAGGCAGGCTATAAGAATACCAAGAAATTCTTAAAAACAAAAGTGATTTGGAAGCACAA
AACTTACAGTTAATGCTACCCAATGTCATGATGGGCCAAGAACACTGTGGCTTCCTAAGT
TAGAAAATGCCATATACCAAAATTTTAAATGGAATAACATTACTTTTTTCAATCAACTCC
CCGTCTCTGAAAAAAATTTTCAGGGGGAGGGGGGAGTATAGGACATGGTTGGGAACAGTA
GTAGTTATCTTAGTAGTATTTTACTGTTATGATAAACTTTGTATTCAAACTTGGTAAAAG
CCCATTAGCTGCCAAGAGGGAATAAGGAATGAATTTCCAAAAATGTACAATTTTCTTTAG
AGAAGTTTCAGAACCAAAAGACTAATTTACATGAAAAGCTGTAGAGAAAGTAGTTGAAAA
GTCCATTCATAAAACTTTTATTCCACTTACATGAACTTAATACACGTGTTCTTAACAATT
ATGCTTGGATTGTTCATGAAAATCTCATAAGACATTAAACAAAGCTAGCCATCATCTCAA
GTTATTTCCCTGTTAACTATTTTTACAGCACATGCATGTTAGGCAAGTATCAAAAAAAAA
AAAAAAAAATCACAAAAGCAAAAAAAAAAAACCAACTAAAAAAGTTAAATACATGGGTTT
TTGTTTTACTGCTGTGCTTGATACACATGAAGTAATGAATATCAAGCAATTCATTTTTAC
TGCATCTTTACTTGTACATTTGTTCTTAGGTTGCCTAAAACATTTAAATACAAATAAAAT
GAGTGTAGCAAAAATAATGAAAGCAAACAGCAGGTAACTTTACAAATAATGGAATGTGAA
CCGTTTCTGCCCTTATCCAGAGTAAATTGGGTCACAACTAAAGGAACACTTCTGTAGCTG
CAGTCAACGGTGTGCACACTGAGTCTGAGTATTCCACAGATAACACATGGTTTAACATGC
AATATCCGTGGGATATCCATTTCTACTACAGCTTTGTAAATGCTCCAAACCTAAAAAGTA
CCCACAACTACACCTGTGATTGGAACCAATTATCCCTTTTATTCCCCACCAGGACATACC
AATATGCAGGCAATTTTCTTTGCTTAGACATGGAAGCAGTTTTAACACTGGCCCTCGTGA
AGCCACAATGTACCAGAAGTACTATGCCAAACGTTTATAACTCGTATAAAAATCCCACAT
CCCCATATTGGCCCCCTCAAGATGAAAACAGACAACTCCCTAAATGTTAACTGGCTCTAC
TCCCCTAATATTAAACATAAAAACCACATGGGAAATATAGAAATTCAAATAGAAGTAACA
TAAACCTGTCATAAATCGTAAACAAAAAACTATTTGTGGGACAGCATGGATGACAAATGG
TCTACTGTGTAAATTTTAGAATGAGGCAGACAAAAGGTGGAAGGCAGGTTAATTTTCCCC
TCCTTCTCCTGCTTCAGCTTCGTCTCCTTGGGTATCCGATGTCCACAATGTCAAGTTATC
TCTCAGTAACTGCATTATTAGCGTGCTGTCTTTGTATGACTCTTCACTTAATGTATCAAG
TTCAGCAATGGCTTCATCAAATGCTGTCTTTGCAAGAGAGCAGGCTTTCTCAGGGGAGTT
CAGAATCTCGTAATAGAACACAGAGAAGTTAAGGGCCAGACCCAGTCTGATAGGATGTGT
TGGTTGCATTTCCTTTTTGCTGATTTCAAAAGCTTCTTGGTATGCTTGCTGTGACTGATC
CACAATCCCTTTCTTGTCATCACCAGCTGCAACCTCAGCCAAGTAGCAATAGTAGTCTCC
TTTCATTTTCAAATAGAAGACTTTGCTCTCTGCTTGTGAAGCGTTTGGGATCAAGAACTT
TTCCAAAAGAGACAGTACATCATTGCAGATATCTCTTAGCTCGGTCTCTATTTTCTCTCT
GTATTCTCGAGCCATCTGCTGTTTTTTCTCAGCACCTTCCGTCTTTTGCTCAATACTGGA
GACGACCCTCCAAGATGACCTACGGGCTCCTACAACATTTTTATAAGCAACTGAGAGAAG
ATTCCTCTCCTCATTGGATAATTCAGCTCCTTGCTCAGTTACAGACTTCATGCCAGGCTG
CCATGTCATCATATCGCTCAGCCTGCTCGGCCAGTTTGGCCTTCTGTACCAGCTCGTTTT
TATCCATGACTGGATGTTCTGTGTCCGGAGTAGGTGGCGACGGACGGATGGGGCTCAGCA
GTCTCTGGGCGGCAGCGGCGAGGCTGAGACTCTGTCCCTGGATCTCGCTGCTCACAGGCT
ACAGCCGCTCCGCAGACACGGGGTTTCCTCCAATCACCAGCCCCGGCAGCAGGGGCACCA
CACGCACGATGACGTCAAACGCTGCTATGGCAACCGTTGATTGGTGCCCACAGCTCTGGG
GGCCCAGAGCAACCGCCGCTCCCCAGCGCGCGGCCGTCCTGCCCGCCCGCGCTGGAGGGC
GAGTGGAGGAGCGCGCGCGTCCCCTACGCTCCCAACTCTCCTCCCTAGCCCTCTCGGTTT
CCAACTTCTCTACTCCTGTCCTGAGGGTGCCCGTACAGAAAGCCCTTTTTTTCTTCTTCT
GGTCACCAGTATCCCCACCGTTTCCCTCGCCTTCCCCACGGATGTCCCGCAACCCTTCTC
CGGCTCGCTCCCCCAAAACCAGCCGGGAGGCAATTTTTCCCCACCCCCACTTAGGGTTCG
>2ABB
CCTAGAAACAAAACACTGGACCCACCAGAGCAAACGGGGCAATAAAAGCATCAGAAATTC
AAGTCAACTATGGAAGAGTTACTGTTAGCTGGCAGCTCTCAATTCTAAACAGAAGTGTCC
CAGAACCTACTGGGTTTGACAAAAGTTTCTTAGAACTGGGGATGTGGGAAGGTTGGACTC
CATGGACTTCTATTCCAATTGTCTCCTGCAGAGGGAAATTAAAGTCGATGCATCAAATGA
ACACCCAAAGAAACATTTAAAAACGTGTTTGACTAGTATTCAGTATGTGAGATTATTAAG
TAATAACTTGTCCTCCTAGTTAACCTTGTCCTGGAATATATATAGGTTATTTGTAGCCGC
CACTGCTATAATATTTTCTGAAGGATGCCAAGCTGTATGCAAGATCTTTTTGCTAAAGTC
CAGACTGTCGACACTGATCTCATCTTTTCTCCGCTTGCCCCCCACGCACACTTTGCGTGG
TTTTAGGATAGCTCGGGGTTTGCTGTTTTCCCTCGAGGCCTCAAGGGTGACATCGCGTTT
GGTGTTGCGGTCAAACATCCTGAAGAAGTTGTTGTAGGAGCCTGTCATGATGACGCTGTC
TGACCCATTCCACACACACTCAAATTTGTCAAAAATGCAGTCATTTTCATAGAGGGAGCA
CAGCTTGCTGCGGAGGTAGTCGTGAACCTGGTAAGTCTCGACGGGGCGGTTTTCCATGTT
GAGATCCCAGACTTTGACGGTCAGATAGTCTCTGGTCATGATACACCTCCCACTGTGGCT
GAACTTCACGTCCGAAATTGAAGAGATAATTTCAGAGAAAAATGACCTGTTGCTTGGATC
TTCTGGCTCTTCAAAAAACTTGGTGTGCCGGTCACACAGCGCCGACGCCCGCATGTCACA
CAGCCGGATCGTCCCTTTGCTGCTGCTGTACACGAAGGTGTTGCAGTGGTGGGGGTGGAA
CTCGGCCGCCGTGATCACCTCCGTGAGCTCCTCCATGTTGGCTGGCTTGATGTCCACGAT
ATTAAAACTCTGATTGGTTATTTCAAAGTTCCATAGGTTAATTCTCAGGTCATCAGCTGA
CATGTAGGTTTCATAGTCGCTGTTGACTGATATAGAGTTGATATGATATGTGTGCGCGTT
GGCAAATACTCTTCGCGGGGTGGCCTCCACCATCAGGTCCATGGGTCTCAGGACAGGCAC
CCGCAAGGTGGTGATGGTGGCAGGATCTCGCAGCCGGCCCTCCTCATCTTTCAGATTGTA
GCCTTCTGGCCTCTTATCACGCTCGCTGACTTTCCACAGCTTCACAGTTTTATCTTCGGT
CGCATAGCTGTGGTCGCGCAGGAAACTGTTGTTGATTTTGCGGGTATCAATGTCCTCCTC
CATTGACAGCAGGCTTACTTGCGTGGGAACCAGAAGCCGGCAGACAAGTATCCATGTTCC
CTCCCCGCAGCCAGTCTCACAGGAGAGGGGGGCAGGGGAGCCAGTGGGACTGCACCATGG
TCCGAGCCTGAGGAGGAGACGGGGGAGGCGGAGAGAGAAAAAAAATAAAAACCCGGCAAT
GGAGCTGTCACCTCCTCCGCCCGGGATCTCCGAGGCTGCGGCGGCTCCTCCCGCGGTGCG
CTCACTCCAGC
>3BHS
AATCTGCCCCCCAGTGCTTTCTGGTTCCTGGTGAGCGTTTCTCAGGGCTCAGATTTGGCC
ATGGCGGGGTGGAGCTGCCTCGTAACCGGAGGAGGAGGATTTCTGGGCCGGAGGATCATC
TGCCTGTTGGTGGAGGAGAAGGATCTGCAGGAAATCCGGGTGCTAGACAAAGTCTTCAGA
CCAGAAGTTCGGGAGGAATTTTCTAAGCTCCAGAGCAAGATCAAGCTGACCCTGCTGGAA
GGAGACATTCTGGATGAGCAGTGCCTGAAGAGGGCCTTCCAGGGCATCTCGGTGGTCATC
CACACCGCCTCTGTCATTGACGTCAGGAATGCTGTCCCTCGAGAGACCATCATGAACGTC
AATGTGAAAGGTACCCAGCTGCTGCTGGAGGCCTGTGTCCAGGCTAGTGTGCCAGTCTTT
ATCCACACCAGCACCATAGAGGTGGCTGGGCCCAACTCCTACAGGGAGATCATCCAAGAC
GGCCATGAAGAAGAGCATCATGAATCGGCATGGTTCTGTCCATACCCATACAGCAAGAAG
CTTGCCGAGAAGGCTGTGCTGGAAGCTAATGGGTGGGCTCTGAAGAATGGCGGCACCTTG
TACACTTGTGCCTTGAGGCCCATGTACATCTACGGGGAGGGGAGCCCATTCCTTTCTGCC
TACATGCATGGAGCCTTGAAGAACAACGGCATCCTGACCAATTACTGCAAGTTCTCCAGA
GTCAACCCAGTCTATGTTGGCAATGTGGCCTGGGCCCACATTCTGGCCTTGAGGGCCCTG
CGGGACCCCAAAAAGGTCCCGAACATACAAGGACAGTTCTACTACATCTCAGACGACACA
CCACACCAAAGCTATGATGACCTCAATTACACTTTGAGCAAAGAATGGGGCTTCTGCCTG
GATTCCCGGATGAGCCTTCCTATTTCTCTGCAGTACTGGCTTGCCTTCTTGCTGGAAATA
GTGAGCTTCCTGCTCAGTCCAATTTACAAATACCACCCCTGCTTCAACCGCCACCTAGTG
ACTCTTTGCAACAGTGTGTTCACCTTCTCCTATAAGAAAGCTCAGCAAGATCTGGGGTAT
GAGCCCCTCTACACTTGGGAGGAAGCCAAGCAGAAAACCAAGGAATGGATTGGCTCCCTG
GTGAAACAGCATAAAGAGACCCTGAAAACAAAGATTCACTGACCTAGGAGTGACAATGAT
GGGGACGTGGACATGTGGGTATAGTTAGTAAATGTCGATCGAGCACTTCCCTTGAGGCTT
CATACAGAAAGTAACATAGACACAAGCCTGGGTCCTCCTGCCTCCCTTTTAGAAGATGCT
CATCTTACTATCTGCCTTCTGCTACCAGAAACCATGTCGGTCACTGGCCCAAGTGGAAGC
TTTCTTCCCTGCCTGCCTCCAGGGGACAGACAAGGTGATTTGCTGCAGCTGCTGGTACCA
AAATCTCAGCGGCAGATTCTGAGTTATTTGGGCTTCTTGTAACTTTGAGTTTTGCCTCTT
AGTTCCACTTTCTTTGTTAAA
>3BP5L
GTGTGGGAGGAAGGTAGTAAAGTCCTGGGGGGGCTGAAGGGTGGAAAGAGGCTGGTAACC
GACGTTCGAATGCTGACTATGTACTTGGCCATTGTTTCCCCTGCAGCTCCTCAGAGACTC
TTAGCCAGCAGCCTCTGCTCAGGCCCAGCCTTCTCTCTCCAGTTGCCACCACAGCCTGGA
GGCGCCTGCCTCCGCCCTCCCGAATGGTGCTCCTCCTCGCAGGCCTCGGCCCAGGATCCA
GGCCCCCTTTGCCCCCCGCCTCGGAGCTATTGCTCCGGGTCTCTCCTGGTGGACTCCCTG
TGACGGGGAGGGAAGGACTTTTGCATATACAAAGCTATAGCTCTTGGGACCCCACTGGCC
ACTTGAATCTCGGCCTCTAACCGAGTCTGAGGTTCTTCCTGTGCCCTCGTTTTCCACTCT
CTGAGAAGAGAAATCCTTCTTGCCACCCAGAGCCCAAGAAGCCCCAAGCTGGGGCCCTGG
TCCCAGCATGTCAGTCCTCTTTTATGCTTAGGGCTGTGCCTTCTCCCTGCCAGCATGGCT
GAACTCAGGCAGATTCCAGGGGGGCGGGAGACCCCACAGGGGGAGCTTCGGCCTGAGGTT
GTAGAGGATGAAGTCCCTCGGAGCCCAGTTGCAGAGGAGCCTGGAGGAGGCGGAAGCAAC
AGCAGTGAATCCAAATTGTCCCCAAGAGAAGAAGAAGAACTGGATCCTAGAATACAGGAG
GAACTGGAGCATCTGAACCAGGCCAGTGAGGAAATCAACCAAGTGGAGCTGCAGCTGGAT
GTGAGTGATGCTCCTTTTCCTCACACTCTTGGGCTGATTCCAGAGGTGCTTTCATCATTT
TCTGTCCTCTTTCAGTACAGTGGCAGGGGAAGGGGCATGTGTGAAAAACAAGAGGGGTTA
GGACCCATGCACATGCCTCCCTCTGCCTGTGTCCCTATTCTTTTGCCAGGAGGCCAGGAC
CACCTACCGGAGGATCCTGCAGGAGTCAGCAAGGAAGCTCAACACGCAGGGCTCCCACTT
AGGGAGCTGCATCGAGAAGGCCAGGCCCTACTACGAAGCTCGGCGGCTGGCTAAGGAGGC
CCAGCAGGAGACGCAGAAGGCAGCACTGCGGTATGAGCGGGCTGTGAGCATGCACAACGC
TGCCCGGGAGATGGTGTTTGTGGCTGAGCAGGGCGTCATGGCTGACAAGAACCGGCTGGA
CCCCACATGGCAGGAGATGCTCAACCACGCCACCTGCAAGGTGAACGAAGCAGAGGAAGA
GCGGCTTCGTGGTGAGCGGGAGCACCAGCGCGTGACGCGGCTGTGCCAGCAGGCCGAGGC
TCGGGTTCAGGCCCTGCAGAAGACCCTCCGCCGCGCCATTGGCAAGAGCCGGCCCTACTT
TGAGCTCAAGGCCCAGTTCAGCCAGATCCTGGAGGAGCACAAGGCCAAGGTGACAGAGCT
GGGAGCAGCAGGTGGCCCAGGCCAAGACCCGTTACTCAGTCGCCTTGCGCAACCTGGAGC
AGATCAGCGAGCAGATTCATGCGCGGCGCCGGGGCCAGCCTGCTCATACCCCGGGCCAGA
GGCGTTCCTCTCCAGTGGGGGCGGAGGCTGGGCCTGATGGTGGCGAGGATGCGGACAGCG
GGATCATCGAAGGGGCGGAGGGTGGAGGGCTGGAGGAAGGCGTCAGCCTGGGGCCTGGCG
CCGCCCCGGACACTGACACGCTGAGCCTGCTGAGCCTGCGCACTGTGGCTTCGGACCTGC
AGAAGTGCGATTCCGTGGAGCACCTGCGAGGTCTCTCGGACCACACCAGTCTAGATGGCC
AGGAGCTGGGTCCCCGGAGTGGGGGTCGTGGAGGTCGCCACCAGCGCAGTATCAGCCTGT
AGCCCGGTGCTCAGGGTGGCTGATGCATTCATACCACCACTGGCCCAAGGAGGGCCCGGC
AGGTTCCCAGCTCCCTCTCCTCGGGTCCTTACTTCCCCCAGAGAGGTCAGGTTGGCTGTC
TTGAGTCTGTTGTATATGTCCTGGCTTTCTCACCTTGCCCTGCCCCCACAGGTGGCAGCT
CTCTTTGCCTTACCCTTTCAGAAGGCTTGTCTTTGGCTCTGACATCTCCTTTCCCCGTGT
TGGTCCTTCACAGTCTGTCTGTCTGCTGCCCTCTTTCTGACTTCTGTCTGGTTTTTCCCC
CTCAGGGAAATTTGTCTGGGCAGCACCAGGGAAACCATCAGAGAAGGTGGGCACTGGATC
TGGGTCCCAGCATCTTGGTCCCCCCAGCTTGAGTGAAGGGATGGGTCCCCCTCCTGCCTA
CTCATCTCCCAGGTGGTTCCTGGGATGTTGCGGAACCCTCCAGCAGCCCATCCTCTGTCC
CAGCCTGCTCATGGGTAACATGTAAGAAATGCTGCAGACTGTGTGCCTCTGGAAGACACC
ACCCATCCCTTTAGTGCTCCCTCCGTATGACCGAAGCCACCTGTGCCTCAAAGCAGGACC
TGAGGGATACTGGTGTCGGAAGGTGAAGCCCAGTCCCATTGTCAACCAACACTACAAATG
GGCGCCCGTCTGCATTGTGTTTCCCCAGCTGGGCTGTGTCCAACATTGCCAAGGTGCTAG
TGGGTCCATGTTGGGGGGTGGAGATGTAGTGAGGTTCTGATGGCTGAAGCTCTTCCCATT
TCTGCTGTGGAGTTAGGTCTGTTTACTTTTTCTGGGTAGAGGATGCTGAACCAAATCTTG
GCATTCTTCTGTCGGGAGGAGTTAGGGAATTTGGTGCTCAATTGCTCTCCCTCACTCTTC
CTGAAACCAAACCATACCTAGTCCAGAATCCCTTGGGGGATGCTCAGGTTTGGCTGCAGA
GCCTCTGCTGATACAGGGCAGGGTTGGCCTGCAGTGAGGGAACCCACCCTCCATAGGGAG
CAGTTTCAGGTGTCTGATGGCACTCCCATGCTGTGTGGGGGAAAGGCAGGGAAGCTACAC
TGGATCTGGGTGCCTTGGGGAACCAATCCTCCTGTCCCACCCCAGGAGGGCTGAGAGCTG
GACTCTGGACAGGAGAATTTGTGCCTAGGCCTGTGTGCTGCTGCCATCAACGAGGAGGGC
TGGGGTGGGTTGGGGCAGGGCCTTCAAATAGAGGTTGTCTCTCTGTCCCAGGGTTAAAAC
AGGATGGTCATGATGAGAACTGCCAGGTTTGAGGTGGCCATGGGTGGAGGGAAAATGGAG
GAGGATGTGGGCGTGCGTGCGTGCATGCATGTGCCTGTGTGTATGGGGGGAAAGGGTCTG
CCCCTGATTTTATTTAAATAAAAT
>3HAO
CGCGTCTCCGCCCGCTCTCGAGGATCCAGGTTAGGCTGGAATCATCAGCGCAGTAGGATG
CTTATTAACCAGGCGGCCAATAGGTGGCCGGGCAGAGGCGCGCCCCTTCGACAGAGCGGA
GGACACGCTCAGGAGTGTGGCTCCCGGGAGACCATGGAGCGCCCAGTGAGAGTGAAGGCG
TGGGTGGAGGAGAACCGGGGCTCCTTCCTGCCCCCGGTCTGCAACAAGCTCCTGCACCAG
AAGCAGCTCAAAATCATGTTCGTGGGGGGTCCCAACACCAGGAAGGACTACCACATCGAG
GAGGGTGAGGAGGTATTTTACCAGCTGGAGGGGGACATGCTTCTCCGAATCCTGGAGCGA
GGGAAACACCGGGATGTGGTCATTCGGCAGGGAGAGATCTTCCTCCTGCCTGCTGGGGTC
CCCCACTCGCCGCAGAGGTTTGCCAACACAGTGGGGCTGGTGATTGAGCGGAGGCGGCTG
AAAACAGAACTAGATGGGCTCAGGTACTACGTAGGGGACACCACAGACGTCCTGTTTGAG
AAGTGGTTCTACTGCGAGGACCTCGGCACGCAGTTGGCCCCCATCATCCAGGAGTTCTTC
AGCTCTGAGCAGTACAGAACGGGAAAGCCCAACCCTGACCAGCTGCTCAAGGAACCACCA
TTCCCCCTGAGCACACGATCCGTCATGGAGCCCATGTGCCTGGAGGCCTGGCTGGATGGC
CACCACAAGGAGCTGCAGGCAGGCACACCCCTCAGCTTGTTTGGGGACACCTATGAGAGC
CAGGTGATGATCCACGGACAAGGCAGCAGCAAAGGCCTGAGACGGGACGTGGACGTGTGG
CTGTGGCAGCTGGAGGGCTCCTCAGTGGTGACGATGGAGGGACAGCGCCTGAGCCTGACC
CCTGATGACAGCCTCCTGGTGCCAGCTGGGACTCTGTATGGCTGGGAGCGAGGGCAAGGC
TCCGTGGCCCTATCTGTGACCCAGGATCCCGCCTGCAAGAAGTCCCTGGGATGACTGATA
CTCCCACTGTGGGCCCAGAGCACCCACCCTGGCCAAGTAACTCTCCCAGCCCCACTGTTT
CTACGTACACTGCTGCTCAGAGACTCAGCATCCCCTGGACTGGGCCCTGGAGACGATCAT
CATCCCTTCTCCTGTCCTCTCGGCTAGGCTGCCAGGTTCCTGGGGGCCGCAGCTCCCCTT
CTCCCTTAACAGCCCTCAGCCCACTGCCCTGCGTGGTTCTGCCGGGTGGACTGCTGCTGG
GGGCCGGCCCCTCACCGCCCTCCATCCACAGGCTCAGCGCAGCTCTTGCCTGCCGCCAAG
AAGCCCTCAATAAAGGCTTGCTGGCCGACAGGTGCCTGCGGGTCTGCACAC
>3HIDH
ATCAGCATAGAAATTTATTTGAATTCAAAATAATATGGTTATATTTAGGATAATGTAATA
ATTATCTAAAGCATATATCATTGGCTCTGAAACAGTTCTAAAGAAGTCATTCTTCTGAAG
TCAAAAAATATGTAGTAAGAATGTACAAGGAAGCAAAAATATATTAAAAAAAAAAGTTTG
CTGAGTATTGGGAGTTGTTACAAGAGGGGCACACCGAGATACTATAACAGGGTCCAAATT
ACATAACATGCAGCAAGGCATTCTCTTGCTTTATCAACTCTTGGAAAATAAACTATAACC
TCAGAATGCAAGACCACCACCACTGGGTTAACAGGACAAACTTCCTGAGGGACACAGGGA
GTAATTCACTATACTTCCCCTTTCCCTAACTCATTTCCTCATACCAATTTCTTTTCCTTC
CTTGAAGATAGGTTTTATCCTGTTGAAAAAAAACTGGTCTTATTTGTGAAACCTGTGAAA
GTGAAAAGTGGAGTAAATAATATCCTGATTGAAGTAGGCAACGTTTCAGCTGAAGATGCT
CAGGAATCAAACTTTTGAAAAAGGTCAGTTGGCTAGCTAGCAGAGACCATCAGTGGCTTG
CAGAAAAGGAAAAAAAAAGAAAATTCAGGTACTAGGTGTTTGCTAAATAGATAAAAACAA
TAAGCAGTTAAAAATGGGTGAAAAATCCCAGGGTTTATTGTGACCTAGACAATCAACAGC
AGACAGGTGACCTCTGATTAAGCCCATTTACTTGTGAAGTGAGCTATAAGTGGCTCCAAG
AGAGTTTGGTTTCCAACAGTGTCCATAGCCAAAGGGCAAATTCAGAATGTCTCCTCCTCT
CGCAGAAACTGGAACACGGATGAGAAGTCTTTTTTTTGAGTAGCCTTTTGCACACATCAT
CCTGTAGATCTGATGGGCTTGACTGCCCAGAAGGATTGGGCTCTTCGTGCTGGTGGCAGA
GTCTTGTGCTAATCCCAGATCCTTCGCCATGAGTGTTGTTCCAAATCCGCCCTGATAGTT
ATTAGCCGAGGGAACTCCATCCATCACCCCAGGCACAGGATTATAAGTGTCACTTGACCA
ACATCGTCCTGAGCTCATATTTAGGATTTTAGCCAAGAGTTTTGGGTCAAGCCCTAACCT
GATTCCCAGATTCATAGCTTCAGCAGTTCCAATCATACTAATAGCTAACAGCAAGTTGTT
GCAGATCTTCGCAGCCTGCCCTGTCCCAACAGCTCCACAATACACCACATTGGAGCCCAT
GCACCCCAGCAACTCTTGGGCAGCAGCAAATTCTTCTTCGACTCCTCCTACCATAAACGT
GAGGTTCCCCGACCGAGCGGCTCCCACACCACCAGAAACAGGGGCATCCATGAACACTGC
TCCCATTTTTTCAACTTCTTTGGCCAGTTCTTTTGAAACCATAGGATCAATAGTACTGGA
ATCTATTAATAGTGAGCCTTTCTTCACTTTTTTTAGAATTCCATTTGCTCCAGAATAAGC
TTCTATCGCATTGATGCTGGTGGGCAACATGGTGATAATTCTGTCAGCTTTTTCAGCTAC
ATCTGCTGGGGAAGACACTACCTGTTCACCTGCGTCTAGAAACTCTTTGCATGCATCAGG
GAACACATCATAAATAATAAGTGGATAGCCATGTTTCATGAGATTTTTTGCCATTGGATT
CCCCATGTTGCCGACTCCAATGAATCCAACTGGAGTCTTAGAAGCCATTGACCTAGAACA
CACCGCTGCAAGGCTGGCCACTGCCGGAGGCTGCCGGCGGCTCCAATACCGGAGGCCGGA
GGCGGCTCCACGGAGCCATAAGGAGGCTGCCATGCTGCCCCCGCCCCGCCTCCCCACGGT
GACCTCCGCAGCTCCCGGCTCACCCACTGACTGCCAGGGTGCGTGGTACGGCGGGCGGGC
TCTGCTGCGGCGTGG
>41
GCCAACTCCGGCTTCTGCCGCGCGTCCCTGGCTCGGAGCTCCGCTGCGGAAAACCCGAGC
GGGGGCGGCTCCCCGCCTCGCAGCCCGGGAAAATCCGTGGGTGGCCGCCAGGGATCTCCA
AGCGTCCTGGGCGAGGCGGCCCCATCTTCCCTCCCGGATTGGGGCCCCCGACCTGGCGAT
CCGACCGTAGGCCCGTCGGTTCAGTCCCTGCCTCCCCACTTCTCTCCGCAGAGCGCCCAG
ACGGCGGCGAGATGACGGCCGGGAGCCCTGGAGACCGCGGGGAGGTGCGGAGGAGCCCCG
AGGGCCGCGTCTCGCGCCTGGGCCGCCGCCTGGGCCGCCGCCGGCGCGCGCGCTCCCCTC
CTGAACCCCTGCGGGTGCGGGCGCGGCTGCGGCTGCGCTCGCCGTCGGGGGCGTTCGCGG
CGCTGGGGGCGCTCGTGGTCCTGGTGGGCATGGGCATCGCGGTGGCCGGCTACTGGCCCC
ACCGCGCCGGAGTCCCGGGACCCCGGGCTGCGAACGCCAGCGCGCCTCCCCTGAGTGAGC
TGCGGCGCGAGGGTCGCGGCGCCGGCCGAGCTCACGGCCCGCACGAGCGGCTGAGACTCC
TTGGGCCGGTGGTCATGGGCGTCGGCCTGTTCGTGTTCATCTGTGCCAACACGCTGCTCT
ACGAGAACCGCGACCTGGAGACGCGACGGCTTCGCCAGGGGGTGCTGCGGGCTCAGGCGT
TGCGGCCCCCGGACGGCCCAGGGTGGGACTGCGCGCTCCTCCCCAGCCCCGGCCCCAGGA
CTCCCCGAGCCGCAGGCTGCGTGGAACCGGAAAGCTGGGACCTGTCCCCGCGTCGGGGTA
CCTCACCCGTCCCGTCAGTGCGGAGTCTGCGTTCAGAGCCAGCTAATCCTCGCTTGGGGT
TACCTGCCCTGCTTAACAGCTACCCGCTGAAGGGCTCAGGGCTGCATCCACCTTGGGGTC
CGCGGCCCCAGGCCGGTCATGTGATCATCACCGTGCAGCCCTCCGGCTCCTGCATCGAAC
ATTCCAAGTCTTTGGATCTGGGCCTCGGAGAGCTCCTGCTGGGGGCCCCAGCGGCTCGGG
ACTGCGCTCACCGAAGCTGGCCACGGCTGGACCGCCTCAGTCTGGGGGGTTATGCCAAGT
TGGGAGCAGGAGGGGACTTGGGGGCCCGGGTCTGAGGAGGAGGGGCACAGCCTGCTGTGA
GGCTGCAGCGTGGACCATGGCACAGCCCTAGGAGTCCTGATGTCTAGCAGAGGTTTCAGT
CACATCCCAGCGCGGGGGATGGATGCTCCAGCCCCAACAGCTGCCAAGGCCTCCTGACTT
GCATGTCGGCAAAGAAATGCCAACTGCACAAGGGCTCAAAAAGCTAGAGAGGATGTGTTT
TAATGTGGACTCTGGAGACCATCATGACTCAGCCTCAGGAATTCCTTCAGCCTCCAAAAG
TGGCCTTAGCCCTGGACAGATACCTGATGGGGCTGGAGGTCCAGGGATGCATCTGGTGGG
TGTCTTGGCAGACCCCAAGTGGTGGGTGAGGATCCTCAGACCTGGAAGGTAGGTTGTGGT
GTTACAGGCTGGGACAGGCTCCCTCCAAGGTGGCACTGGTGCTGGGGTTTGGGCCTCTGG
GAAGATGGGCAACGCTGCAGAGTTGAGACCTTCCACTGCCATCTGGGACTGAGCCTTTAA
CTCCCACCACCTAAACCTCTTTCTCCCTCAGCCGTGCTGGGTACATCCCGGTAAGGGCTA
TACTACTGCCAATGCCTCTGTACTAGGGTCTGGCCCCTCCCCAAGCAGGTCTGAGAAGCC
CCCTTCTCTCCTTTGTCCTGTGGCCCATGCTGTGAAATCTTCCTCCAGGTGGCAAAAAGC
ATTTGCCAGTTCTCAGAAATCCTTTTATATGTTGAAGCACCCTTTTGGTCAGTGTGGACA
GCCTTAGAAAATGGCTTGGATTTGGGTTTCCCTGACCCATGTAGGGGAAGAGAACTTTAA
AAGTTGATCAATCTTCACAGAGTCAGGTTTTTTGTTTTTTTTTCAGTTTATTGAAAAATG
CAATACAAGAAGCAAGACCAAACAGTATCTAAACACTACTACCACTTCTCTTACTACAAC
AGGCCAAGATGGCAGACCTAAATATTGCCTATTTAATCTAAAGTTGTTGTCAATTTGATT
CGGCTGCCATAGCTTCCTATTTTGTCGAGAAATGAAAACAACTACTTGATATGATTCATA
ATTTTTTTTTTTTAATTTACAAAGCTCCTTCATTTTTGTCACCAAAATAAAACATTTGAG
ATTTGTAAAATCAGCCAGCCCGGGGAATGAGATACTGGGCAGGTATTTCCCATGAGCATT
CCTTGGTGTTGGTCAGGCCGTAGCTCTGGCTCCATTTCCAAAGGTGGATTGCTGCCTCGC
CACCCTTAGCTGCCCTGAAGAACACACGGCGGGGGCTGGAGGTGGGCAAAGATTCCCTGA
CAGGTCCCTGCAGCCAGGCTCTGTGGGCCCTCCGCTGATAAATTCAGGTCCTGCTTTGCG
GGTGGGTGGGTGACAGAGACCTCACGTGGCTTGGAGGAAATCTTTATTACTCAAGTGGAA
TAAAAATCAAATTGCAGCGAGAGTTGGTACTGTGGTGTGTCTGAGTCACTTTAGGAAAAT
GGCCGCCAAGTTGTTGACCCTGGAAATGAACTCTTCTCCCCTCTTCACTGTTTCCACCTG
GACAGTCTGTTTTTCTTCTCACGCACGCACGCACACAATTGCAAGAAGGAAAATAAAAAA
TTCAAACAACTGCCAAACCCCAAGTTCGGTAACCAGAGAGGGAGGAAGGTGAAAGAGGCT
CAGAAGGACACCCCTCACGCTGGCTTGTCCATATCATGGCTTCGCAGTGCCCGCAGGGCA
TTGGAGATCTTCTGGTCCAGTTTATAGTCAGGGAAGCAGGGAGAAGTGGAGTGAGCTGGT
AACAGACCGAGGGGAAGTTCAGGCCCCCAATGAGTGGCCCAGGACTGAGAAAGCAGCCAC
TCTGAGCGGGTATCATGGGATATAGGGGCATCAGATTCCTGATGCACGTGCCCTGGCCTC
TTCCTTTGCCCATCTCCATTCCACAGGTGTCAGCTCTGGGCTCCTGCAGCTCTTCCAAGC
AGCAGAGCTGGCCACCGGCAAGCAAGCTCATCTGGCACACCTGCTTGATATGGACTGGAT
TTCCAACCTCGCCACCACTCCGGGCCACAAAGCCCTTGGCTTGGGCACTGCCCGGAAAGC
CCCGTCGCTCCAGACCTATGCTCCCAGGCTGGAAGTCTGTTCCTGAGACAGGGCGCTCTC
CTTCCCTCACGGCCAGTGACACATCCTACCTGAGCTCCTCCCTGTCCCTGCCCAGAGAGA
GAACTACCTATGGGTTAGTAACAGTCTCAAGGAAGGACTCAGAGAAAAACGCACACATGT
GAGATCAGTTCAAACCAACCGCGTCTGTCGAGACAAAGTTCAGCCAGTGCACTCCAGGCA
TGTGCTGCTGGGTCCCACTGTGGGGAGCCGAGGCTTGTAGCCGCCTCTCCTCCCCGCCCT
GGAGCCCCCAGTGACAGCTGGGTGTGACCCACTGTCCACCTCAGGGAGCTGACCTTCTGT
CCTAGACTTAGGATTCTAAGACCATGTAGGCAGATCTGTCTGTGGGAATCGAGCTGGAAG
ATTAGAGAAGGCCTACTGAATAAAAATGACCCCCCCCCAAATCTTTACCAGGAATAGTGG
AACTGGGGACATCAGTTCCTGATTTTCAAAAACAAACAAAAAGAAACCTTAAACCCACCA
CAAAAATCAAGTCACAAAACCGGACAGACCTCAGATGGCAGGTGGGAATGAGCAGAGCTG
GTGTTTGTGCCCCTTTGTCAAGGGGGGTTTTGTGGGGAGGAAGGCCCGTGAAAGCCATTC
CCCTGCTCCAGAAAGGATAATCTGAAAGCAGGTGCCGTTGGTGAGGAGTAAGGTCATGGA
CCACAATCGCCTGCTGGGTTACACTCCTTGTCACCCAAGGATTAGAGAGAGAGGCCCAGG
GATGGTCTCCTGGAAATACGTCCGAGCAGATCCGGCTGAGGCAAACCCCACCATGCCCCC
ATGTCAAGTGCACGTTCCCAGAACTAGAAAACCTTGAAAAAAAAATCTCATCAGCTTGCT
TTGTCCACATCACCAGTAAAAATGTGCCGTCAGTGCTTCTGGCCCAAAGTGCCTATTTTT
CCGTGAGTTCTGGTCTCCTGAGATGGGAGGTGGCAGGGGAGCTCTTAGCTGAGCCACTGC
TTCTGATGAGGTAAGAGGGGAGGGAGGGTGGGAAGGTGAAGGCCACGGATATGGTCAAAC
ATTCACAGCATCAGATATGTCTGAAGCAACGTCTTATGTCTTTGATCTAAAGAGGCTCCA
AAGAGAAAGAGCAGGGGAGAGGAAGGGAAACAGCGCTGCATTCTGAGCAGAGTCTCCGCC
TCAGCAAAGGGACGGGGGGCACTCGCTTAGGGCCTGCGCCTTAGGGCAGCTGCCCTGCCT
GACATTCTGGTAAGGGGACATCACTGGCTCTGAGGAAGGGCTGGTTCATGAAGCTTCTGC
AGTCGTCTACAGACTATAGACTAGGGGAGGATCGGGGAGGCCCCAGTAAGCTGGCTCTGT
CCCCCCAACAGCTGACAGTGTCACTGGAGGATTTCCAGAGTGCTATGGACCCTGTCAGTC
TAAGTGGGGAGAGGCTGGTCTGAAGGGGTTCCAAACCACCCCATTTAAAAAAAAAAAAAG
CTCTTTAAAAACAGTCCATAGAGTGAAAAGTTGCACAATTTCTTGTATCACAATATAGAA
AAAGGTATTCAAAAGGATCAGTGATGTCTAGAAGACTTTCTTGGTATAAACTCCAAATAG
AAAAAGAAATTGATTTTCTGGTGGTTTAGAATCAATCATCTTAAAAGTGAAGTCTAACTA
TTGCTGGTTAGCTTCTTTATCATTCCGCTGGTTTTTCTCTGGGATGGCAGACGGGCAGGG
GGTCGGGGGTTGAGGGGAGAGGGTGGGAGAATTCCTGAGATCACTCCTCAGAGATTTCGG
TTTCCTGATGGACGACCACCTTGGTCACTGACATGTCTGGGTGCTGCTCCTTTGCCTCCT
TGATGGCCTGTACCAGGACCTGATCGTGGTCAATATCCGCATCTCCTGTGATCACAATTC
TCTTTTCAATCCGGGTCTCTGAAATCCCACCTTTTACAGTCTTGGTAATTTGAGTTGTGG
TGGTACTGCTGGTGGTCTCGGATGTGATGGTCTGAGCTGTCAGCAAAACTCCTGGGTCCA
AGTCGCCGTTGCTGTCATCCGTCTGGGCAGCCTCGTATGTGATGGTCTTGGTCTCCGTGT
GGACGATAGGGACGTCTTTGGTTGGAATTTCACTTTTCACAGCATTGGCAGTGTCTGAGA
TGGTGACAGTCTGAGTCTTCACCAGGGGAGGTCCTTCTCCTGTAGGGATCTGCCCATTGA
TTGTTAAGTGTTCGAAAGGGAGAGTGAGTGGATAAGCGTTTATCCCATTCACTAGGCCGT
GGTTCTGGTACGGATTCCATGAAGTTCTTTTTCAGCTCACTGATGCTGGCATGATGTTTT
TTGATCTCTTCTTGACTTTTGTCTAAATCCTTCCACGCTTCCGTGGGCTCTGGCTCTGCT
TCCTCAGGCGGCGCCTCTTCCGGCTTCACTTCCAGCTGCACTGCTTCCGTCTGCGCTTTC
TGGACAGGCGCACCTGGGGCACCGCCTTCTGCGGCTTGACTCGGAGCAATGGCGGGGGCA
GAGGTGGGCCGAGGACTTCGGTCTGCTGACTCAACGGCCGCTGCTCCATCAAGGCTTCGG
GATGCCCGTTTGCTTGCTGTGCGCTCAAAGTGTGGGGCAGGTCTGTCAATCAGAGCACTA
GCTTGCCTGGTCTGAGCTTGAGTTCGGCCACTGTATCGGAATTTGGATCCCAGGGCGAGA
AATTTGCTTTTAGGAATGGTGTCTGTAGATGTCAGTCTGAAAAATGTGTGATGCTCTACA
CAGACTTTCCATAACTTCTTAGCTGCTCGGTAACTGGGAAGTTTGAATCCGATGGTACTT
TCATACTGTTCTTGCTCTCCAGGCCGAATCTTAATGAAAAAGCTGCTACGTTTGTAAGAA
ATCTTCAGCACTTTGGGCCAAGGAAAGCGGTTAATTCTCAGCTTTTCTTTGTAAACCAGA
AGGCCACTAGAGCAGACACCTAGGATGATATCCACGCCCTCCAAGTCCTTTGCTTTATGA
AGGTCAACACCATACATAGACAACTTTTTGGCATTCTCAAGAAATTCCAGGTCAGCCTGA
GCTGGAGTCATGGACCTGTATGACTTATGCAGTTCCATGACCTTCTCTTCAAGTTCCTTG
GTCTGATTTGGGGCCAGTTTAAAATCACTAACATAATCTGCGCCATGGAGTTCTGGGTCA
TAGTCTCCCAGCTCAGACTGGATAGTATAAGAACCTAGCAACGCTAAGGTTGCAAAGGAA
CAGGGCAGACGTCCTGAAACTATGTCCTGCCGAAGCTGAAGACATAGGTAATACCTTGTT
ATATCTTCTGTTAACTGTGCTGGGTCAGGTGGGTAAAACTTTACATTAAATGTGAAATTC
CAGGGGACACCACGAACTTGCTTTTTTATTTCTTTGGCAGAATCCAGCCATGTCTTTGAG
GTTGCATTATCCCAAATGGCCAGACCAAAGTAGTCTTCTTCCAAAAGATTGAGGTGTTCA
CATACTCGTTTAAGTAAATCTTGTCCCTTAGCATGTTTCTCCACCACACATTCGTAAACT
GTGTCATCCAACAGAGAAACCTTGCAATGCATGCTTCCGTGCCTTCTGATGGATTTCTGG
GAAGCTTTTAATTCTCTCTCTGCTTTTGATTCAGGACTTTCTTCTTTTACTTCTATTTTA
GAGCACTCCTCAAGTCCTCCTTCTTCCTTAGTCTCAAAATCTGGATCTTCTCTGTGTTCT
TCCTGAGCAGGCTGTGTTTCTGCACTGCTTAATGAATGGAGATCCAAGGATGGGTCTGTT
TTGAGCTCAGGTTCAGGAGCTGCAATTGGGGCCTTTAAAATGATTTCTTCATCAAGACTG
GCTCCAAATTCTATCTCCTTCTGGCCTCCTTCACCTTTCTCTTTAGCTGACTCTACTTCT
TTGCCTTCCTCCTCAGACACCTGAGATTTAGGCCTTTTGAGGAATGAGGAGAACAGCCGT
GACAGGCCCCTGTTTTCTGATGCCCGCTCCTTGTTCCTGCTCAGGTCTTCATGTGTCGGT
GTGTCTCCATTAGATGTCTTCAGCTTCTGCTCACACTGATTATCTCCCTCAGCTGCTGCT
TGAGAAGCCTCTTCCAACTGAGTTTCCTGTTGACCGGAGCTCGTGGCTCCCTCACCCTCT
TCCTTCTGTGGTCGGTGCTGTGGATTTTCAGCCTCAGCCACTAAACTCTTCTCTGGGCTG
GACAGGGCGGGGACCTGGCCGGGCCGGGCCGGGCCGCGTTCTCGCCCTCCGCCGCTCTCG
CCCTTTAAGAGGTTCCTGCCACTTTGCCCCTTCGGGGGCCTCCACCTGCACTGACAGGGC
AACTCTG
>4EBP1
GTCCTCGCCGACGGCGTGCAGCTGCCCCCCCGGGGACTACAGCACCACCCCCGGCGGCAC
GCTTTTCAGCACCACCCCCGGAGGTACCAGGATCATCTATGACCGGAAGTTCCTGATGGA
GTGTCGAAACTCACCTGTGACCAAGACGCCCCCGCGGGACCTGCCCACCATTCCCGGGGT
CACTAGCCCTACAGGCGATGAGCCCCCCACGGAAGCCAGCCAGAATCACCTGCGCAGCAG
CCCCGAGGACAAGCCGGCAGGCGGTGAAGAGTCACAGTTTGAGATGGACATTTAAAGGGC
CAGCCATCAGAGCGAGCCATGCCTCCGGGCCCCAGCGGCCCCTCTTGGGAGAAGCCACAC
CAGCCAGGCCTTATGCAAGTGACCATCTTGGGCAGGCGGTGGGCGTGGGGCCAGCCACCC
CAGCCCCCTGCTCCCTCACTCAGGGCCCCTGCTCCCCCTTCTTCTTCGTGGACACCAGCA
CATACCTCCATGTGCCTCCAACTCTGCAGGAACTAGTACCTGGAGGGCAGTGACCTCGGG
CGCATCCCGCAGCCCAGGGTGGGGCGTGGGTGCTCCCCCAGAAGAGGGGGCCGGGAGAGC
CGGAGGACCATTCAGAAGGCCTCCTCCGTGTCCACTTGCCGACCCTGGGCTGCGGGATGC
GCCCGAGGTCA
>5HT2A
AGGAAAGCACTGTAAAGAAGCCACCGCAGTTCTTTATCTTCTATTGTAATAATGGAAGAA
GAAAAGCCAACCGATGGAGCCCAGCACATACGCCAGCCTCATTGTGACAGAGCTTGGGGA
CATAAAGCTGAATGGTGACCAGAGCCTGTAACCGGTAAGGTTTTTCTTACACTTCATCTG
CTACAAGTTCCGGCTTAGAAATGGATATTCTCTGTGAAGAAAACACTTCTTTGAGCTCAA
CTACGAACTCCTTAATGCAATTACATGCTGACACAAGGCTCTACAATACTGACTTTAACT
CCGGAGAAGGTAACACTTCGGATGCATTTAACTGGACCGTGGACTCGGAAAATCGAACCA
ACCTTTCCTGTGAGGGCTGTCTCTCACCACCCTGCTTCTCCTTACTTCATCTCCAGGAAA
AGAACTGGTCTGCTCTGTTGACAGCGGTAGTGATTATACTAACCATTGCCGGAAACATAC
TCGTCATCATGGCAGTGTCCCTAGAGAAAAAGCTGCAGAATGCCACCAACTATTTCCTGA
TGTCACTCGCCATAGCTGATATGCTGCTGGGTTTCCTGGTCATGCCCGTGTCCATGTTAA
CCATCCTCTATGGGTACCGGTGGCCTCTGCCCAGCAAGCTCTGCGCTGTTTGGATTTACC
TGGATGTGCTCTTCTCCACGGCCTCCATCATGCATCTCTGTGCCATTTCCCTGGACCGCT
ATGTTGCCATTCAGAACCCCATCCATCACAGCCGGTTCAACTCCAGAACTAAGGCGTTTC
TGAAAATAATTGCTGTTTGGACGATATCAGTGGGTATATCCATGCCAATCCCAGTCTTTG
GGCTCCAGGACGATTCCAAAGTCTTTAAGGAAGGGAGTTGCTTACTGGCGGATGAGAACT
TTGTCCTGATTGGCTCTTTCGTGGCCTTTTTCATTCCCTTAACCATCATGGTGATCACCT
ACTTTCTCACCATCAAGTCGCTCCAGAAAGAAGCCACTTTGTGTGTGAGTGATCCTGGAA
CACGGACCAAATTAGCTTCTTTCAGCTTCCTGCCTCAGAGCTCCCTGTCTTCGGAGAAGC
TCTTCCAGCGGTCCATCCACAGGGAGCCATGCGCCCACGGCCGGAGAACTATGCAGTCCA
TCAGCAACGAGCAGAAGGCTTGCAAGGTGCTGGGCATCGTCTTCTTCCTGTTTGTGGTGA
TGTGGTGCCCCTTCTTCATCACCAACATAATGGCTGTCATCTGCAAAGAGTCCTGCAACA
GGGATGTCATCGAAGCCCTGCTCAACGTGTTCGTTTGGATCGGTTACCTCTCCTCAGCAG
TCAACCCACTGGTGTATACACTGTTCAATAAGACCTATAGGTCGGCCTTTTCCAGGTATA
TTCAGTGTCAGTACAAGGAAAATAAAAAACCATTGCAGTTAATTTTAGTGAACACTATCC
CAGCCTTGGCCTACAAGTCCAGTCAACTCCAAATGGGACCGAAAAAGAATTCGAAGAAAG
ATGGCAAGACGACAGATAATGACTGCACTATGGTTGCTCTAGGAAAAGGGCATTCTGAAG
ATGCTCCTGCAGACAGTAGCAACACAGTGAACGAAAAGGTTAGCTGTGTCTGATGGGCTG
GTTGCCTTAGCAACCGTGGAGGGCAACCCGGAGTCCGTTTTCCCTCTCTGGGAGGGGAAA
AACACTGGGAGACTGGAGAAAATTAGGCCAGTCTAGTGGAACCAACAGTAATATCTATAT
GCCTCATTTTATTCTGTCAATGAAAAGCAGGGTTCAATGCCACAAAACGTGCACTTCAAC
AATATTCTGACAGCATTTCAGCTGTGAGCTTTACGATATTATTTTTAACATTGTAAATGA
TGTGTCTTTAAAGTAATTAGCTTTTATTGTATAATTACAATGAGGCCATAAATAAA
>5NTC
ACTAATTGTCCCAGATATACCAGTGTGCTGCAGCCATGTTTGGAAGGGACCACTTCTGAT
TGGCTTCTCCTGGGAATGAAGACGGCCAGCAGAGGTGCTAATTGTGACAACTGAGTGGGA
GCTGTGAAACAGGATTTAAAGATGGGGACCTCTTCATGTCTTACCGGAGCATGTTCCAGG
ATGTAAGAGACGCAGTTGACTGGGTTCATTACAAGGGTTCCCTTAAGGAAAAGACAGTTG
AAAATCTTGAGAAGTATGTAGTCAAAGATGGAAAACTGCCTTTGCTTCTGAGCCGGATGA
AGGAAGTAGGAAAAGTATTTCTTGCCACCAACAGTGACTATAAATATACAGATAAAATTA
TGACTTACCTGTTTGATTTTCCACATGGCCCCAAGCCTGGGAGCTCTCATCGGCCGTGGC
AGTCCTACTTTGACCTGATCTTGGTGGACGCACGGAAACCACTGTTCTTTGGAGAAGGCA
CAGTACTGCGTCAGGTGGATACTAAAACTGGCAAGCTGAAAATTGGTACCTACACGGGCC
CCTTACAGCATGGCATCGTCTACTCTGGGGGTTCATCTGATACAATTTGTGATCTTTTGG
GAGCCAAGGGCAAAGACATTTTGTATATTGGAGATCACATCTTTGGGGACATTTTAAAAT
CAAAGAAACGGCAAGGGTGGCGAACTTTCTTGGTGATTCCTGAACTCGCACAGGAACTGC
ATGTCTGGACCGATAAGAGCTCACTTTTCGAAGAGCTTCAGAGCTTGGATATTTTCTTGG
CTGAACTCTACAAGCACCTTGACAGCAGCAGCAATGAGCGCCCAGATATCAGCTCCATCC
AGAGACGTATTAAGAAAGTAACTCACGATATGGACATGTGCTACGGGATGATGGGGAGCC
TGTTCCGCAGTGGCTCCCGGCAGACCCTCTTTGCCAGTCAGGTGATGCGCTATGCTGATC
TCTATGCAGCATCTTTCATCAACCTGCTGTATTACCCATTCAGCTACCTCTTCAGAGCTG
CCCACGTCTTGATGCCTCATGAGTCCACAGTGGAGCACACACATGTAGATATCAATGAGA
TGGAGTCCCCTCTCGCCACCCGGAACCGCACATCAGTGGATTTCAAAGATACCGACCACA
AGCGGCACCAGCTGACACGGTCAATCAGTGAGATTAAGCCCCCCAACCTCTTCCCACTGG
CCCCCCAGGAAATCACACACTGCCATGACGAAGATGATGATGAGGAGGAGGAGGAGGAGG
AAGAGGAGGAGTGAGGAGAAAGATGCTGAGCACTCATTACACAAGTCCTGGCAGGACTCA
CAGGAGCAAAGGATGTCCTTGTGTGGGTCCTAGTGGGGGGTGGGGGTGGGTTCCATCAAA
GGTACATCTGGAAAGTTTCTGAAGACTAAATATTCTAATCATAGGGAGATACTTGTTTTA
GTTTTGTGTGTCTGCACTCTTTGCAGATGGTTCAAAATTGGAGTCTGTATTGGAGGAAAG
TAAGGGTAAAGCTGGGCTGAACTGCATGCAGCTGGCTCCATCGTGGCTTTGTGACGCGGT
TTCCTTGCTTGTTTCATCATTGGTGTGTGGCAGTGTATTATCCAGATACACTAAGGGTGG
CGAAGGGTCTCAGAGTGGAGCAAGGACGCCAGTGGGAAGATGTGATCCAAAAACGTTATG
GTACAGATTGTGCTCTTACTCCGAAATCCCATCTTTTCAGTCCATTGCATAAGTATTGTA
TATCAGTGGAGAAATATATTATTTCCATTATCAAATGTAGTCTTGTGTTAAGGTCAGGGT
TTCTTTACAAGCTTTTGGGTGTTTTCCATGACTCTGGTAAGGCTGCTGTCAGTGGCTTTG
CAGGAGTGTTCTCTACTTGCTGTAGGGCTGGTCTGGAATGGACTGTAGTGGTTGCATTTT
GAGGCAAAAGTCTTCATCTACATCAACAGTATTTAGACTGATAGCAAAAATTGAAAAAAA
AAAAAAATCCCCTGCCCTGCCCAAAATGGTCTTTTACCCATCTGAGGTAAATCTGTGGAA
AGAATTTAGCTAAAAGAGGACAAAGGAGCAAGTCACCCAAAAAGACCAGAGCCTCCTCCT
TCTTTACCATAAGTGAGTAAAATTCATTAATGTGGGCCATACAGGTAGCTCATGCCACCC
CATTCCAGCCTTCTCTATCCTCTTTGTCTTTTAAACTCAAGCATTAGAGGGTGGGAAGAG
GGCTTTTTTGTGAGTCAGAACCATTTACGAAACAGAGGGCACAATCATTGTGAATAAATT
CACTTCAGACTCCCAAGTGAAATCACTTCTTGTTGCTTGGAACAAGAATGGGTCATTACT
GTACACTTTAAGGTATTATAACTGCCTCTTCAGAACAGTGAACCTTGTTACAACATTGTG
TAGACGCTCACTTTAACCTTCATATGTTTCTTCCATTCTTACTGCTATTTGTCAACACGG
GACGGTAGATTAGCTGCTCTAGAATCAATAAAGTATAATATTTCTAAAAAAAAC
>5NTD
CCTTCGACCGCCCGTCTGGCTCGCACTCACGGGCGCTCGCGCTCTCGCCACCAGCCGCAG
CCATGGATCCCCGAGCCGCACGCACCCCGGCGCTGAGGCTCCTCGCGCTGGGCGCGTTGC
TGTGGCCCGCGGCGCGCGCCTGGGAGCTCACCATCCTGCACACCAACGACGTACACAGCC
GCCTGGAGCAGACGAGCGAGGACTCGAGCAAGTGTGTCAACGCCAGCCGCTGCGTGGGCG
GCGTGGCACGGCTTGCCACCAAGGTGCACCAGATCCGCCGCGCCGAGCCCCACGTGCTGC
TGCTCGACGCCGGCGACCAGTACCAGGGCACCATCTGGTTCACCGTGTACAAGGGCACCG
AGGTGGCGCACTTCATGAACGCCCTGCGCTATGATGCCATGGCACTGGGAAATCACGAAT
TTGATAATGGTGTGGAAGGCCTGATTGATCCACTACTCAAAAAGGTCAATTTTTCAATTC
TGAGCGCAAACATTAAAGCCAAGGGGCCTCTAGCGTCTAAAATTTCAGGACTTTATTCAC
CATATAAAATTCTTCCTGTTGGTAATGAAGTTGTGGGGATTGTTGGATACACTTCAAAGG
AAACCCCTTTCCTCTCAAATCCAGGAACGAATTTAGTATTCGAAGATGAAATCGCTGCAT
TGCAACCTGAAGTAGATAAGTTAAAAACTCTAAACGTGAACAAAATTATTGCACTGGGAC
ACTCCGGTTTTGAAGTGGATAAACTCATTGCTCAGAAAGTGAAGGGCGTGGATGTGGTGG
TGGGAGGACATTCCAACACGTTTCTCTACACAGGCAATCCACCTTCCAAAGAGGTGCCAG
CAGGGCAGTACCCATTCATAGTCACTTCTGATGATGGACGGAAGGTTCCTGTGGTCCAGG
CCTATGCTTTTGGCAAATACCTAGGCTATTTGAAGGTTGAGTTTGATGAAAAAGGAAATG
TTGTCACTTCACATGGAAATCCCATTCTTCTCAACAGCAGCATCCCAGAAGATCCAAACA
TAAAAGCAGACATTAACAAATGGCGGGTAAAATTAGATAACTATTCGACCCAGGAATTGG
GGAAAACAATTGTCTATCTGGATGGCACCGCTCAGTCGTGCCGCTTTCGAGAATGCAACA
TGGGCAACCTGATTTGCGATGCTATGATTAACAACAACCTGAGACACCCGGATGAGATGT
CCTGGAACCACGTGTCCATGTGCATTTTAAATGGAGGTGGCATCCGGTCGCCCATTGACG
AGCGGAACAATGGCACGATTACCTGGGAGAACCTGGCTGCTGTGTTGCCCTTTGGAGGCA
CCTTTGACCTGATCCAGTTAAAAGGCTCCACCCTGAAGAAGGCCTTCGAGCACAGTGTGT
ACCGCTACGGCCAGGCCACGGGCGAGTTTCTGCAGGTGGGAGGAATTCACGTGGTGTATG
ATATTTCCCGAAACCCTGGGGACAGGGTCGTCAAACTAGAGGTTCTTTGCACCCAGTGTC
GTGTGCCCAGTTATGAGCCTCTCAGAATGGATAAGGTGTACAAGGTGATCCTCCCAAGCT
TCCTTGTCAGTGGTGGAGACGGGTTCCGGATGATAAAAGATGAAATGATAAAACATGACT
CTGGTGACCAAGATATCAATGTGGTTTCCGGATACATCTCAAAAATGAAAGTGCTTTATC
CAGCAGTTGAAGGTCGGATCCAGTTTTCTGCAGGAAGTCATTGCTGTGAAAGTTTTTCTT
TAATATTTCTTTCAGTTTTGGCAGTGATCATTATTTTACACCAATAGCCAAAAATTCTCC
TTGCCATTAATGGAACTGTATTTTTTTTCTCACGTGAGATTCAAGTCGGTTTTTTAGGAA
CTGGTTTTACGATGGCGCAGACCATCTTTGCAGTCTCCTAGAAGCTGAGCTTAGAGGGTT
GTAAGTAAAGACACTGACATCATCACTCAGGGTCAGCAACTTAGTGAACACACAGGAAAA
GAAATGAAAATGGGACCTCTGACGAGAAGGCCAGCCATCTTTAGTTTACATATGCAAATT
TTAATAAAACTTTAACACCTTTAAACCATACACATCATTTTTTCTCTTTTATATCCATTC
TAATCCACCAAACAACTTATGTTTACATAACTATATCATTTACAAGGGAATTCTAAGCAT
GTTTTCTTATTTGATGCCCATAACTTTGGTGCGTGGAAAGACAGGCATTGTTTTCTTCTT
GTATGAAAGATGAAGAAACTAAAGCTCAGAGCTGACTTAAGGCCATATAGGTAAAAGTGA
CAGATCCCAGACCTGACCTAGGCCCTCTGACCTCAGTCCCACACTCTTCAGTTAAATCCA
GTTACTGTTCAGAATGATATTTACTGGAGCCCCACACTGATGGAGGACAAGTCTCTGCTT
TATTTCTGGTCTCTCTTTTTTTCCTCGCTAGTATATGTGATAGGGAGTTTAATGGACTAA
ACACACAGTGGTGTTCTCTTCCTCACCACCATGTACCTTTGAGGAGTTGGGACACAAAGG
GCAGCAGATAATGGGAAAGGCCGGGAGCTGCAAAAGGCCATCTGGGGGTAGGGAGAAGGG
GAAGGAAAGACTGGGACGCCCAGGAACAACTTCCATTAGAGAAGAGAAACAGATAAAGCC
CATTTACTCTTGCTACATAGATATTTGCTAGGGAGTAGCAGCAGAGTGCCTAACACACGG
CAGTAGCTACTAATAATTTCATGACATTCTATCAGTTCTCCATTTCTTTCCTCCTCCTTC
CTAATGGGAAGGTGTCACAAAAAGAGAACCTTCTTAGAGAAGGTGTAATTCTAAACCTGC
ACCTGTGTCTCCTAGCAAGATATACTTATTCTAGGCACACACATATATACTTCACCCCCC
CTCACTTTTGGAAAATCCAGAGGAGAGACAAGGTTGATTTTTCAAGTGGTCCACCTAAGT
TTAAAGTCAGCTCTGCCTCCATATTTGAACAGTCACTCTCAGTCATTCTCAAGCACAGAC
ATAAGGACTCCTGCCTGAGAGTGGGAGCACCCTCTGAGTGAGTGCTCAGGAAATACCCAG
ACTAATGCCATACATGATTTATGCACAAATACTTGCTTAAAGGGGTAGTGGGGACCAAGT
GAGCCTGCTCCTCATTGTATACATGATTCAACGAGAAATGGGAGGCCTCACCTTAAAAAA
GAGTGAGCAGACAACAACTAAAGGACTGAAGAGTGAGAATGCTTGTTTTTTAATGTTTAC
AAATATTAGGTACTCTTGATACAAATGTACTTTTAAATTTCATAACCTCTTTATAAAGAT
TGATGCAATAAAGTAATGCCCTCGGTTCTATGCATATGGAGATTGACCATAAATGAATGC
CAATAAGATTGTAAGAGAAGAATGTCAATAGGACTGCATTTGGGCTACATTTTTTATGCT
TGGCCAGGAAAATAGGGTAAACCCTATTGAAGCACAAATTTTTAAAGAAGATTTTTGTAA
GTTTTCTAAATCTGTGTGCCTGTATTGTTCAGTGGTTTAAGAAATGACCTAAAAATACTT
TTCAATTATAGGTTCCAAACAATAAAATTGACGATACCCTTTGAAAAAAAAAAAAAAAAA
A
>68MP
CAGTCAAGCTAAAAGAGATTTTTTTTATTATGTATCTTGCCTTATAAGTGACTTCTGGAC
AAAACCTTCTCCTGGTGGAATGAGTCTCTCATTCCACCTAGTATGTGATTTAACACTGCC
TTACCTCTAAAGCCTTTTATAGTTTGAATAACACACGCTTTCCCACACCTCCTCTTCCTG
AGCTCCACAGTAACCCTGTTAGAACTTCCCTGTTCATTTTCCAGATGAGAAAAGGGAGCC
TTAGGGAGGTCACAGTCCTAAGCGGCAGAATCATCTGTTTAGCAAACATTTACAGACCAT
GGGAGCGTGAGTGCCTAGATGTGACCCCCGACTCCTGCGCTAACTGGGGTGCATACTCCT
CAGCCCCTCAGGGCCCCTGAGGATGGCTGCACCTGTCGCGCAGACCTGCTCGGGGTGGGA
CGGGCACAGGGCGGGCGAGGGGCGCAGGGAGGGACACGGGTGCAGACAGCGTGAGTCTCA
CAGGTATGTTTATTCAGGCCCGAGGGCAGCGGCACCGCAGCACGTCAACACGGGATCCCA
CGTTCCCACAGCAGAGCCAGGCCGGTGTCCCGTCCGTGGAAAGCTGGTTAATGATGACCA
TGAGCCGGAGCGGCGCTGGAAGCTTTCAAGGCTTTACTTCTTTTATCAGCACTCCTGATT
TTATAAACGATGTAGGCCATCAACCCCGTTCCTACCCAAATCTCCTGGTAAGCTTGGGTA
TAGTAGGGTTTCATGGGGATCCAAACTTTCTTAATAAGACTCTGAAGCATCTCGGCCAAG
GACCAGAGGCTCAGGAAGCCCCATGAAACCCTACTATACCCAAGCTTA
>6PGL
TGTCTGAAAAATGCTTATTCCAAATAAGATCGCATTCTGGAGTTATCAAGGGTTAGGACT
TAGGGTGGCCTTATGCCCAAGGACAGGGGTCCTTCTCAGAAGAGGATGGGAGTGAGTTCC
CTGGCGGCCCAGTGGTTAGGATTCTGGGCTTTCCCTGTTGGGGCCCAGGTCCAATCCTTG
GTCTGGGAACTGAGATCTCATAAACCTAGGAGCATGGCCAAAGAAAAAAACAAGACAAAC
CAAAAGAAAAAAAGAAAAGGACAAGTACGGAAAGACACACAGAGAGAAGGCCAGACACTG
AGAGTCTGCCAGACAAGAGAGGCAGACACTGGAGTGAGGCATCACCAAGCCAGGAAAGGC
CAAGAACTGCCAGCAGCAACCAGAATACACGAGAGAGACCTGGGACATCCTCGCCTGCAG
AGCTTCTGGAAGGATCCAACCTTCCTGACACTGAGGTTTCAGGCTTCTGGCCTTGTGAAC
TGTGAGACAGCGACCTGCACTTATTTTAAGACACCTGATGTGTGGTACTTTGCTATGGCA
GGCCCACGACACTCATGCCAGACGCCCATCCCTGCCCTCCACAGGCTGGGATGAATGTTA
CAAGTCAGGCGCGCCACCTAGAGACCGATGGTCCCACCACCCACCAAGGACCACGAGACA
GTGGAAACTTCAAACAGATGCTCCTTTTAATATCTGAGTCACCCAGAGCCACAGCCCACG
CGCTAAGCCCCTGGGCGGGCCTGGTGGCTAGACCCTTCAGCTTCCAGTGGCACCACTCGG
CTGCTCTAAAATGAAGCCTGGAGCGGGCTCGCAGTGGGGCCCAGCCCCAGAAGGTCCCAG
GCCACTGGGGCTGCACACAGTCACAGCGGTAGCACCTCTCAGCACGGGTTACAACGTGGA
ATGCTTCTCGAAGGGCACGGTCAGGAGTCGGGCTGCTGCCTCGTCCAGAAACCAGCAGAG
TTTCCCAGTGCTGGGCTGGACCAGTGCGGCAGGGAGTGGGTTCTCCTCCTTGTCCTCCAA
AATGCGCTTCAGAATAGCTGCCTTGCCTTCTCCTGTCGCCACAAAGATGACCGTTCGAGC
TGCATTCAGCACGGGAAGAGTGAGGGTCACGCGCTGCGGAGGTGGTTTCGGGGAGTCACG
GATGGGGGCCACAATTTTCTCCCGCTCCTGCAGGAGGGGGTGGTCTGGGAAGAGTGAGCA
AGTGTGGCCATCAGGACCCACACCCAGAATCAGCAGGTCGAAAACCGGGATGGAGTCCCC
TTGGAAGGCCTGTCTCAGCTTCTTGGCGTAGTCCTCAGCCGCCGCCTCCACAGGCAACGC
GGGGTTGATGGTGATCACCTGACTGTCGAAGATAGGGAGCTTGGAGAGCAGGTGGGTCCG
GTAGAGGCCGTACGTGCTCTCGGCGTGCTCGAAGGGCACGAGGCGCTCGTCGCAGAAGCC
CAGCGTCCAGCGCGCGAGGCTAGCGGGTCCAGCGGGGGCGGCGGCGGCGGGCAGCTCGCG
GGCCAGCATGGAGACGAGGCTGCCGCCGGACAAGCCGAGCGTGAAGCGGGCGCCGGCATC
CGCCAGGCAGCATGCTGCCTGCTGCACTACCAGTTGCGCCAGCGAGGCGCCCAGCTCCTG
CGGGCTCGAGAAGACAGAGATGAGGCGGGGGGCCGGCGCGGCCATGGCGGTGGCGGCGGC
AGGCAGGAGGACGCCCTCCCGGCGGCCACGAGTGCGCCTGCGTGAACGCCCGCCCCGCTA
CCCAGGTGCCTGTGGCACATGCGCAGACCCACGGATGACGTCCCAGAGGGGCCGGGCGGT
GAGTCCGGACGCGCTCACGGGTTTTTTTTTTGCCTGATCATGGAGCTTTTTCCTGGGCTG
GAGCAGGCAGAGTAGGTGCAGCTGAGCTCTGCTTCCCGATATCAGGCCGGGGCTAGAGAC
CGGAGCTCAGAGCTTCGAGGCTCGCAATGAGGGGGCCCTGGGGTGGGGTTGGAGGGAGCC
GATTTCTTGGAGGGCGG
>7SK
GCGACATCTGTCACCCCATTGATCGCCAGGGTTGATTCGGCTGATCTGGCTGGCTAGGCG
GGTGTCCCCTTCCTCCCTCACCGCTCCATGTGCGTCCCTCCCGAAGCTGCGCGCTCGGTC
GAAGAGGACGACCATCCCCGATAGAGGAGGACCGGTCTTCGGTCAAGGGTATACGAGTAG
CTGCGCTCCCCTGCTAGAACCTCCAAACAAGCTCTCAAGGTCCATTTG
>A0A2V0
TTCATTTAAAAATTGTTTTTTTGTTGTTTTTAAAAAAGAAACAGCTGACCCACCACGCAA
GTCCGCTGTGTAGCTTGTTTGCTCAAAATGAGCATTTTTCAGGTGAGGTCTGTGTTCTCT
GCCCAAGGTCTACTATGGTTTCTTAGTTGTACTGGCCTGATCGTGGAAAGAGTTTCCATG
AAGAGTCGATGGCAGCATCTGGATGAGGGACAGTCTGGGTCACGGGACAGGGGTAGAGAA
GAGAGAGGTAAGAGCCCAGATCCTTATGAAGGATGACATTCAGTTGTTATATTTTAAGGG
GTACCCGATGGCTTTTTCCAGGCACTCAACTAACGAGCCAGCAGAAAGAAAATCCCTCTC
AACTTCTACAAATTTGATGTAGATGGATTTGGGGGACACACCGGGATCCACAATACAGTT
CTGAGACAAAAACCCATTTATACCAACCCAATCCTTGCTGAAGGTTTTGGTATTTGCTTG
GAAATGTAAAAACAAGCATTGCTGCAGAGTCCTGACCTCAGCGATTCCGAGGTAGCAATA
GATAATTCGAGTGGGTTCTATCTCCACCTGCAGTGAGGCTTGTGCTGAAAGGGTTTCCAA
GTCAACCCGGCCCTCCTTTCCGGGGTCCAGGGTACGTCGCTCCACATGGGGGGAGGGAGG
CCTCTCAATACACTCCTCGTAGCCAATGGCATAGAGACCGGGGCTTTTGGGAATGCCTCC
TGGCAATAAATACTGAACCACATTCCCACCAGTTGGTTTGGAGTGGGCGATGGGGATCCA
GTCAATTTCCATGTGCAGCTCCAGGCACCTAGCTTCGCTGATAGTGATCTCCAGAAATTT
GTAGTATACATTCTTCCAGTTCATTTTCTGCACTCGGGTCATGATGATCCGGCCCTCGGG
CTTCTCAGAATTGAAGTACTCCCGGAGTCGCTTGCCAAGGGGCACCTGGGAGCTGATTTC
AGCGTAATGGTAACGGATGTCCTCTTTCCAACGGGTGTTGTAACCGATTCCAAAAATGGC
CAGTTTATTAGAAAGGTGAAGCCTTGAAAAGTCTGTCCAGCTCTGAAACAGTTCCCATTT
CAACTGTACTGATTCCAAAATTTGTACAATATTCTGCATGATGTCTCTTTTCTGTGCTTC
TTCAGAAGACTCTTGTTTTATTTTTAATGTTCTCTTTGTGACAGGTATTTCATCCAATTC
CTGATCTGTGGGGTAGCCGTGGAGATCCTGACTGTGGTTTCCCCAGTCCTCCTGTGAATA
CTCCTCCATAGTGCTGCCATCTGACTCCAGCTCCTGGTACAAGCCACTACTGTTAATAAG
TACAGGCTGGCAGGGCTGAGCATCCCATCCTCCCTGACCAAACACCTGTTCCAACTGTTC
AAATGTGTAACTGCTCTTTCTTTTCCCAACACCATGTTCTTTCACCCGACTGTAACACCT
GCGAAGGGTCTTGATGCGCTCCCGGCACTGGGACGGGGTCCGCTCGTAGCCCAGCTCGGC
CAGGGCCCGGGACACGCGCTCGTACATGGCCGGCCCGGGGGCCTTGCTGCCGAACACCGT
GCCGGCTCCCTCCAGCTGCTGGTACCGTGCCTCCACCAGCCGCTCGTTGCCCCACACTGC
GATGAGCGCGTTCGTCTCTGCCGGCGTCCACGACATGCCCCGGCAGGCGGCGGCGGCGGC
TGCCGCAGCCCCGCCACCACCGCCGCCACCAGGGGAGAAGGAGACCGAGGACGAGGCGGC
GCTGCGGCCCCCCAGCCCCAGCCCGAGACCCCCGGACGCCGCTGCCCCCGAGCCCGCCGC
ACTGCCCGGCCCGAGCGGGGAGGCACCCCGAGGCGTAGAAGGGTCGGACAGCGATGGGTT
TCCGTCGCTCAGGCCACCAGGAGAAGCCGGGGAGAGCACCTCCATCTTCGGGATTTTTAG
CGGCGAGTTGGCGGGCAGCTCCGAGCCACAGGGCGCAGCCATCTTCCAAGCGGCCGCCGC
TGCACCGCCCGGAAGTGACGCGCCCTCACATCCGGCCGCCCCGGACTCCGGGGCTGCCCT
CGGGCCTGGCTTGCTGGCGGGCGGGCGGCTGCGGGCCCCGGCGGCCGCGTGGAGGCCGCC
CGCAGCCCCTGGTCTTTCTCCGCGCACCCGGCCGCGGCGCGCGCTCCTCTCCCGGGGCGA
GGGGCGGGAATGAGGCTCGCCGGAGCCCCGAGCGGAGGAGAAGGGTTGGGGCATGAGGGC
GCC
>A0A2V1
AGCACTTCCATTAGCCTGGCGGTACTGGCGGGGGTCCTGCAGTTTGGACTGCTTGCCAGG
CTTGTCCAGGCTTCCGGGTCTGTTCTTGGAGCTCATGGGGACTGGCATCCTGCTCGTCTG
AGGGGTCCCAGTGGAGCCCTTACGTGAAGCTGAAGGTATAGATGAGGGGGGCTCTAAGGC
AGTGGATGCTTCGTCCAGGACTAGCAAGGACGGGGGACCGGCCTCCTGGGCCGTGTGGGA
TGAACTTGCAACAGAATCTCTGTGGGAAGAACATGCGGTCTCAACTAGGGCTTTGGGGCT
CATCTCACTGATGGTGTTTTCCAGCTGTTTGATGGTCTGCTCCAGGCTGTCCAACGTCCT
GTAGGTATTTTTTCTGATTTCATCAGTTCTTGAAACCGGAGCAGTACTCTCTGGACTGGG
CTGCTCTAGTCTCCTGAACAGGCTTTTAGGGGCGTCTTCGGATGGAGACCTACTGATCTC
GAATCGCTTGGCTTCCTTGTGCTGTTTCAGCGTGCCGTCCTCTTCCTCCTCTTCGTAGAC
CACCACCTGCAGCGTCTTCTTCCCAGTCTTCGTGCCTGTGCGAATGGCTTGCGTGAGAGC
CGCAAGCTGCTTCTTTGGGAATTTGAACTTGAACTTTTTCTTGGGGCTTTCAAACTGGTC
ATCGGTCACATCACCCTGGCTTTCTGAGCTTGGAGAATCGGTTGGGTTGAACTTGATCTG
CTCGGTTTTATTCACTTCCTGTCCTCCTGACACTCCTGTCTCCACTGAAAGGAAGTGTGG
CTGCACTTTACTCTTGGCCTCCTGCCCTGCTTGAGGGCTACCCAAAGCCCCCTCCTTAGG
AAACTTCTGGGGAGTGTCATTCTGGACCACAGGGTCTCCAGTCTCCTCCTCTTCTTCTTC
CTCTATCTTTTCTTCCCTCATTATTCTCTCCAGTTCCTCGTCACACTCCTCAAATATGGT
TGAAAGTCTCTTGTATGCAGCCCGGATGTCCATGGGCTCATCAAAGATGATGATCACGGG
CTTCTTGTCCAGGCACACCACAGGGTCTTCACTTTCAGTGCCTTCCTGCTGGGACAGCGT
CTCTTTTTTGGCGTCAATGTTGACTGTCTGTACATCTTCCCCCTGTCGGCTCACTATATC
GCGGACCTCCCCACTGGAGAGAGCCTGGACCGCGGTTTTGGTGATCATGAAGGCAATGTT
GTCAGTGGTTGCCTTCTCCTCACTGGGAGAACTTGGTGTGGACTCCCCATCCTCACTAGG
CATCGTGTTAGCATGCTTAGCTCCCTTTGGTCTTAAAACAACTTGGCCAAACTCTGTCAT
GGGAACCTCTTGGTCTGGAGTTTTGACATCACGAGTCGTCAATTCGGTTGATCTAGTGGG
AGAGGAAACGTGACCCTTCTCTGAATCTTCCTGTCCTTGCTGACTCACCCCCTTTGTCTT
CCCATAATTCATCTTCTGATTCTCAGCATCAGATGCAGGGTACTGCAGCCCGGACTTTTT
AGGTTCTTTGTTGATTTCACATTCGAATGAACTAACACCAGAGAAACTAGAATTGACTTT
AGACACATTTTTCTGGGAATGGTTTTTACTGTCTCTAAGTAAACTCTTAGTGGAGAGGGA
ACTTTCCTTCATTGAGATGTCAGTTTTGTATTCTGCTGTTCTTGCTGCATCAGAAATACT
ATTCTCCATTCCTCTTTCCCACTTAGGATGGTCACTAGGTGTGAGAGCCCCTGGGGTAAC
CTTCCGGGATTCCACTGGTGGGCCATTTTCATATTCAACATCAGATTTCCGTACGTCTTC
GTGGAAAAATTCCAAATTCTTCTTCTCCTTGGATGGGGCTGTGGCCCCCGGCCTAGTGTC
TTTAACGTGGCTGTCAGCCCGGGACTGCTCAGCGTGACTGTTTGAATTTACATCCATAAA
GGAACACTTCTGGAATGCCTGAAGTTCCGCCATGATTTTGTCTCCCTCCTCCTCCTCCTC
CTCATCCTTTGCAGAAGCAGTGATGGGGGCTGGCGATGGGGCCCAGGCTGATGCTGGCTC
TTCGGCCGGACACTTTGCGGCTCTAGCCTGTGGGCTTGGTCCAGCATCTTCACTGGGTGC
CTTAGCAGTGGCACTCTCCTTCCTGCCGGTGTAGACCACGTCCCCCGACCTTGTGGTGGT
GAGCCCAGATCCTGGCAGGTAGCTCCGCCGTGGAGGTGGTGGAGGAGGAGGTGGGGACCT
ACCCCCCAGCTTGTCCAAGTCCAGTTCTGAATTTGGAGAGTCTTCTGAAAGTTCTAACTT
GTCCACTGGAGCATCACCCTTTGGCTGGGGGCCTGAGGCTGGTGGCATCTCCAGGTTTGG
AATTGACTTCATAATATTGGCCTGGGCTTCTTCTAGGAGTTTCTCAAACTCCTTCCCGTT
ATAGTGGTCCAGATTTTGCCTTTTCTCTTCCCATTTCCTTTCTGCTTTCTCGATAGACAC
CGCCCTGTTCCTGGTGCTCACACTGTGGATTTCCTCGATGAACAGGCTCTGCACGGAGGA
GCCATCCCCGGGCATCTGCGGGGACAGCAGAGTGGAGGGGGCCTCCTGCGTGGCGGCGGG
GGCGCTGGTGGGGTGAGGGCCCGGGCCCCCAGGTGCGTGCTGGGCAGGGTTCAGCAGCGC
AGAGGAGAGCTGGGACGGCTGGATGACCACGGGAGAGCTCTGCGCATGGTGGACAGCCAA
GGGCACCACTTCTGCCTTCACGTCGCCAGGGACGGGCTGGCCCGAGCTGTGGGGGGCCTC
CTCCTGGGCCTTCAGGACCTCGGCGGCCGTGGCCTTCTCCATAGCGACATACTGTGCGGC
CTGGGCTGCATCTGAGCCTTTCAAGAGCCCATCGGTGACATGCCTCCGCAGCATGGTCAG
GGTGTCCGTCAGGCCGCGCACTCTCTGTAGGAGACTGTCCAGCCTGTGTGGCTCCTCCTT
CAGGAACCGTACCGCCTCCACTTCTATGCGCAGGATGGCTCGCATCTTATTTTGTAAGGT
TGGAAATTCTCCTTTCAGGGAGGCGACGGCCTCTCCCACCTGGCGCAGCAGGAAAGCCCC
ATCCTCCACGTCTTTCAGAGTCACTACACGGCTGGCCGAGGTGGAGTCCTTCTTTAGATC
ATCAACGAAGTCTTCCAGGTCACCCAGCTTGCGGACGATCCTCTCCTCTTCGTGCAGGTA
CTTCTGCCTCTCCTGCTCCACCAGGACCCGCTGGCGCTGCACAGGGTCCTCCAGTCTCTT
CATCGTCTCGATCACTTTGCTGCTGATTTCCTGCTCAGCCTTCCTCATCATTGCCTTCAG
CAGCTCCTGGTTCTGCAGCTGGAGCTGTCGCATCTGCCGCAGCTGGAGCCTGAGCTCGGC
CACGCTCCGCCTCATGTCGAGCAGGCTTGCGTGGACCGCGGAGGCGCTGGCGGGCGCGGG
CTGGCCGGGCGGCCCCGAGGAATCCACGGCGCCGAGAGTCTTCCCACCGGAAACCTGGGG
CGTTCCTGCACCATCTGTTTGGTTCTTACTGGCTGCGGTTTTCATCATTTTCTCACTGGT
CTCTCGGTCTTTGGGTATGGTAGCCGTGCTGTAAGCGAACACCTGCTTCTCAACTAGAGG
AGGGCCGAGGTCCACAATCCCGGATAATCCTGGAGTGGTCCGTGGCTTCTCAATGTACAC
CAAGGTGCCGGGCTCCTTCTTGAAGCCCTGGCGGCTGGGCGAGGCCCGGTCCGGCTGCAA
CGTGTGCGGGGGCCCGTGGGTGTTATGGTGGCCATGCATCTCCACCATCCTCAGGTCGCT
GACTCGGTGGGGAGACGCCGGCGGCGTCTTGGCGCCCAGAGTGGGCAAGTGGCTCTCTGG
GTACTTCCTTGGCTTCTGTCTGTACAGGGCCTGCTCCAGGTGCATCTCCGCTTGCAGAGA
TGGGCTGCAGTAAGCACTGGCTGACCGAACGGCGGTGCGGTGATACGCGATTATGTGATC
CGGGACATCCAGCGGGTGCCCACCGTGCGAAGACGCTATGCTCATCCGCCCCTCGTGATA
AAGGTAAGGGTCGGCATAGAAACCCTCATTCCGGTACATGGCAAGGTTTTTGCTGCTCAT
GTCTTCATCCGGCTTTACGTCTCTTCTTTCCAGGATGGCGCTGGGGCTGGGGGAGATGGA
TCTGGAGACTGGCAGGCTGGAGAGTCTGTCCCTGGGGATGGTGGCATTACCAGGAACCAC
CATTGGGCGGGTGCCTCCGTACGGAATTCTGGATGGAGAGGGAGGCATGGAATGGGGCAC
GGGAGTAGACGGAGGAGAGTTTGGAATGGCGTGGGGTGGAAGAGCTGTGGGTCCAGGTCG
AGAGGCACCAGGGCCATCTCCTCTTGCATAAACAATTTCTCTCTGCATCCTCATCTCTCC
GTTCACAGTTTTCGGTGTGTGGTTGAATGCGTGGGCAGGATCCTTGTTGTACACTTTGAG
AAGGGATCTGTCCTGAATGTTCCTGACATCATTCAGTTCGTAATAGACATTTCTGCTTTC
ATCTTTGATGTAAATGGCGACACTGGGCGACTCCAGCATTTTCATGGTGAGCTGCTGTGG
AAAGGCACTTACGAAGAGAGCACGGATTGTGTCTGCACTTGTAATTTCGTTCGGCATCCT
GAGCTGCTTGGTTTCATCTCCATACTGGAGATAAAGAACCCCCAGAGATCTTTCTTTCGT
CTGGTTGGTGGACCTCACCACCGGAAGGCTTGCCCGAGTCCGGCTGCCTCTGGAGAAAGG
ACTGGGAGTTTCTCCCTCAGACATGGCTTCCAAAGAATCAGCAGACGCCTCTGATAGATG
CTCCACTGGGTCGCCCAAGTTGGGAGGCTGAGGACTGTGAGAGAGTTTGGGGCTTCTTGT
CTGGTCTCTCAGCCTCTCCTGGTGGCCCATGATGGCGGTGGCATGATGTGGATACTTCTG
CTTCAGATGTTCCAGGAAAGCTTCTCTCTTCCGGTCCATCTCCGATGTTTGCATTCCCAG
GATTTCTTTGGAACTTCGAGGCCCACCTAGAGTGTGTCTCCTCGGGATGTTACGGGAAGG
TTTGGAAGCTGAAACACGGCTGTTCCCATTAGAAAGGCGCTCCTTGGTTCTGCGACATTC
TGCATCTTCTAAGGATGTCACCTGCAGGTTGCTCTTTCCTTGTTCTAGCAAAAAATGAAG
AGGAGGCGTCCTCCACTGATAAGTGGCACAGCCTTTTAGGGTGACACCCAGGGGCTCTGG
ATTGAGGCTCCAACCCCGTCACCTGGACGGACACACAGTGCACAGCACAATCAGTACAAA
TTCAGGACCTCAGTCTCTCCATCTTCTCTCCCGGCGAGGCTCGCCGGCAAGTCTGCTATC
CTCAGAGAGCGAGGGCAGGGGATAAGCCTCCCACTCGCTCCAGGGGAGCGACGGGGAAAC
CGACGCAAACTTCTGCCGCACTTACTTCGGGCTGAGGCTGCCGCCCCCTCTCCTCCCCTC
GCTTTCCTACAGGCAGCTGCTCCGCGGCGGTGACCTGGAGCCGGCGCGCTCGCATTCCCC
GCACCAGAGCCGCGGCGAAATGCGTAGGGCTGGGAGGTTTCTACTGGACGAGCGCTCCCG
GGGCCCGAGTCCAGGGGCCGAGGTCCGGCCGCCGCGCAGGGCTGCTACCGCCCCCAGCCG
CCCAGGGATGCTGCGCACGGCGCCCCGCGCCCAGCTCCTCCGCTGGGTCGTTTCTGTCCG
AGTTGCAGTTTCAGTGCCTGCCAGGTCTGCAGCACCCTCTCCGTCCTTCCCAGGAAACGA
CTTTCAATCCACCTGGCGGCTCGCGAGGCTCCCCTCCGGGCTGGCAGCGCCACAGCGGGT
GCAGAGGAGAGGGCGGAGCGCGGCCGCCCCAGTGCGCCTCCAGCTTCCCAGCTGGGCGAG
GAGCGCGCGGC
>A0JN33
TGTGAGCGGCAGGGAGCGCTTGACCCCTTGCTCCCCAGGGCTGCGGTACTGAAGCACAGG
AATGGGGGGAGGGCTGGCGGGCAGCAACGGGTACAGTTCACAAAAGCAGAGTTTTAGCTG
CCTCTGGAGCGTGTGGGAGGAGCAGGTGGAGGAGGGCCTCCGGAAAAACGCCAGGACTCA
GAGGCCGGCAAAGAGCACGCCTCCTCTCGGCTGCATCCTCTGCCCGCGTCTTCGCCTGAA
GTTGGGTGCGCTGCCGCCAGGCCCACGTTTGTGCTCCATCGGTCGGGGCTGTGCGGAGGG
GGGTGGCCCTCGGGGCTGTCCTGGAGGCGGCTGCTTCCGGGGTCCTTTGTAAAGTCTCTG
CAGAGCCAGACCGAGCTCCGACGCGTCCCCCGCCCTCGGTCCGGGATGCTCAGACGTGCG
TCTGCATCCGCCGCTGCAGGGGCCGGCTGGGGTCGGAGTTCTGCGAAGAGGACTGGGAGT
GGTGGGAGGAGGAGGCCGAGGCCTTGCTCGCCTTGTCGAACTGCACGTAGCCGTCCTGCT
TGCCGCTGCTGCTGACGCTGCTGTCGCACTGCGTGTCCAGGAACGAGCTGCTGTCGCTGA
GCGAGCCCCGCTGGAACTCCCTCTCGCAGAGCTCGATGGACGAGCTCCCCATGCCCAGCA
CGAACCTCTGCCCGTAGTCGTAGAGGCGGCCCTGGCCGCTCAGCGTGCTGTAGATGTTGG
TGAAGGACATGCC
>A0JN34
AAAAAAATCTTGATCTTTACATACTATAAAAAAACACTAATCAAATGAGATGTGTTTGGT
CTGACCAATTCCACAAAGTGAGGAGGAAAAGGGAAAAAAAAAACTTGTACAGTTAAATTT
CAAATCCTAAACATTAAATCTTTTATTTGAGCCTACCTCTCTAAATTTATAAAGATACCA
ACACTCTTGGAAACCAATTGTAAGCAGTATCAAAATTTCACTGTTTTGAATTCTAATCAG
TTTAGTCCTCCATTTTCTTACATAGTGAACATCTTTTCCATCAGAATCCATCAGAAGAAT
AATGCAAATCTCACTTTCTTGGTCACCTTTCGGCCCAAGGCCAATCAGTCTCAACAACAA
CCAAAAACTAGCTTTATGACTGGTAGGCTGTTTTCTGCAGTAAAACTATTTCTCTGGCAA
TCAAAATTGTCATCTGAGGCAATCCTTCACTGCTCTAGAAGCACAGTTCGAAGCTCGTCT
TCTTTCTCGATCAACATTGAAGCAATGGCTCCGTCATTAAACTCAAAGGAAGTTCCTCCA
TCCACAACCATGCATGCATCCCAACACCGAGAACGTACACACACCTTTGAGGTGAAACAA
CGCTGACGACTGCTTGAGAAAATTCTGTTTGCTATTGGTTCTCGAATACTGAAAAGTATT
TTTGGTTCTTCTGGACTGTAGAGCAGTGATTCATTATATTCGTTTGTTACTTTCTCTACC
AATTCTCTGTTCAACGGAAGACTTAAATTTCCTTGTCGGTTTGCAATATTTAGAACATCT
TCCACAGCCTGAGGTGCCACTCTGTTAATATTGAATGACCAGGCCTTTGATCCTGTTCCA
GTACACAAATTGAGCCCAGAGCTCTTCTGCTTTTCCCATGGACCATCATCAACTGAAATC
TCGTAGTAGGAAGCCCTGGATGATAAACTCTCCCCAATGAAGACTTCATTTAGTGCTCTC
ACTGGCAAAAGCTGGGGTCCAGAAGCCTCAAACTTTTCATCATGAACTCTTTCAATGTTG
AAGGCTCTACTATGCTGATTCAAACTCAGCTGCTGTTCATGGAGGTCCACAGGAACAGGG
TTGATGCCAGTCCCTTCAAGATATAACCTAATTCGCTGCCTCCACAACCACCTGAACTCA
CCACGATAGAACTTCTGTAAGGCTTCTGGGAAGGAATGCGTATATCGAACAGGAAGACAT
AAATGACCCTCAGACCGTTCTGGGTCGGTGTTTACACCAATAACTGGTTTAAGTCTGTCC
AAGACTTTACTTGCTGCCAAAAGCATTGTGCCATCCCCTCCTGCAGCTATGACAGCATCT
GCCCATCGAACAGTTTCCTCATCATATTCTCTCCTCTTTACGAGACGAACCTCAATTCCC
TCATTCCGTAAACTATCAAGAATGTGCTCTACATTTTTGGTGTGAATATGATGTCGCTCA
AGCAATCCACTGTAGCTAGAGCCTTTCAGCGCGAGCAGCTGCTTCAGGTCCTCCTCCGAG
AGCTCCGCGTAACGATATCGCTGCTGCTCGAACTCGTACCGGGTGGTTTTGGCCACCACC
ACCACCCGGGACGGGCGGAAGCCGCCGTCGGGGCGGCTACCACAGCCCGCCAGCTCGCGC
GGCTGCCCCTGCCCCAGGTGCCGCCGGCCGCCGCCTTCACCACCAAGCCACGGCCGCGCG
CCGGGGCCTCCCGCGCCCGGCCCCCTGAGCGCCGCTGCCCGGCCCCCAGCCACGCGACAA
CAGCTGCCCAGCAGGAAGCCTCGGTAACAAGTCATCGTCGGCCCGGCAGCGGCTGCAGGC
CTCGGCTCCCCGCCGGCAGCACTGCGTGCCGTCCGCGCCGCCCCTGCCTCCGGGTTCCCG
CCAGACTGGCAGAGGTTAAGTGCACAGCAGTGCGTGGCCCGCGCCGCGCGGGGGACGTGC
CCAGACGTTGACG
>A0JN35
TTGACCTTCAGTTTCACATTGTGAAAAAAAAAATAACAGTTTTACAAAACCTCAAAAATG
TAGTAGCAAACAAGTACATATGAACACGAACACTTTACTTCTTCAACTTACACAGTTCTG
TACGTTAACCACATACTCAAAATAGTCAAGAGAGGGATATTATTCAGCTCTAATCATTCT
TATTCAGACAGGTGTCAAGCCCAGAGAAAAGGGGTCTACACAATTATACCAGAAGTGGAA
GGCTGCCCTTTGTTATCCGTTTCCACAGCAACCAGTCCACAGAATAAGAAGAACCTTCTC
TGTCTTATGCCAAGGTTTTTGTGTGCGCTGTGCTGTGAATTGTATTTGCTTCAAAGTGTA
GGACATTTCACAGGGTGAGAATGGTCAAGTAGTGAGCCCAAATGCCTCTGTCAATTCAAA
GAGCAGGAGTCCAGAAAGTTCCCTGCAGGCTGCGGGCCCACCCTGACCACCGCTCCCTCT
GGCTCACACACTGCAATTAACAGAGGATTCAAGGATAGACCACAACTTCGAAACAGCTGC
AGAAAATTCACCCTGCTCTCAAAAGCCATGTAGCGACACCCACATCTTGCCAGATTTGCA
TCATAAACTACGGAGCTGTAACTGCTACAATATACTGCCAGGGTACAATCAGACATTTGC
ATTGCTTAGAACACATCTAAGAGCGAGGGACTGACTGCTAGAAAGTATTGAGACCCTCCC
TTTGATTTCAATGGCTCATTTATTTTGGTCCAACTATAGCCCACTTATTCACAGCACGGA
CAGACATGTATAATTAGTCTAATGAATTCAGGTGGAGAGAAATGTGAGGGATTTATCTGT
CTTTAGACAATGCAAACACACAATGTCAAAGGTTATTGGTCTTAAACCCTATTTTCTAAG
ATACAATGTTATGAGAAACAGCAGTGGAAGCAGTGTGAGTTGCAAATGCTGGGCTTCCCC
GGACACTGGCGAGGAAGCACCTATGAGTCTACCACTAATACCTATCACGGCACATGTTTA
GCAAACAAGCACTGGAACTAGCAAAGAATGTATTCACAACCCATTTCCAGCTCTCCAGGG
AGGCCTCTCCGCGGGGGCCACTGCTTACAGTTCTTTGGTGTTTGGGGGGCCATATGTGTC
ACTTTTGTGCACCAAAGAGTTCTTTTAGAGACCTACCTAAGAGAGAGCACTGAAGTTTAC
ACTGTACCCCTCTGAATATCACCTTGGAGAACTTTTAGCACTTGCTAAATGCTACAGCAG
GAAGAGAGAACGACCAGTTTCGGTCAAGCAAATCTGATGAGTGAATTAATTTCTGTCGGT
GAGAGTTCTGTTTTCTCCTGTTAACTGGGGTTATGGCCAAGCATTCTCACAGGGTAATAA
ATAGATAAATAAATAAACTTTGGACAATGCCTTTACCTGTGCCCTATATACAGAACTAGT
CCATAGAATTTCCAGGATTTCAGGATATCACACAAAGGGGAAATAAAAACAAAAAACTGC
CGAGTGATTTGGTCCTTTCCAAACTTCAGTAGCTGAGACAGAAGCAAGTAAATGGAACAG
GGATGGGAAGGACAGAAAGATGGCTTCCCTTGCCCCAGGAGCCACTGGCATGCCCAGAGC
CCACGACACCCCAAAGCTGACTTCAGTTTAAGAAAAAAATGACCTTCATGCTTTCCCTAC
CTCTAGGATGTAACTTTAAGTTTCTATTTGGTAATCTTTCCCTGTCTTGACATTTACAAA
ATCTGCCCCCCCAACCCTGCCCAACCCACCCTCCAGTTATACCCCTAATTGTAACGCCCA
AGTTTTCACTTTTGTGCAGCAGAGCACATCACAACGGTCACAAAATTGTGCAAAACGTAC
AACCATTCACACGCGTCCATACACGTGAAGACAACTATAAGCACTGTTTCAGCATGCAGG
ATTCAAACAATAAATAGCTAAATCTACAACACATTTCTTACCAGCCAAGGGAAAGTTTAA
AGTCACTTATAAATAGAAAAGAACATCTAGCAAACAGCTACCAACAATGTCCCCATTGTT
CAGAAGCGTTTCTGGGGAGCACAGCCCTGGGAGATTAGCGTGGAGTCCAGCGGTCCTCAC
TTCTGCAGCCAGCCCAGCCACCTCCCCTCCTGGCCCCACAGTCGGGTTTTCAAATCTCCA
ACAGCAGCTGGTGTGGAGACTTCAAGCTTGCTCCTCAGAGAGAGGTGACAACCATTTCAA
ATTCTACACATAAGTGGTGGAACCCATGGAAAATCAAATGCTGAATATGGTACAGCAAGG
AAAAAGGGCTGGCTTTTCTCTCCCTTTGAGAAGCTGATTAATGCTGACATTAATCCACAA
TTACAAGACAAGGACTAGATCACAGGTTTGTTCATTCATATTTAAACCATGTGCTACTTG
CACTGAAAATCCCACCCCCTCC
>A0JN36
AGGACCCACCCGGAAGGGTGAATGCCCCCGGCTGGAGAGAAAGGAAAGCCTGGTGGCGGG
AAGTTTTTATTGGAGTGCGGCTAAAAGGGGAGAAATTTGGCTTTCCAGTTCGACTTTAGA
ATGGCATCCATTTCAGCTCTGAGTGAGGAACTGGATTCTATAACGAGTGAGCTACATGCA
GTAGACATTCAAATCCAGGAACTTCTGGAAAGGCAGCAGGAGCTCATTCAGAAAAAAAAC
GTGCTAACGAAGAGAATAAAGCTGTGTTTAGAGGATTCTGAAGCTGGGGAGAGCAGTGAA
TGTGATTCTTCACCTGCCTCTTGGAATAAAGAAGATTTTGCATGGTCTGGTAAAGTTAAA
GATGTTCTACAAAATGTCTTTAAACTGCAGAAGTTCAGGCCACTTCAGCTCGAAACTATT
AACGTCACAATGTCTGGAAAGGAGGTATTTCTCGTTATGCCTACAGGAGGGGGAAAGAGT
TTATGCTACCAGTTACCAGCATTGTGTTCAGATGGTTTTACCCTTGTGATTTGCCCACTG
ATCTCCCTTATGGAAGACCAGTTAATGGTTTTGAAACAATTGGGAATTTCAGCTACCATG
TTAAATGCTTCTAGTTCTAAGGAGCATGTGAAATGGGTTCATGCTGAAATGGTAAATAAA
AACTCCAAGCTAAAGCTAATTTATGTGACTCCAGAGAAAATTGCAAAAAGCAAAATGTTT
ATGTCAAGACTAGAAAAAGCCTATGAAGCAAGGAGATTTACCCGAATTGCTGTAGACGAA
GTTCATTGCTGTAGTCAGTGGGGACATGATTTCAGACCTGATTATAAGGCTCTTGGTATC
TTGAAGCGGCAGTTCCCTAATGCGTCACTAATTGGACTGACTGCAACAGCGACCAGTCAT
GTTTTGAAGGATGCTCAGAAAATATTGTGCGTCGAAAAATGTTTTACTTTCACGGCTTCT
TTTAATCGACCAAATCTCTATTATGAGGTTCGGCAGAAGCCCTCAAACACTGAAGATTTT
ATTGAGGACATTGTAAAGCTCATTAATGGAAGATACAAGGGGCAATCAGGAATCATATAT
TGCTTTTCTCAGAAAGACTCTGAGCAAGTTACAATTAGTTTACAGAAACTGGGGATTCCT
GCAGGTTCATACCATGCCAATATGGAACCAGAAGATAAGACCAAGGTTCATAGAAGATGG
TCAGCGAATGAAATTCAGGTAGTTGTGGCAACAGTTGCATTTGGTATGGGAATTGATAAG
CCCGATGTGAGGTTTGTTATTCATCATTCAATGAGTAAATCTATGGAAAATTATTACCAA
GAGAGTGGCCGAGCAGGTCGAGATGACTCTAAAGCAGATTGCATTCTGTATTATGGCTTT
GGAGACATATTCAGGATCAGTTCAATGGTGGTGATGGAAAACGTGGGGCAACAAAAGCTT
TATGAGATGGTGTCCTACTGTCAGAACATACACAAATGTCGCCGTGTATTGATAGCTCAA
CATTTTGATGAAGTATGGAGTCCAGAAGCATGTAACAAAATGTGTGATAACTGCTGTAAA
GAGATTACATTTGAAAGAAAGAATGTAACTGCATACTGCAGGGATCTTATTAAGATCCTG
AAACAGGCCGAGGACCTGAATGAAAAGCTCACTCCACTAAAACTGATCGACTCTTGGATG
GGAAAGGGTGCCTCGAAATTGAGAGTAGCAGGCCTTGCTCCTCCCACACTTCCTCGTGAA
GACCTGGAGAAAATCATTGCACACTTTCTTATACAGCAGTATCTCAAAGAAGACTACAGT
TTTACAGCTTATGCTACCATTTCGTATTTGAAAGCAGGACCTAAAGCTAATCTTCTGAAC
AACGAGGCACACGTTATTACCATGAGAGTAAAGAAGCCCATGCAGAACTGTTTCAGGACT
GAATCACCTCAAACTTGTCATTCTGAAGGAACTGATAAAAAGAGGAAAGAAAAAACTCCA
AGTAACTTCCTGAAGAGATCTGCAAACATGCTTCAGCAACCGGATTGTAAGAATACAGGG
GCTAAGAAAAGAAAAATTGATAATGCATGAGATAAGTGTTTCTAAATTTTCCAAGAAAAT
AACTTATGCATGGATACACTATTAGTT
>A0JN38
TTTTTTTTTTTTTTTTTTTTTTCCCCTTTTTTTATTTACTTTATTAATGAATTAATTAAT
TTATTGGCCATGCCTAGTTCCCTGGTCAGGGAACTAAGGGAACTGCAGGGAAAATGTTAA
GTTGTAACCACAGGACCACCAGGGGATTCAAGAGGTTATTTATTCATTTTTAAAAAGAGT
GATCTTGGCTTTAATGATCACTTCTTCGGAGCTATCTGCCATTTTCTCCCTTACTCAAAT
TCAAACTTCTCAGTAGAATGAATGAAAGCATCTGGGGTCTCCACTATTTCAGCACCATGA
AAGAACCAGTGTTAGGTGGGAAACATACTCGGACAAAATAAAGAATGTCGGGGTCAAGAA
AACCTGCCTTGATGACATCTCAAAATGATTTCCAACTTCACAGTTTTCTCATAAAATGGT
AGTGTTTTGCACAGAACTAAAGGTAGAGACACAGTTTGGTTTACATTTTATTTCTTCTGC
CTGTTCAATTCACACCAGTCATTGTTTTTCAGCTTTCCCTCTTTATTATAAACATCTTTT
AGAGATGCTAGAAATTTCCATCAACTGTACACCTACAAATGCATGGGTTCCAAGAGGTGC
CTTTCTGCTGGAGTTCTTATATAATTCCACTCTGTGGGTCTAGGTTTTTCTGTTATGGCT
AGAAGGAAGACTAAGATTCACAGAAAAGAAAGAAGTCGAAATGTGTAATCATAAGTCATA
AGGGGTAGGGTTCCAACCTAGACCTCCTGGACCAGATATCTTTGCTGGAGCCTTGCTTTG
GGAGGAGAGGAAACCTTTCATGGGCTGTCACAGTGCTCCAATCAACCTCTCTCCCACTCC
TGTTCCAGGCAGGCTGGCAGCCCTGCCCAGTGAGCAGACAGGAACAACGCAGCTCTTTGT
AAAGGCAGGAGATTTACAACAGAGGCAGACGATTGGCACTGCCCTAGCTGCCCCCCTCTT
TTCCTTCCCTGTTTAGAAATGTCTCAGATCAAGAGAGAAACAAAGCCTCACATCCCATTT
GCAATGTTCCCTCCTCAGCTACATTATCTTGAAAACCAAACTTTCCTGACACCCATGATT
CTAAAGCATGTCTAACTTCTCCTGGAGCAACTGCAGATCAAACGGCTTGTAATCTACCAA
CACTCACTGACAGGCACTTGTTTGGAATGAATGAACTTGCAGGTGGAGTCGGAAAGATCA
CAGAGAGAGGGGTAAGGATAAATGGGCATTATCATGAATTAGGCCAGCTGAAAGGCAGTT
TGATGCCTTTAGAAAAATGATTTTAAAAAAATCTCAGCAATACTTCACACTGTGTGGTTA
TGAAGATCCTTTGGACAACATTCAGTCATAACCATGATTAGTAACAGGGACACTGATTTG
GATTTTAACAGATAACAATATTGCGATTTCCAGCTCAGGTAGGGATCATCTTCTTAGGAG
ATGCTTAGAAGCCAAGGTCTGGATGCAGCCGGTCAGTCGCAAACAACAGCTCAGGGATGT
TAAGTGGCTTCAGGAGTCGCGTGGACAGCACGATTACCTGGGTTCCCGGCTTCAGGGACG
GCACTAGGTCTTTGATCATTTTGGCTTCAGAGACTGTGACTCCGCCCACCACGAAGAGGA
TGAGGAGAGGGTGGTCGCTGGGATGAGGCCGGCTCACCTTCATGAACATGCTGAATCCAG
TTTTAAGGAGATCAGTGAGGCCTGAAGACATATGTTCAATGTCAACTGGATCCGGCTTCT
CGGGATTAAATATTTCCTCCACGACCTGCTTCAACAATGGTTTATAGGATGCCTGGTGGG
TATGATTTCCAGGAACATATACAGACTTGAACTGTTTCATGAGGTTCCGAGCTCCAGCAA
TATCCCGAAGCGAAGTGAAGAGTTCATCCACAGCACTTTTGGATTTGTGAAATGTCAGGT
TAATTGAAGAGTCACAGCCTGTGATTTTCTGCAGCAAAGGTGACAATTCAGACTCCTCAC
AAAAGACCTGAGCCAACGCTTTCTTCACTTTTTCTTCACCTTCACCCAGGTCTTTGTCCA
CTGAGAACTCTCCACTGACAGAATAAATATATAGCAGGAGGACCAGCAGCTCTTCGGGGC
TATAGTCATCATTGGTCCTCTGGTTCAAAGGCTTAATCATGGGCAGCAGCTGATTTAACA
CAACAGACATTGTCGATTCCCCAATGTTCTGGAGAAGGAGCCTTTCAAAAGCCAGAAAGT
TGTCCCACTTGGCAGTCTGTGGGTGTTTCAGAGTTTGGACAGTGGCCAGCCCAAGCTGTA
GGAGCCCACAGTGATTCCCTAGAGATTTGAGGTTGTTCTTGAAGAGCTGAATATAGGACA
TGAGCTGCCCCGGAGTGACTCTCCCCATACTCATCTTGATTGGCAGGTTTTCTCTGCTTG
CTGCCTCCACTAGGTGTCTCCGGACTTCCATCACTGCTTCTTTGTGCTTGGTGTTCAATA
AGGCTTCCCACAAGGCTTTGGCTGCAGGGTCCTTGGATTGTGCAAGACAGCCAGGTACAA
CCACATTCTGATTCTCCTCCTCAGCTTGGAGTGCAGTGAGCTCCACCATGTTAACCATCA
CATCATTGGTGTGGCCTGGAAGCCGGGGAAGCACTGCAAGGATCTTCTCCACCAAGTTAT
CTCCATGATGTCCTACAGCCCCTGTGAGATCCAGCGTTCTGTCCACAAAGACCACTGATG
CCCTGCCTGTGGCAGTCTTCCTCCTGTTCTTGGCAGGAGCAAAATTGGCCAGATCTGCAG
CGATTATCCGACTGAGGGAACCTACAGCAAAGCACTCCTCTCGTACCCCTAAATGCTCAC
ACAGGGAACTGAGCCCTGACACCAGGCACCTAATCTGCAGCAGCAGCTCAGGGGTCAGGG
CAGTGGCATCCACCTCAGCCAGGCTTCCCAGCCTCCTTCTGTCAGGTCGGGCACTGTTGA
GGATATGCACATCCCGGGGTAACAGTGGGAAAAGGGAAGCAAAAGCTGGAGTCAGGGCAA
GGTGGGGAGCCACAGGGGCGAGTAACAATGGTATGTGCAGCACCTCAGCTGTGTAGTTCA
TGTTGCCCATCCACTCACACAGCTTCTCCTCCAGTTGCTCGAACACTGGCTGCTGCCCTT
CCAACTCGGCTGCTGCCGCCGCCGGCACATGATTAGCCGTAAGATGGACTGCGTGGTTCA
CAGCCGTGACCACCACACAGTACTGGAAGTGACTTCGGCAGATGATGTCCCGCAGGGTCT
CCACGATCCGGCCTTTCAGCAGGGAGCTCAACACAAACACTGCCTTGGGCTGCTCGGCTC
CGCCACCAACTGCGGCGGGCTCGAACTCGCGCAGGTAACACGCAGGGCTCCCCACCGCCT
CCAGCAGCCTCGAGGACCCGCAGCCCCAGTGCAGGCTCTCCGCGCAGGCGGCGTCCAGGT
AGACCACGGCCCGTTTCGCTTTGGCCAGCACCTGCTCCCAGGCTTGCTGGGTAAAGGACA
GCACGCCTGGAGTGTTCATTTTTGGGAATTCGCTGACTTGGGGCACGGAGTGCAGGAACT
TCTCGCAGAACTCACAGCTTCCGGGAATTAGGCTTCAAGAGACACTGACAGTCAACACAG
TACACGTGGGGCGGCCTATGACTGTCCAGAT
>A0JN42
ATTGAAATAACAAACTTCAAAGTGAGGTTTTGATCATACTTTTCATCCAAGAAGTGCCTT
TATTTCACCTCCTTCCAAAGAACAGTGAGGTTCCATCTCCTTATTTGAGGAGAGGGAGGA
GTGTGAGTTGGTGCTGCCGGCCAGTGACCAGAAAACTCGTGGATGGGTGTCGCTTCCTCG
TGGTCCTTGAGCGCTCACAGGACACACACGATGCACAGGCCTCTGCCCAATGTGTTCCCA
AGCTCTCGGGTATGGGTGTGTGTGTGGGGGGTGGCCTGTGAGGCAGCTGGGGCCGCAGAG
GTGGTGCGCTAAGGAGTTAAGCCCTTAGAGCTGCCAGACAATGTCATTTGAAAACACCAG
GTATGAAATATAAATAACAGTCGGCTGCTTTCCTTCAATCCAATTTCTGAGCAGTTGTGT
GATCGATCAATTTATAAATCGATCGGCTGTCTAATCCACCTTGGCAGCCTTCTCTGCTGC
CACCGCCACCGCCCTCGCCAGGGTGGGGTCGGCCCCACGTCCTCGTCCTCCTCGGCAGGG
GAGGGAAGGGACCTCCTCTGGCGTCCACTTGGCTGCCCGGGGAGGGGTGTCACTGCAGCT
CCGGGAGCAGGCGGAGCACGTTAGCTGAGTAGGGGTTCTGCTGCTTGGTGGCCCCTCGCA
GCTGCACAGGGTGGAGGCTGGGGTGGGGAGGCGTGAACTCCTCTGGGCAGTAAAGTTCGT
TCAGGAGGAACCAGGTAGAGTCCGGGTCGACCTTCATCAGGTGGAGGAAAACGCTCCTGG
CCGCCTCTTGTAATTTCACAGGCTGTTTGGCACTGAGGTAAATCAAGCAGGCGTCCGCCA
CTTTATTCAGGTCACCCTCACCGAGGTCCAGTCTCTCACAGAGGGGGCCCAGGCCATGTA
AGACGGCCAGCTGCAACTTGAAGGCCAGCGTGTGGGAGTAGACTGGTCCAGCTCTGGCAC
TGACGGGAGCCTGGCTGACTAAAGAGCCAGCCAGCTTTGGCAAGACATCTTTGCAGAACC
GGCTCCTTAGAAAATCGCCACACTTGCCTCCCAGGGTACGCAAAACCTTGAAGGCTCTGA
GCACCGCCAGGGGGTCATCGTTGGTGAGTCGGTGTACGAGCGAGGGCCAGGCCCGATGAG
CCAAGGGAAGCAGCTGGTTCTTGTGGGACTGCAGAACAACCACGCACAGATCCAGCACAT
CCAGGACCTTCAAGCGGATTTTCAGGCTTTTATCTGACATCAAGTGGATGCAGCGCTCCA
TCACGTCCGTGGCTATCTGGATCTGCACCGGCAGTGGTGGCTCCACATGGGGACCGGTGT
CATTCCCCTCCACTTCGGGAGGGTCTGACAGCTCCTCGTCTTCATTATCAAGATCTGAGA
CATTCCCAGCTGCCACATCCTTTTCCTTGAGGTAGTTCAGCACGAACTGTTCAATGTCTT
CAGCTGTTGTGGGGTTCTCAAGGCCTTTCTCAAGACTTGCTGATCTCTGGCTCAAAGGAC
TTCCCTCTTCCCCTACACTTTGCTCCTGGAGTTGCCCGAGATGACCCGTGTCTGGGAACC
ACTGAACTAACGCTGCCATCAGGGCGTGCAGGACACTGACAAAAGTTGCAGCTTTCTTAT
CATAAAATTGGTCCAAGGTGGTCAAGACATCTTGAACCACGTCTGCCACCAAAGGAAGCA
GGCTTGCATCCGAGTTCTGTAGCATGACTTCCAGGACCTTCGGGGTGTGGGGGTGTAGAG
AGAGATGACGCAGGTTTAAAGAGATCCCGTTCACCAAATAGTCGGAATTCTCATTGATCA
GGTGCTGCAGGGAGTCGTAGCCACAAGCCTGGCAGATGTCCGTCATGGCGCTGATGGCCG
CCTGACTGATGAGCAGGGTTTGGTCCCCAGCCTTCTCCAGTACTGGATAGAGGGCTGACA
TCAAGAGCAAACGGAAGTCCTTCCCTAGTGCATGTGCAAAGTGGCCGATCCCTTCCAACT
GGATGCATATCTGCCAGATGTTGCTGTTCATGGAGCAGACCGTGGGACTCGGCTTTGAGA
ATGCAGGGAAAGAGGTAGGCGGGCAGGTGTGTGCACCAGAAGCGAGGGCCTGAAGGCCTG
TCCACCCCACCGTCAGCTCCTCTCCCGTGTCTTCAGCTTCCACACAAGTGACCAAATACC
AGTTTTCTTGGCTTGTGTATACTTCAAGTATGGAGGTCACAATCTCCCTCAGCTCCTCCG
GGTCGGCTGGAGTGTGTTTTTCATGGAGATTCTCCACCCCCAGCCCAGCAGCTCCCACTA
CCAGCTCATTCAGGATCATGGCGGCCTGCTTCCGGTACACCACGGACTCGTGGTACAGTT
CCATAAAGTGATCCACAAGCAAGTAGAGGTTCCCATAGAAACCAAGCAGCTGACAAACCT
GCCTCAAGAGCAGAAAAACCCTCTCGTCGGTGAAGAAGCGGAAATATCTCCTCTGCATCT
GAGCCCAGGGCCTCTCGGTTGGAGTCTCTGGAGAAGCGCTCAGACGTTCGGAGTTCCAGC
GCCGCTCTTCAACAATTTTGACGTCAGCCACGTCTAACTCCAGGACTTGGATAAGCGCTT
TGGAAAGGCGCTGGAGGTGGGCCACAGAGTTGAGGACGAAGTCTACTTTGGGGCCCAAGA
GTTTCAGGTACCCGAGTAACAGGGAGAGAGTGGAGAATCGGCCCTGGTCGTCTTGGGAGC
TCATCAGGCGGGGAAGGGACGTGGCCAGGGAGTGCAGATTTTCTGACAGGACGTCAGCGA
AGGCTCTGCTGCCCACCACCACCTTCTCATCTGCAAAACGCCTCAGGGCTTTATCGCACT
GGGCTTGGACATCAGGACTCTCATCATTTACCAGACTCACCAGGGCCTTCAGAAGGGGAC
CAGCTGACTCGATCAGTGACCGACTACACTTTAACAGAAGGGCCTCGACAAAGTCTATCA
GCTCCAGCCTGACCTTCCAGTGTGGGTGGACTGAAATGCACTCTGTTATCTTTTTAATAA
GGATGGTCAACTTGTCACCAGTACTTTTTACCCAGCTAGCTTCCCTGTGAACCATCAGCT
CTGCTACTCTGCGCTCCACGGCAGGCTTCGCCCGGACCTCTGAGACCCTTCCGAGCTGGT
CATCGGCCATAATGAAACTCACTGTCTTGTAAAAGACCTTGAGGGAAGACACGACGATGC
TGTGCCCCTGTTTGAAGTCTCCTGTGATGACTCTGGTGAGGGTAGTGGAGAGTCCAGGTA
AAAAGGAAGCAAACAAATCCCCCAGCTGCTTCTGCTGGAGGGCATCCAAGGAGCGGGGAT
GGTCCTGACAGTCACACTGAAAGAGCAGAACCTGCAGACATGTTAAGGCAGCCATTTTAA
TTTCCTTGGATTTCTCCTGTTCTGCGAGGCCCAACAGCAAAGATACAGCAAATCCTAAGC
GAGGCAGAATGGAGGGCTCATAAAAAGTCAGAAGGATGTCCCCATAAGCCGAGTGCATCA
ACGTGCCGAGGCCCCGGATCACAGCCAGTTTCAGCTCCTCGGACACAGCCGCGGGTTTCT
GAGAGCTGGGCGAATACAGGCAGGCAGAGAGCTCCGAGAAGAGCTCCTGGAGGAGCTCTT
GTTCCTTGACGCATGTTGAAGAGAGGACAAAGGTGATGCACTCCACCACGCTCTGGATCA
AGCGCTCTCTTTTGGGGCCTGGGGTCTTCAGGGTAAATCGCAAAGGGAAGAGGATGTACT
GCTGAAGTTCCTGAAGGGCAGAGTCACTCACGGCTTGTAACTGGGCCTGCAGACGCTCCA
CATTCTCCACCGTCTGCGTCTTGGTGAGCTGAACGCAGACCGGACGCAAGACACCGAAGG
CCTCCTCCGGGGTATCAAACACTGCCATTGTGCAACAGCCTTTCTCTCATTGAGGAAACA
TCCTGCAGGCTGGAGATTGAAAAGACTGGAGGATACACGTCTAGTCACATTCTGGTAAAA
TTCCTGTACACTCGTCATCCAGCCTTTCCCTCCGAGACTCCAACCGAGAGGCCCTGGGCT
CAG
>A0JN43
CAACCCTGGGAGGCAGTTGTAATTTACATATAAAGGCAGAATGCAAAACCAGGAAGTCTC
AATGCTCTCCTCCCTTAGACACTTCCTCTAACAAATGACCGTCCTTTTCCTGTTACCCAC
TTACTGCTTATCACCACCAGGTGGCACCTGGGCAGCAGAATTGTCAATGGGTGGGGACCC
ACCCTGTTTACTTGTTCTGGTGCCTGCATTGCAGCTGCTGATTCTGTGGTTGCTGGGTGG
CAGTTGCGAAGAGACCTTCCTGAGGATGAGCTTTTGTTCTCCACACACTGTCTTCAGTAG
GAGGGTCTGATCTGCTGGCCCAGGAGCGGCGGGTGAGGCCTTGGCGGTGCTGACTTCGTT
CGGGCGGCGGTTGCTGGTGCTGGTGCCGGTGTACCTGGCCGGGGCAATGGGACTCAGCGT
GGGTTTTGTGCTCTTCGGCCTCGCCCTCTATCTGGGCTGGCGCCGGGTCCGCGAGGAGAA
AGAACGGAGCCTTCGAGTCGCGCGGCAGCTGCTGGACGATGAAGAACGGCTTACGGCGAA
AACTCTTTACATGAGCCATCGAGAGCTACCTGCCTGGGTCAGCTTCCCAGATGTGGAAAA
GGCTGAGTGGCTCAATAAGATTGTGGCCCAGGTCTGGCCCTTCCTGGGCCAATATATGGA
GAAGCTTCTCGCCGAAACTGTGGCCCCAGCTGTTCGAGGATCTAACCCCCACCTGCAGAC
ATTTACATTTACACGAGTGGAACTGGGTGAAAAGCCACTGCGCATCCTTGGAGTCAAGGT
TCACACTGGTCAGAGCAAAAAACAGATCCTGCTGGACTTGAACATCAGCTATGTAGGTGA
CGTTCAGATTGATGTGGAAGTGAAGAAATACTTCTGCAAAGCAGGAGTCAAGGGCATGCA
GCTACATGGCGTCTTACGGGTTATTCTCGAACCACTCATGGGGGACCTTCCTATCGTGGG
GGCTGTGTCAATGTTCTTCATCCGACGCCCGACCCTAGATATCAACTGGACCGGGATGAC
CAACCTGCTGGATATCCCGGGACTCAGCTCCCTCTCTGACACCATGATCATGGATTCCAT
CGCTGCCTTCCTTGTGTTGCCTAACCGATTATTGGTGCCCCTTGTGCCTGACCTTCAAGA
TGTGGCCCAGTTGCGTTCCCCTCTTCCCAGGGGCATAATTCGGATTCACTTGCTGGCTGC
ACGAGGGCTGAGCTCCAAGGATAAATACGTTAAGGGCCTGATTGAGGGCAAGTCAGACCC
TTATGCACTTGTGCGAGTGGGCACCCAGGCATTCTGCAGTCGTGTCATCAATGAGGAACT
CAACCCCCAGTGGGGAGAGACTTATGAGGTGATGGTGCATGAGGTCCCAGGACAGGAAAT
TGAGGTGGAGGTGTTTGACAAGGATCCAGACAAAGATGACTTTTTGGGCAGAATGAAGCT
GGATGTAGGGAAAGTATTGCAGGCTGGAGTAATGGATGAATGGTTCCCTCTTCAAGGTGG
GCAAGGCCAAGTTCACTTAAGGCTAGAATGGCTTTCGCTTTTGCCAGATGCCGAAAAACT
GGAGCAGATTCTACAGTGGAACCGTGGAGTCTCTTCCCGCCCAGAGCCCCCATCGGCTGC
CATCTTAGTTGTTTATCTGGATCGGGCCCAGGATCTTCCTCTGAAGAAGGGGAATAAGGA
GCCCAACCCCATGGTACAGCTGTCAATCCAGGACGTGACCCAGGAGAGCAAGGCTGTCTA
CAGCACCAACTGCCCAGTGTGGGAGCAGGCCTTCCGGTTCTTCCTGCAAGACCCTCGAAG
CCAGGAGCTCGATGTGCAGGTGAAGGATGACTCCAGGGCCCTGACTTTAGGGGCACTGAC
CCTGCCTCTGGCTCGCCTGCTGACTGCCCCGGAACTCACCCTGGACCAGTGGTTCCAGCT
CAGCAGCTCTGGCCCTAACTCCCGTCTCTACATGAAACTGGTTATGAGGCTCTTATACTT
GGATACATCACAAGTGCGGCTTCCCTGCTGTGCCTGGTATTCCTGGGGCTTGGGACCTGG
ATGAGAGCCCTCAGACAGGCAGCAGTGTGGATGTCCCACCTCGACCCTGTCACACTACTC
CTGACAGTAGCTTTGGGACGGAGAATGTGCTTCGGCTCCATGTATTAGAGGCCCAGGACC
TGATTGCCAAAGACCGCTTCTTGGGGGGACTAGTGAAGGGAAAGTCAGACCCCTACGTCA
AACTAAAGCTGGCAGGACGAAGCTTCCGCAGCCATGTTGTTCGGGAAGATCTCAATCCCC
GTTGGAATGAGATCTTTGAGGTGATCGTCACATCAATCCCAGGTCAAGAGCTCGAGGTTG
AGGTTTTTGACAAGGACCTGGACAAGGATGACTTTCTGGGCAGGTGTAAAGTGAGTCTCA
CCACAGTCTTAAACAGTGGCTTCCTTGATGAGTGGCTGACCCTGGAGGATGTCCCTTCTG
GCCGCCTACACTTGCGTCTGGAGCGTCTGACCTCCCGCCCCACTGCTGCTGAGTTAGAGG
AGGTGCTGCAGGTGAACAGCTTGATCCAGACCCAGAAGAGTGCAGATCTTGCGGCAGCCC
TGCTGTCTGTCTACCTGGAGCGGGCTGAGGACCTGCCGCTCCGAAAAGGTACCAAGCCTC
CCAGCCCTTATGCTACTCTTGCTGTGGGAGATACATCTCATAAAACTAAGACTGTTCCCC
AAACGGCCACCCCCGTCTGGAATGAGAGTGCCGCCTTTCTCATCAGGAAACCAAGCACTG
AGAGTCTGGAGTTGCAGGTTCGGGGGGAAGGCTCTGGCACGCTGGGCTCGTTATCCCTGC
CCCTCTCTGAGCTCCTAGTGGCTGACCGGCTCTGCCTGGACCGCTGGTTTACGCTCAGCA
ACGGTCAAGGGCAGGTGCTACTGAGAGCACAGCTCGGGATCCTGGTGTCCCAGCACTCCG
GGGTGGAAGCTCACAGCCATAGCTACAGCCACAGCTCCTCATCTCTGAGCGAAGAACCAG
AGCTCTGGAGTGGACTCCCTCAGGTCACCTCTTCAGCCCCAGAGCTCAGGCAGCGCCTAA
CACACAGTGACAGTCCCCCTGAGGCTCCAGCCGGGCCGCTGGGCCAGGTGAAACTCACTG
TTTGGTACCACAGTGAAGAACGAAAGCTGGTTGGCTTCATTCACAGTTGTCGGGCCCTTC
GACAAAATGGACGGGATCCCCCCGATCCCTACGTGTCACTGTTGCTACTGCCAGATAAGA
ACCGGGGCACCAAGAGGAAGACCTCACAGAAGAGGAGGACCCTAAATCCTGAATTCAACG
AGCGGTTTGAGTGGGAACTGTCCCTGGATGAGGGCCCTCCAGCGAAAGCTGGATGTCTCT
GTGAAGTCTAGTTCCTCCTTCATGTCAAGAGAGCGTGACCTGCTGGGGAAGGTGCAGTTG
GACCTTGCTGAGATAGACCTTTCCCAGGGTGCGGCCCAGTGGTATGACCTCATGGATGAC
AAGGACAAGGGCAGCTCCTAGGAGCCAGGGATTTCTGCCTGACTGCTCTGTCTCCTTCCC
TCGCCTCTTGCTGCATCACCGCCTCCATGTGATCAGCCTAAAGCTTGGGGCCCGAGGGCA
GAGCCTGCACCGCTCAGCCCTCTCCCTTCCCAGGCCNNNNNNNNNNTGTGCTAGGGCCTT
TACGCGACCAAAGAGGAGGACCGTATGTTACC
>A0JN46
GCCGTCTGCCTGTGGAGCGCCGAAGACAGGCTGCGGCAAATCTACAAGGACCCCGAGACC
CTGGTGTTCCGGGACCCTTCTCCCTGGCGCTGGGCAGACTTCACCGCCCACCCTCGAGTG
CTGACGGTGGGTGACCGCACCGGAGTGAAGATGGTGGACACTCAGGGCCCGCTGGGCTGT
GGTCTGCTGCTTTTTCGTGGAGGGGCAGAGGCGGCGTGCCAGAAAGGAGAGCGAATCCTG
CTCACCCAGCACCTGGGGGATCTCGGCCCCGAGTCTCTGCACCCCATGCTCCACCTCGTC
TGCACCCAGTTCTCCCTCTACCTGATGGATGAGCGCCTCCCCTTGGTGCCCCTGCTCAAG
TGGAACCATGGCCTCCACTCTGCGCCCCTGCTGGCCCGGCTGCTGCCGCCGCCGAGCCCA
GGCCTCCCCCAGCCGCTGCTCTTGGCCGGCCAAGGAGGGGAGCTGCAGCTGCTGCACCTC
GCAGGAGTGGGGGCCTCCACACCCCGGCTGGCGGGGCTCCCCCAGTCTCTCCCCACCAGG
AGCGACTCCCTCTCGGCCTTCCCCCTGCTGGAGCCCAAGAGTCACCAGCGGCTGCAAGAG
CGTCTGAAAGCGCCCTCCATAGGTCTGGCTGCTGCCATCCCGCCCCCCACCTCCACACCA
GTGCTGTCGCTCTTCCAGCTCTCTGCAGCCGGAGATGTCTTCCACCAGCGCTTCCACCTC
CGGGCAGACCCCGGGCCCAATGCTCGTGCCCCCGCAGCTTCCTGGACACCCCAGGCCGCT
GCCTGCTGCAGCCGGTGGCTGGAGGCCCTGCTGGAGGTGCCCCTGGCTCCCCCGGTGTGG
GCAGCACCCACCTTCTCCCACCGGCGGCTGCTGGGAGGCTTCGAGCCACAGAAGGTGGAG
GGGCCGGTGCCCGAGGGTTTCCGCAGGGCCATGGCCCAGGGGCAGCTCCTACAGCGGAGA
GACCTGGGCTTGCTCCCCCCAGAGGAGCGGCCCCCCGGCCCCGAGCCTGGCCCCGAGGAT
GAGCTCAGCGAGCGTCTGGAGGCAGCCTGGGAGTTCGGGGCAGCGGCCTGGTGGGAGAGG
CAGCGGGGCGGCCGCGCCGGGCCCAGGAAGCAGCCCAAGCGGCACAAGCGCCGGACTCAG
CTGTCCAGCACCTTCTCCTCCCTCAGCGGCCGTGTGGACCTCTCGGACGCTGCCAGCCCC
CCGCCCAGCCCAGACCATACACTGCCCGAGGCCAGGCCCCAGCCCCCAAGGACCCCGCCC
TCCCAGGAGCTCACGCAGGAGCCCTGGGCCCAGGGCATCCCCTCAGAGCGGCAGCAGACC
CTCCGGGACTACATGGCTGAGCTGCCGCTCTGCACGGACACCCCAGGAGGGGCCTCTGCG
CTCTCCTCCCAGACCCCCAGTGTCCGGGCCACGCCCTCCAGGCAGCACGCCCCCCGGGAT
GGCATAGTCCAGCAGCTGCCCCGAGGGGACACCCCAGAAGGCGCCACCCCGCCCTCCTCC
CAGACCCCCAGCGTCCTGGCCACACGCTCCAGCTCTCAGCGGCTCCGGAAGAAGCCCCGC
ATGGGCTTCTGAGGCCCGGGGAGGTTGCCAGCGCCCGGAGCCTGCCATCCTCGATAAGCT
GTGTCTTCCATGGTTGAGACAGAAATCAGAGAACCGTTCCCAGGGGGCAGACCTGCTTCT
GGAACGCCTTCATGCACGGGAGACACTCGGAAGCAGTCAGAGCAACGTCGGGGGAAGGAG
GACAGCAGTAGCTTTCTCCCATAGGTCACAACGGTCTGGGGCACGTGGCGGGGCCCTGGC
AGCCCCGGCCCGAAGGTTGGTGTCGCTGAGATCCCTTCCAGCTAACAGGCGTTGTGCTGG
AGGCAGGGGCTGCAGGTGCGCTCGGGCCCCTGGTGACCATGGGGCCAGAGCCCCGGCTCC
TCGGTGCTGTGGGTGATGGTGAAATGAGCTCCCTGGCCAGCCCGCGCTCACTGGGTGTCA
GCGGTGGTTTGTGGTCAGTGTCTGTGTGACGCGGTTCCTAGGACAATCTAACGTGGAGAG
GGAGGCACTTTGGACCCATGTTAGGGGTTGAATAAAGCCATGACTGAG
>A0JN47
GGGGGGTGTGGATGTGTGTTTGTCTTAAAGGTATAGGCAAATTTTTAGTCTTAACACCTG
TAAGCCAGCACTGGTGCTGTTCTGTCCTAGAAATTTTAGCACTGCTCTGATACGATAAAA
CCTTCTTTCTCTCCAACTGGTTCAACTTCAGCATAGGCAGGATGGCCAGAACCTCTTCGG
AACTTCATTGCTGGCCATCTGCTTGGGCGTCTCTCGATAAAGAAGATGCTGGCTGCTGAT
GTCGGGTGGTGATACATATAGACTGTCACAAGGATGGCTGCGGCTATAATGAGGACCAGG
ATGAGAATCCCGACGATGAGACCGGCATGAAGGGCTCCTCCTTTCTTCTCAGCTGCACTG
TCATCTGTAGAGGCTCCATTATCTTTTAGATGTAGAGCTATCTTGGTATCATCTTCTGTG
GGCAGGCTGGTGGGCAGCTGGGAGGTGGCTGCTCTTCTGGTGGTCGTCAAGACCCTGAAT
TGTGTGGTGGTTGCGCGTATGGTGGTGCTGGTTCGAGTAGAACTTTCCACTGGCTCTGTG
GGGTCACACATCTTCTCTTTTGACTGTACCTCTTCAGGGCATCCACTGTCCACCCAGTCC
CTGCCGATGGCGATCAAATCCACTGGAACATCTTTGAAGTTTGCTACACCAACTGCAGTT
GAACCCAATCTGAGAGGATACACAGGGGCCACAACCATTGAACTGGAGACACGTAGGCAA
TGGGGTCATCTCCACAGCTGAAATATTGGTGATTTTTGACATCTGTAGTTCCACTCGGTG
GTATTCATAAATTGTTCTTCTTCGAACATTGGGAATTTGTTGGATCCTGTGGACAACGAC
AAATGCATCTGACAGGCCCACTTTCACTGGGTGATTGGTCGAACTTATCTGTGTGACCAA
GACAGGAATTTCTTTATATCCAAAGATGATGCGTCCATCCATGAGGAGGGTTGCTTGGAA
TGTGAAGCTTCCCAGGTTGTAATTATCCTGGAGATGTACATGGTCCCATTGGACAACAAG
TGCTGTGCCATTATCAAAATATCTGACAGTTGAATTTCTGGATACACTGGGATCAAAATT
TGCCATTAAAGGTGCTATATACTGTGTGGCTGTTAGCATTCGGTGCACAACTTCACCAGT
GTATATGAAACCCCCAGTTGCCACAGTGATTTCACGTAGAAAATGGCCATAAAATGGAAA
ATCGAAGGACAGATTCACTCTTGCAGCTTGGCGATGAGTATTGGACAGTATTCCATGAAT
CTTCACTTTGTCCTTTTCCATTTGGTCTATGTTCACCCACAAATCCCGGCTGGCAGAATC
AGATGGACCATATATCCGTGATATATAGTAATTATGATCTGTGTCCTCCTCAATCTGGGT
GGTGTTGTCCTGCCCATCGTCCAGGATCAGGTCTGTGAAGCCTCTGGGCTCCGGGGAGTC
TTGGCCCAGGCTGGCTCGGTTCGAATCTACGGCCTTGATAGAATCCAAGTTCCTTTTCCA
CCGGTGGCTGAATGCATGCGTTGTCCACCTCCACCTCCTCTTCTGTCTGTGGGAAGGCTT
GAGCAACCTGATACTGCCCATCATTGACTTGATTTCCAGGCTTCCCTTCAGCGAACTGAA
GCCGGTCCATTAAAAAGTGGCAAAGTAACACAACTCCCGCAGCAGCCAGGTCGGCCCTCC
GGAACCTCGCCATGCCGCCGCCGCGATCTCCCGCTCCCCGCCAGTCCTTTCCCGGCGCCC
TGTGCTGCTCCGGGGCTCCCGTTGGGAATGGGGACAACGGGGCTGAATGCTGCGGACCGG
TCTCGGAGGGACGCAGAGGCCTTTGTAAATTTCTCTGGGATTGCACACCCAGGAGCCTGG
ACGAGGAAGAAGGGAGTGCAAGCGGAGCGCAGTCCTCTCCGGACCTCCAGGTCTCCCTTC
ACAACTTGCCACAACACTCGCAGTCCTCACCCCGGACACAGAACAACAACTGCGGAGACG
AGAGGCCACTTGCAGCTGGGGCTGGCAAACTCTCTGTTCCGCACAGGCAGCGCCACCCCG
GTGCCCGCAAACGGTGACTTCCGAGCCCCAGCGATGCGCTCCACTGGGTTCAAAACAGAT
CTAATTCCACAGCCGGCGCGGGTGCCTCCTCCAAATCCAAGAGGGCTGTTGGCTCGGAAG
GAACTTTCCCGTCTTGGGATGGCCCCCCCAAGGAGGCTTAGGTTTGCGGGAAGGGGGTTA
ACAGCGGGCTGGCGAAAGCCCTCCGACAAGTTTTTCTTCTTTTCTTCGCCCGACGCAGGG
CGCGCGTCCTCGCCCGCAGCGGGAGGGATGAGAAACCCCTAAGAACTGAGCCTTGGGAAG
GCTCAGGCTGCAGCAGTCTGAGGTCCGAAGGCAGAAAAATGTATTGGGACACGGGGGGTG
GGGGGAGAAACCGGGAGGAAAAAGTCAGGCTGAAACCTATTGGGATAGGGATCCTCCTGG
CGAAGGAGGAGGTGGCAGATCGGAAGAGCGGTT
>A0JN56
CGGCGCTCCCCGGCTCTGGCGGCGGAAGAGATGGAATCGCGTCACGAGCGCCCGGCCCCT
TAAAACGCTGCTGGCTGGAGCCGCCTCCCTCCCTGCAGCCCGCGGCAGGGATGGAGTAGA
GGGAGACCGGTCGACCTGCCCGCGGGGATCAGCGATGGAGTTGAAGCAATCTTTGTCCGT
CCATCTGGAAGCGGAGAAGCCTCTGAGGCGCTATGGGGCGGTGGAGGAGACGGCGTGGAA
AACGGAGGGACTGGGGAGAAATCAGCTGGACATCATCTCCATGGCAGAGACAACCATGAG
GCCGGAGGAGATCGAGCTGGAGATGGCGAAAATCCAGCGTCTCCGGGAAGTCTTGGTCCG
ACGGGAATCTGAGCTCAGGTTTATGATGGATGACATCCAACTCTGCAACGACATCATGGA
CTTGAAGCAGGAGCTGCAGAACTTGGTCGCCATCCCAGAAAAAGAAAAAACTAAGTTGCA
GAAGCAGAGAGAAGATGAGCTCATCCAGAAGATCCATAAACTGGTGCAGAAGAGAGACTT
CCTGGTGGACGACGCCGAGGTTGAGCGGTTAAGGGAGCAAGAAGAAGATAAGGAAATGGC
CGATTTTCTGAGAATCAAGTTAAAACCTCTAGACAAAGTAACCAAATCTTCAGCCAGCTC
CCGAGCAGAGAAGAAAGCAGACCCCCCGCCTAGCAAGCCCACGGTGGCCAAGACAGGGCT
GGCGCTCATCAAGGATTGCTGCGGGGCCGCCCAGTGCAGCGTCATGTAGCCCCGACGCGG
GTGCCCCCGGGGCCACGGGGACCCCCTCCCACCCTCTTGTCTTCAGAGCCCCCATTTCAC
CGGGGCCCAAGAGCTCTCCAAGGCAGAAGGGATTGAAGGCAAGCCCGTGACCGCCGCCAA
GGGCCCAGCCGCCCTGTACAGAGTGTAGCAATAGGGAGTCCCTCACCGTCGCATGGCCCT
CCCCAGAGCATGCCGAACCCAGGAGTCTGTCTCCCTGTTTATCCAACCACCAGGAAAGGT
CCTCCCTTGAAAAAAGTATTATCTCCACTTCTAGCTAGCTGTATCTCACCCACCGTGCGA
GTGAACTGGGAGAGGGGCATGATCCCCAGGTGTGTACAGTTGTGACTTTTCAGCAGTCCA
GCGCCATGCTGGGCGCTTCCCCTAGCTGCTCTCCTAGCTCTGCTGTGAGGCTGCCCCAGA
CGGTCCTGTCCCCCCTGTTCTTTCCTCTCCCAGGGGTTTGGGCCCTGGAGGGCTCCGCGT
AGCCCACGTGTCTGTGGAGACACAGAGGGCCCATCTGGAAAGACTGAGCTTGTGTGTGGT
CGTCATCATGTCTCCCGCTTCCTCCCCTCCGGTGTCTGGGCGCGGCTCACATCAGGACTG
TGTCTGTCCGCTCTTGGTTCTTCCTTTGCAGCGTCTGTTCCAGGTGTGTGGGGATCCGCT
CCCCTGGCTGGAGCACACCCAGTGCTTGGAAGAGGTAGCAGAGAGCTGGGAGCTCCAACC
CGAGGCCAGGGAAGATGAGAACAGACCCAGAGCAGATATACTTTCCACCCTCCGGGGCCC
GCTGGCTGGGTGGTGTGCCGGCAGGACGCCACTCACTGGCCTAACACACAGACCTCTGCA
AACATCAGTGGCAGGCGGGAGAGGCGGCCTGACCCAACCGTGTCCAATCATTCGGTGGTG
TATTTTAACCAGCCTGAAAAATTCCACCTGTGTAACTTGATGTACATTTGCTACAGCCAG
CCCGGCACAGCCCATGTGACCTCTCTGTACGTGTGTGTGTGTCGTGACCGGCCTAAGTAG
TTAGCGTAACTCAAGATGCGCTGATGTGCAATCATCCATTGGAGAAAATAAAACTGGAAA
CCACGTACACAGCATTTTTAAAGTTTTTACTTTATTCTTGACTATAGAAGTAACCCATGT
ACATAGTTAATCATTTACAAAGTACCAAAAGTATAAAA
>A0JN57
CTGCTGAACCGCTCTTCCGATCTGTCTTCGAAGGCACTGCATAGGGGACGGCGTAGGAGC
TGGGGACACTGCCGCCTGCAGGGTGTGTCCGCGCCAAGTCCGACCTGACCAGTGGATGGT
CGCCGCACCGCTCTGTGGAAGGAAGCTCTGATGGCGGTGCCTGCCCTGAAGGACCCCGGT
CAGAGCCGTGTGACCTTTGAGGATGTGGCCGTGTACTTCTCCCAGGAAGAATGGTGTCTT
CTTGATGAGGCTCAGATACAACTGTACCTTTGATGTCATGTTGGAGAACTTTGCGCTTGT
ATGCATGCTGGGTTCTTGGCCTGGAGTTGGGGATGAAGAGACACCTTTTGAACAGAGCAA
ATCTGCAGGAGTGTCACAGATTGGGACTCCCAGGACAGATTCGTCTGCTGAGAAGGTCCA
GCCCTGTAAGATATGCATCCTGGTCTTGAAAAACATTTTGCATTTGACTGAAGAGCAGGG
AACAAATAGTGGACAGAAAGCAAACACATGTGGGGCACATGGAAAACAGTTCTGTTTCAC
TGCAGACATTCAGCAGCACCAGAAGCAACACATGAGAGAGACTCTTTTACAACATATTAC
GGGGAAACTCTCATTTTTCAAGAGCTGCACAATGCATGCATCAGGAAGTCTCTCCCCATA
CAGTGAGATTGGGAAGGAATTCGTGGCCAACATGGGAATTC
>A0JN58
ATTTTTCTTTAAAGCCAGTCATCATCTCTTGATAAAGGAGAGGTTCAGCAAACCAGCCTC
AGTGGACCACTCTTCTCTCCAAGGAAATCCCTGGGAAGAGTTAGCCTGGATAGCCTTGAA
AACAAACAGATCAAACACAACACGAGAAAACTTAAAGAATGTGTATGGTATCACGTGTCT
CTCTCTGTGGTGGTTCATTCCACAGGACGAATGCATATTCAACACACTGCCTTATTACAT
AACTGATCTATTTATTAATCGCATACTATAGAGTCGTTGAGGGAATGACACCACAAGACG
TTCTAATCTCTCGGTCCCGTGGATGCTCTTTCAATGCAGCGCCCTTGCCATCCCAAGCCC
AGTGACCTTACTCCGTATACCGTGCCACTCTCCAGCAACTTTTTCCAAGTCCCTTAACTC
GTTGCAGTCTGTATTTTCCACCTTTTTTTCCAGTTCCAGGACACAAATGATCAACTGGGG
GGACCAAATAGCCACCCTGATTTTCTCCTTTGTGGTCTTTTTTTT
>A0JN59
CTGCTGAACCGCTCTTCCGATCTGCCGTTGCCCACTGGGCTCTTCCTCGCACGTTCTTCC
CCTCTGCCTCCGCGCCCGGGTCCCGGCCGGGTCCGCAGTACTCAAGAATGACCAAAAAAA
GAAAACGCCAAGATGATTTTCAGAAAGTAAAACTAAAAGTTGGTAAGAAGAAGCCCAGGT
CAGAAAATTCTACTCTTACAAACTTTAAAACGAAGACTATACATCTGCCTGAGCAGCTCA
AAGAGGATGTAACTCTTCCAACAAACAATAGAAAACTTAACATAAAGGATTTGCTGTCAC
AGATGCATCACTACAATGCTGGGGTTAAACAAAGTGCTCTTCTTGGACTTAAAGACCTTT
TGTCTCAATACCCATATATAATTGATGCACACCTTTCAAACATATTAAGTGAAGTGACTG
CTGTGTTTACAGATAAAGATGCTAATGTACGATTAGCAGCAGTTCAACTTCTTCAATTCC
TGGCCCCCAAAATACGAGCTGAACAAATTTCTCCATTTTTTCCTTTGGTAAGTGCCCATC
TCTCTAGTGCCATGACTCACATTACTGAAGGAATTCAGGAGGACTCTTTAAAAGTTTTGG
ACATTCTGCTGGAACAGTACCCAGCTCTGATTACTGACCGTAGCAGTATATTGCTTAAGA
ATTTTGTAGAACTTATTTCTCATCAGCAGCCGTCCAAAGGACTGGTAAATAGAGACAGAT
CCCAGTCCTGGATACTTTCTGTAAATCCTAATCGGAGACTCACTTCTCAGCAGTGGAGGC
TGAAAGTCTTAGTGAGACTCAGTAAATTCCTTCAGGCCTTGACAGATGGATCCAGTAGGT
TGAGAGAAAGTGAAGGACTTCAGGAACAAAAAGAAAATCCCCATGCCACTAGCAACTCCA
TTTTTATCAACTGGAAGGAACATGCCAACGACCAGCAACACATCCAGGTTTATGAAAATG
GGGGTTCACAGCCAAATGTCAGTTCACAGTTCAGGCTACGGTATCTGGTTGGAGGACTAG
GCACTGTGGATGAAGGCCTGTCGTCTACTGAAAACTTGAAAGGATTTATTGAGATAATAA
TTCCATTGCTAATTGAGTGCTGGATTGAAGCTGTGCCTCCACAACTAATGGCTTCTGTTG
GAAATGGTATAGAACGAGAACCTCTGCAGGTTATGCAGCAAGTTCTTAATATTATTTCCC
TTTTGTGGAAACTCTCTAAACAACATGATGAAACTCATAAATTGGAGTCATGGCTTCGAA
AGAATTACCTTATTGATTTCAAACACCATTTTATGAATAATTTTCCATATGCCTTAAAAG
AAATAACCAAGCAAAAAAGGAAAGAGACAAATAAAAGCATCAAGCATTGCACGATTCTCT
CGAATAATGTAGATCATCTTTTACTGAATTTAACACTGTCTGATATCATGGTCTCCCTGG
CAAATGCCTCAACTTTGCAGAAGGATTCCAGTTGGATAGAAAGGATAAGGAAATTTGTAA
CAGAAACCCTTGAAGATGGCTCTAGGCTAAATAGTAAGCAGCTGAACAGATTGCTTGGAG
TCTCCTGGAGGTTAATGCAGATACAGCCAAACAGAGAGGCTACAGAGTCTCTCATAAAGG
CAGTTTATACATTGTATCAGCAAAGAGGACTGCTCATTCCAGTTCGGACTTTGTTACTGA
AGTTTTTCAGTAAAATCTATCAAAAAGAAGAACTGAGATCTTACAGAATCCGATACCGTA
GTAAAGTGTTATCACGTTGGTTGGCTGGTTTACCACTGCAGCTTGCTCATCTCGGCTCCC
GAAACCCTGAACTTTCAACACAGCTTATTGACATTATCCATACTGCTGCAGCCCGAGCAA
ATAAAGAGCTGCTCAGAAGTTTACAAGTTACTGCTCTCCGAATCTATGATCCACAAGAAG
GCGCTGTGGTGGTTCTCCCAGCAGAGTCTCAGCAGCTTTTGGTCCAGCTTGTGTATTTTC
TACCCAGTCTGCCTGCTGACTTGCTTTCTCGGTTAAGTCGCTGCTGTATTATGGGAAGAC
TCAGTGCAAATTTGGCTGCCATGCTTATCGGGATACTGCACATGAGATCATCATTTTCTG
GATGGAAGTCTTCAGTGAAAGAACAGAATGGAAGTGTTCAGTTAAACATCAGTAATGCGG
ACTATTTCAGCTTCTTATTTTCAACACTTACAGGGTTTTCAAAAGAGGAACTGACTTGGC
TTCAGAGCCTTCGAGGAGTGCCTCATGTCATCCAGACGCAGCTTTCCCCTGTGCTACTTT
ACCTCACTGACTTGGATCAGTTTTTACACCATTGGGACGTAACAGAGACAGTTTGTCACA
ATTTATTGGTTGTCCCTGTCCGAAGCCAAAGCTTTGACGTCCTGCAGACTGCCATCAGTA
AGCATTTGGTTGGATTGACTGTAATTCCTGACAGCACGGCTGGCTGTGTTTTGGGTGTTA
TCTGTAAGCTCCTGGATCATACGTGTGTACTTAGTGAAACTCTACTGCCGTTTCTGGCTT
CTTGTTGCTACAGTCTGCTTTATTTTCTGCTTACTTTAGAGAAAGGAGAAGCAGAACATC
TAAGAAAAAGGGACAAGCTCTGGGGGGTCTGTGTCTCCGTCCTGGCCCTCTTGCCTCGAG
TCCTCAGGTTGATGCTGCAGAGCCTGCGGGTGAACAGAGCTGGGCCTGAGGAGCTGCCTG
TAGTGGGCCAGCTGCTCCGCCTATTGCTGCAGCATGCACCCCTCAGGACCCACATGTTGA
CCAACGCCATCTTGGTGCAGCAGATCATCAAGAATATCACAACACTGAAGAGCGGAGGTG
TGCAGGAGCAGTGGCTTACAGACTTACATTATTGCTTCAACGTGTACATCACTGGGCATC
CCCAGGGCCCCAACGCATTGAATACAGTGTATTGAAAAGGCACTGCAGCACCTCTGTTGG
AAACTGTTTATTCACACCTAATTTTGAAGAGAGACTGATGTCATAAATGTTTGTCATTAA
AGCTGAACTTTTAAAGAAGCTGTTTATGAACCTTCCTTTGCACTGAAACAGGAAAATAAT
GCTTGGGAGTTGCCACTGATGCACAGGCTGGCTTCTTGGATTAGCGTGTGATGTGTGGTT
AAGTATATACATCCTCATAGCTAAGTATATATAAAATACACAGCAATAATATGGTACTTT
CTGTTATAGTCTAAGAAACCAGCTGAATCTTTTTGGCCCCATCTAGGCAAACCTCATTCT
GTGTGTTCTCAGTCCCAGTTCATTCAGACAGCAACAGACTAGATTTTGGTTTGGTTTGGG
AGTGGTTGCTTCTCGCCTTGGAGTTGTGTTGTTTACAGAGGATTTCAAGACAGTACTCCC
ATTGTTTGTGAATTTTCCTATACCTAAGTGGTGTTTGGTCTGAGCTGCAAAACTCTTAAA
AAATTTTTCTACTAGTGATTATAATTTTTGTTATAATCATTTTCACAATAATGATGTAAT
TAGCCAACTGTTAAAAAAAAAAATCCAAGTGTTTAACACTTTATTGTTTCCCGTCTCTTA
CTGTCAAGACAGGGGTGGCCGTAATCTTAAAACAGAAGCAGTCCTAGAAATACCTGTGAG
CCTAATATGTCATTGTCTCTGCCTGTCTACATTCCTAGTAGCTTTGCCCTTAGTAGATAT
GAAGAAGCCCATAATCACTGATTTTATTTAAACCAGATGTTCTTCAAGAGCTGGAACGCA
CAGTTTGCACAGTGCCAGAGGAAAGGCAGTTTGACAAGATGGCTCACCTCTGCAGGTCAG
GCAGAAAATAGAAGTAGGAGGTTAAGGCCCAAGCTGGCACCCTGTGCGTGAATGATCTGG
TCTGTAGGCCTGTTGACTGAGGCCTTGGGGCTAGGTGCAGCCGCCGGTGCTCAGCGGAAG
GAACACCGCTCACCGAGAGGACATGGCAGCCACCTGTGGCCTCCAGAGGCTGATGTGGAA
ACTAAAATGTAAGCCATCAACGATATACCTGGTACAGTCTTACAATCTCTAAAAGCAAAC
ACTGGGTCATGACTCTTGTCTAAAAATTATAACAGGATGTGGTGTCTATAATGAAGTTCA
TTGCATTTGATTCCAGAAAGGTAGTGAGCTGAAGGCAGTTGCTGTGGGCCAGGCTCCTCC
GCATCTCACTTAGGTTCTTCAGACTGGAGTCAACAAAGCCAGGCTTGCACCAGCTGGCAG
GGAGAAATCCCAACCCAGCAGCATCTTCAGTGCTCACTTTTCTTAGTTTTACATAGACTC
ATTGTTACTATAAAGTCTTTTCCAGTCCTATTGAAGTGGAGGCAGATGGGCAGTTCTGCA
CAGGTATGGACTACCCTGGTCCCTCCAGTGCAGGTGAAGAATTTACAAAACAGTGCTATG
TGAGAGCAGAAGGAAAACACATTTCTTTTCAGTTGTTACCACATTTTCAGGCTAATAAGG
CTTTGGGATATAAAAGTTGCCTAAAGTGTAAACACTAATCAGAGAACTTGAAGTCTGCAC
TAGCTATCTGAGCCCCCTGGGCACAGTCTTCCTTCCTTAGGCAGTTGAAGCTTTAGTTTG
TTTCTTGATGGGTTAGCTGATTGCAGGTTGTAAGAAAAATTCTGTGATCTTCCACTGTTC
TCAAGGAGGTGAATACACTGCAAGTTGCTCACTGAGTTGAGACCCAGCACAGAGTGGGCT
TTTGAAGATCTTGTGGGCTGACGTACTTTCCCTTCTTGAGAACCGTAGATCTGTTTGAGC
ACTGAGTGCCTGGTGGGCTTGGTGCCTGAGCTGCCCTTGGGTGGACTCTTGGTGGTCTTG
CTTACTGCCATGGTCTTTGGGGGTTTCAGTTCCAGTTCCTTCCTCCAAACATGGAGGATC
AAAGCCAGGCACTCTCGGTTCCATCTGTCCATATCTCTGGCTCCAAGCTGTTTCAAGTGC
AGGAGGTGCGACAGGTGCTTCCTGAGCTGGTAGCTCCTCCAGGCCCGCTGGATGACCGCT
GCGGCCTTGTGCTTCCTGCGGAACAGCTCCTTCCTGCTTCTTTCTCTCTGGATGATCTGC
AGCCGCAGCTCTACGGGGAGAAGGTCAATGTTCACAGTCTGCCCAGGGAGGGGACCAGGA
GCCGGATCAGTCTCCTTGGGTAGTCGAGTGTCCTCAGACCGGGCCGATGTCCCCAGCTTC
CTGACGCCTGATCTCAACACCTCTGTGCTTGGTGGCAAATCTGAGGAGGTCCCTCCTGCG
AGCTTGTCCTGTGTCACTGTGTTCCTTGGCGTCCGGTGGTGGAAAGGACTCTGCCCAGCG
TGGACCACTTCCCCCTTGGCACTGCCAGGCCGGCTGGACCCGGCCGGGGAGCGCCTACCT
CCTCTGAGCTCCTGGCTGCGCCTCTTCGGGGAGGCATGCATGGCCTTGGGTGCTGCGTCC
TGCCGCCGGCTGGCCTTCCAGTGGCTGTCCTGCTGTGAAAGGCTTGCAGCTGCCCAGCTG
GCCTCCTTGCCTTCCACATCGGGCCCAGCCCCCTTGACATGGGAGGGCTGCTTGGAGGAG
CCTTTCCCCTTGTTACAGTGCTGCTCCCCAGCTGTCTCACCTCTGGACTTCTCAGCAGGG
GGGACTCCCAAGACGCCTGTTCCCATCATTGCCTTCGCTGGGGCTGAAGTGGACACAGGC
AGATCGGCCTTTAGAATGTTCTCTGGCTATTTCATTTGGTTTTCTGGGTTCTGTTCTCTG
CAAGTCTGAGGAGAGCTGCTGCTCCTTCTGGGGGGCTCTGCTTGGAGACCCTCTACCTGG
AGACCGTCTGCAGGCTTTCCGCTCAGGGCCTTGGGCCTTGTCGCTGCAGGGGGGCTGTTT
GCTGGGGGCCCAGCTCTGGCTGTGGGGCTCAGCTCGGGTGCTGGGCAGACAGGGAGCAGC
ATGGGGTCTGCAGGAATCTGGGCTTAGCCTTCCTTTTTGCTGTTCTGCCTCTCTTCGCTT
GTTTTCTTCTTCTCGTTTCTTGGCAGCAGCATCCTTTCTCAACTGTTCATGCTTCATGAG
GAGATTTTTCCGGTCTCGGAAAGCTTTTCGGACCTTGTACCCTTTGTAGACGGCCTGGAT
CTTGAAGGCAGCGATGTCCTGTATAGCTGCAATGGACAGGGCACCATGCTCCAGCATGAA
CTGGATCACTTCATGACGCTCCCCAAGCAGAGCATAATCCAGGGGGGTGTACCTCTCTTC
ATTGTTTTCCATCTGATTAGGGAAAGCAGCAAAGTCTAGAAGCAACTTAATGGCATCAAG
GTATCCATTGTTACAGGACCAGTGCAAAGCTGTTCTTCCCTCTTTGTCTTGAATGTTAGG
GTCTGCGTTGTTTTCCATGAGTACTGCCATGCAGTTGATATAGCCCCCATAGGCAGCACA
CTGCAGTGGGGTTCTCCCTGCGTAATCCTGCACATTTGGGTTGATCTTATTTTCAATCAG
GATCTGGCAAACATCTGCATTTCCTCCCAGCGCGGCCCAGTGTAGAAGAGAATGTCCATC
TTGGTCGACTAGATCCACCCTCGCTCCACCTTTGATGAGTGTCTGAATCACATCTTTGTG
CCCCATCTCACAGGCTCGGAAAAGTGGAGTATGTTTCATGACATCAGTAGCATCTACTTG
AGCGTTATTTTCCAGTAATAACTTCACGGTGCTGACATGGCCAGAAAGTGCAGCAGCATG
TAAAGCTGTACCTCCATATTTATCTGCCATATTAATGTCAATGTCAGATTTTAAGCTCAG
CATAGTCCTAAGGACGTCATCACTGCCTTTCCCAGCAGCCCACATAAAGGATGTTCTTCC
TTCAAGGTCTGAATCATCTTTTACTGATGGATGTTTTAAAAACACTTTAACTGTTTCAGC
AAAGTTACTCTGAGCTGCATAGTGCAAGGGTGTTGCTCCTTGGCTGTCAGATGGAATGGT
TCCAGACTTATTTCTTTCTAAAAGGAGATGGACAATCTGTGCATGGCCTAGCAAAGCTGC
CCAGTGAAGTGGCGTTCGAAATAAGTTATCGTAAGATGTTATATTGCAGCTTTCGTATGA
GGTCAAGACATCAACCACTGTCACATTCCCATCAGCAACTGCAAAGTGAAGAGGTGTTCG
ACCCTCGTAGTCTTGCCAGTTCAGTAAAGACTCTGTTGGAGCAGCATCCAGAATGCATCG
CACTGTGTGAACAGCACTTGGATCTTTGTGGTTGGCTGCCCAGTGAAGTGGGATCTTGCC
TTCGACATCAGGAATTCCAATGTTAGAATCGTGCTTGATGAGCAGCTTCACATGCTCAGG
GTTATTGTAGTAGGCACTCCAATGCAGAGCTGTTTGCTTGTTTTTATCCTGTGTATCCAC
TTCTCCTGGTGCCATAAACTTCAGCAGAAGTGCCAAACATTTAGGGCTCTTGTGCCGAGT
AGTCAAGTGTAAAGGAGTCATTTCTTCCAGATCCTTCTGCATCCAGTTTGCTCTGCGTGT
AAGTAAGAGTTTCATGAAACGATAATTTCCCTTTTGAGCTGCAAGATGGAGGGCAGTTCT
CTGGCTGTGGTCAGTTTTATTAACATCTGCTCCTGCCTTCAGCAGAGTATCTGCACAATC
CAGTCTGTCAGCCAACACACAATACATAAGTGGTGTTCTCCCAAATTGATCTTCTTTGTC
TTTAAGGGCAGAGTTCCCTACGATAAGCTTGTGAAGAACACCCTTATCTCCATTAATAGC
AGCAGCATGAACTTGGGATGCTAATGAAGAACCGGGAAAGAACAAGTTCTCTGACCTGTT
CATAGTCTTCTCAACAACTGAACAACCGTCGCCTCCTCCAGGACTCACGTCCTGGGGGCG
GCTCCAGGAGGCACGACCCCCGCTGGGCCGCCCCTCCTGCCAGGCCAGGCCACTACATCC
AGCTGGGGCTGAGCCCACCGAGCTGAAAAGTAGTGGAACCCCTCGGAAGGCAGCGCGAGG
>A0JN60
CATGACCCCCATGGTGGAGGTGAGTTTTGCTGAATGTCTCAGGGTGCTTGTGGTCCTAGG
GTATCTCACTCTTAGGTAGAATTGGGGATTCGGAAGCAGAGAGCAGAATCCAAATCAGTT
GTTCCCGATCTTCTTGAAGGAGTTCTCTCCTTAAGAGTTCTGGAGGCCCCAGTACTGCCT
GCTTTCTGTCTGACGGACGTATACTCAGCTGGACCTTTGGCAGGAGGTGGACTTCACCAG
GCCTTTCTGGAGTTGGGAAAGCCCTAGATTCCTTGAGTGAACCAGCTCCATGGAACAAGT
ACCTGGATGTGAGCAGCGGGGCTCCCTGTGCGCGGCCCCCCAGTGTCAGCGCGAGCCCGC
TGTCTTTGTGCAGAGGACCGGCGGCGCGGAGTGTATGCCTGCGCGCGGGAGAGCTTGTGA
CAGTAGGCAGACTGTGGCCGGTGTAGCCAGCTTTGGCTGGCTTATATAGCGAGCTCCTTC
CTCTGAAATGGGACGCCTCGCCTCCAGACATCCTTTCCCACTTTTTCAGTTGGTGAGTTA
AAGGAACAGCCCTCCCAGCGGAACAGCATTAGCTCATGAAAGACGCACTCACTCCCTGCT
CTCGGTCAGGGAAAGAACCTATTTGCATACAATTTATTGCAAAAGTAGGAATTCCCTTTT
TCCTTTTCTCCTGCCCCCGACCGGGAGCAGCTGTTAGTAAAGTGTGACTTTTGCTTTGCT
CCCCAAAAGGATTTTCTAATTGTGAGACAGCAGCGCAGGGAGCGAGGGGGAACTCTGGCT
CTCTCCCCAGGCAGGCTGGAAACGTGAAAACGAGACCGAGACCAGGGCTCGCCAGCCCCG
TGTGCTCACTGGGCAGCAGCTGCTCAGTGGCACCTTGGAGAGAGCGGAGGGCCTGTGCTG
AATTCCTGGAAAGAGGAGATAAAGCCTTTCAAAAGCCTGGGGTGTTCGGGGTTTCTGGGG
GCCAGCAGAGAGATAAGGGATTAGTTGTCAGCAGGTGGGAACAGCGCTGGGCTCACGGAT
CAGTTCCCAGTGTCTTTTGGCGGGGGAAGCAGCCTTGCCCAGCTGCTTACAAGCAGTATT
GTCCCAGCCCTGGTATCCTACAGGGGAGTAGCTTTTTGATACCATTCATGCTCTGTGCAG
TGATCCTGTCTTCTAAGCTGGGTCTTCTAAGAGAGTTCCCTGAGGTTTCTTCTCAATTGC
TGAAAGGTATCCATCATAAGGGAAA
>A0JN63
GGCCCGACACACCCGTGGCCGTTCTAGCGCCCGCGGTATTCTCTGGATCTGACATTTGTC
CGTAAAGCAACAGTTCCTTGGCGTCAGGGTTGTCGCGGAGTAGATAAAGTTGAAGGAGCT
GGCAGAAAAATTATCTTCCCCTTCTCCAAGATGTACAGAACCAAAGTGGGCTTGAAGGAC
CGTCAGCAGCTCTACAAGCTGATCATTAGCCAGCTGCTCTATGATGGCTATATCAGCATT
GCCAATGGCCTCATCAATGAAATCAAGCCTCAGTCTGTGTGTGCACCCTCGGAGCAGCTC
CTACATCTCATCAAACTTGGAATGGAAAATGACGACACTGCAGTTCAGTATGCAATTGGT
CGGTCAGACACAGTTGCCCCTGGCACAGGAATTGACCTGGAGTTTGATGCAGATGTCCAG
ACTATGTCCCCAGAAGCATCAGAGTATGAAACCTGCTACGTCACGTCCCACAAAGGACCC
TGTCGCGTAGCTACCTATAGTAGAGATGGGCAGCTAATAGCTACTGGATCTGCTGACGCG
TCCATAAAAATCCTAGACACAGAAAGAATGCTGGCCAAAAGTGCCATGCCGATCGAGGTC
ATGATGAACGAGACTGCACAGCAGAACATGGAAAACCACCCAGTGATTCGAACTCTTTAC
GACCACGTGGATGAAGTCACGTGTCTCGCGTTCCACCCAACAGAACAGATCCTCGCCTCT
GGTTCAAGGGATTATACTCTTAAATTATTTGATTATTCCAAACCGTCTGCAAAAAGAGCC
TTCAAATACATCCAGGAGGCTGAAATGTTACGCTCCATCTCCTTTCATCCTTCTGGAGAC
TTTATACTTGTGGGGACTCAGCATCCGACACTTCGACTTTACGACATCAACACATTTCAG
TGCTTTGTCTCTTGCAACCCTCAAGATCAGCACACTGATGCCATATGTTCAGTGAATTAC
AATCCTAGTGCCAATATGTACGTGACTGGTAGCAAGGATGGCTGCATCAAATTATGGGAT
GGCGTCTCAAATCGGTGCATCACAACGTTCGAGAAAGCACATGATGGCGCGGAAGTTTGT
TCTGCCATCTTTTCGAAAAATTCTAAATACATTCTGTCAAGTGGAAAAGACTCTGTAGCT
AAACTTTGGGAAATATCAACAGGACGAACGCTGGTCAGATACACAGGCGCTGGCTTGAGC
GGGCGGCAGGTGCACCGGACGCAGGCTGTCTTCAACCACACGGAGGACTACGTGCTGCTG
CCCGACGAGAGGACCATCAGCCTGTGCTGCTGGGACTCGCGCACGGCCGAGCGCCGGAAC
CTGCTCTCGCTGGGCCACAACAACATCGTGCGCTGCATCGTGCACTCGCCCACCAACCCC
GGCTTCATGACCTGCAGCGATGACTTCCGGGCACGGTTTTGGTACCGGAGGTCAACCACG
GACTAGAGCTGCCTGCGCTCCACAGGGTTCTTTTCTGGAGGACTCTGCCCTCCTCTCCAC
CAACCCCCCTCCTTGTCCGTCACCAGCCTCAGTAGTAAGTCATCGCTCCATCTCCGGCAG
TTGTGCTGCCACCTCTACATCCTTCTGGGATTTGTATGAAAGAATCTTTTTTTACCTTGA
TGGAGAATCATGGTGGAAAAAGTTGGGAACACAGATCTGTGCGGTTGTTCTGCACTCACT
GATTATTACAGTGTGATTTTCATCAGTTTTGTAAATACAGGACTGGCTTTCTCTAGACTC
TTGATCACTTGAAGGATAGGGTATTAAAGTGCTTTCTGGATCCCACGTGGATCTGTCATG
AGGAATGTGCATCTGGATATTTTTGTCAGCTTCTGTGCCTGTTCTGCATCCTCCTTGTAT
ATTTCCAAAATACATTTCGGCAGGTATATAGGCATACAGCTCTGAGAATCAAGAGTTTTA
TGCCATATTAAGTTCATTTTAGAAAATCTATCAATTCTATCCTAAAATGACGTCATTCTG
ATAATAAAGCTCAGATCTGCAACGTTACTGTCAACACACGTTTCACTTCAGTGAAATGAG
TGGCCAGCTTTTTCTGAAGGTTCGTAGGAGGTGTGTGTCGCAGCACACTTCCCTCATAGT
CCTATCACAACCTAAACGCTTATCTTCAGTAAGATGACCTTGTTACCCTTTGATGGGAAA
CATTGACAGTGTAGTCGAGCTAATCAAAAGTAGGCGAACCGGCTACTGCTGTCAGCTGTT
GCTCATCATCAGGAATGATCTCTATCAGTTGACTTTCTCCTCACGTGATTTTCAATCTCA
GCTTTCAGTTCCCTGCAGCATGCACCATGACTGCTCATCTTGGATGCACCCATCAGCAGT
GTTCTCAGAATTTTTTCCCTTTTTTTTTTTTT
>A0JN64
GCCTCCAGGCCCTCTGATGGACCCTCTGACGAAAGGGCCCTGCGGGAATCAGATGACACA
GACCCTCATGTGGAAAGCCAAGTCCTCTCTGTCCTTTGGCATCCAGCCCCTGCAGACGTG
GCCAACTAAAGACCCTGAAGTAGAGGCCCAGGTCAACCTCTCTGTCTCGGAAGACCTAGG
CTGTAGACGTGGGGATTTCAGTAGGAAACATTATGGATCTGTGGAGCTGCTTATTTCCAG
TGATGCCGATGGAGCCATCCAAAGGGCTGGAAGGTTTCGAGTGGAAAACGGCTCTTCAGA
TGAGAACGCAACTGCTCTGCCAGGTACTTGGCGAAGGACAGACGTGCACTTAGAGAACCC
AGAATACCACACCAGATGGTATTTCAAGTATTTTTTAGGACAAGTCCATCAGAACTACAT
TGGAAACGATGCCGAGAAGAGCCCCTTCTTCCTGTCCGTGACCCTCTCTGACCAAAACAA
TCAGCGTGTTCCTCAATACCGTGCGATCCTTTGGAGGAAAACAGGTACTCAGAAAATATG
CCTTCCCTACAGCCCCACGAAAACACTTTCTGTGAAGTCCATCTTAAGTGCCATGAATCT
GGACAAATTCGAGAAAGGCCCCAGGGAAATTTTTCACCCTGAGATACAAAAGGACTTGCT
GGTCCTTGAAGAACAAGAGGGCTCTGTGAATTTCAAGTTTGGGGTTCTTTTTGCCAAAGA
TGGCCAGCTCACAGATGATGACATGTTCAGCAATGAAATCGGAAGTGACGCTTTTCAAAA
ATTTTTAAATCTGCTGGGTGACACCATCACTCTCAAGGGCTGGACAGGCTACCGTGGTGG
TCTGGACACCAAAAATGACACCACAGGGATTCATTCTGTTTATACCATCTACCAAGGGCA
TGAGATCATGTTTCATGTTTCTACCATGTTGCCTATTCCAAAGAAAACAAACAGCAGGTG
GAAAGGAAGCGCCACATTGGAAACGACATCGTCACCATAGTGTTCCAGGAAGGGGAGGAA
CCTTCTCCTGCCTTCAAGCCTTCCATGATCCGCTCCCACTTTACACATATTTTTGCCTTA
GTGAGGTATGATCAGCAAAAGGACAATTACAGGCTGAAAATATTTTCAGAGGAAAGCGTA
CCACTCTTTGGCCCACCCTTGCCATCCCCACCAGTGTTTACAGACCACCAGGAATTCAGG
GACTTTTTGCTAGTGAAATTAATTAACGGTGAAAAAGCCACTTTGGAAACCCCAACATTT
GCCCAGAAACGTCGACGAACTCTGGATATGTTGATTCGATCTTTATACCAGGATTTGATG
CCAGATGTGCACAAGAACATGCTTAATAGACGATCTTTCAGTGATGTCTTACCGGAATCG
CCCAAGTCAGCGAGGAAGAAAGAGGAGGCCCGCCAGGCAGAGTTTGTTAGAATAGGACAG
GCACTAAAGCTGAAATCCATCGTGAGAGGGGACGCTCCATCAAGCTTGGTGGCATCGGGG
ATCTGTAAAAAAGAGCCTTGGGAGCCACAGTGTTTCTGCAGTAACTTCCCTCATGAGGCC
GTGTGTGCGGATCCCTGGGGCCAGGCCTTGCTGGTTTCCACTGATGCCGGCGTCTTGCTA
GTGGATGATGACCTCCCATCAGTGCCCGTGTTTGACAAGACTCTGCCCGTGAAGCAGATG
CATGTGCTGGAGGCGCTGGACCTTCTGATCCTCAGAGCAGACAAAGGGAAAGATGCCCGC
CTCTTTGTCTTCAGACTGAGCGCTGTGCAGAGGGGCATCGAGGGCAAGCAGGCCATGAAG
GGCAAGTGTGACTGTAGAGAAAACAAGCTCGAGAAAACAAAAGGCTGCCACCTGTATGCT
ATCAACACTCACCATAGCAGAGAGCTGAGGATTGTTGTTGCCATTCGGAATAAACTGCTT
CTGATCACAAGGAAACACAACAAGCCAAGTGGCGTGACTGGCATGTCACTGTTATCTCCT
CTGTCAGAGTCACCTGTTGAAGAATTCCAGTACATCAGGGAGATCTGTCTGTCCGACTCT
CCCGCGGTGATGACCTTGGTAGATGGGCCAACGGAGGAGAGCGATAACCTCATCTGTGTG
GCTTACCGGCACCAGTTCGATGTGGTGAACGAGAGCACGGGGGAGGCCTTCAGGCTGCAC
CACGTGGAGGCCAGCAGGGTTAATTTCGTTGCAGCTATTGATGTGTACGAAGACGGGGAA
GCCGGTCTGCTCCTGTGTTACAACTACAGTTGCATCTACAAAAAGGTTTGCCCGTTTAAT
GGTGGCTCCTTTTTGGTTCAACCCTCTGCGTCAGATTTCCAGTTCTGTTGGAACCAGGCT
CCCTGTGCGATTGTCTGTGCGTTCCCCTACCTGCTGGCCTTCACCACCGACTCCATGGAG
ATCCGCCTGGTGGTGAACGGGAACCTGGTCCACACGGCCGTCGTGCCTCAGCTACAGCTC
GTGGCCTCCAGGTCGGATATCTACTTCACAGCAACCGCATCAGCGAACGAGGTCTCGTCC
GGAGGCAGCTCCAAGGGGGCCAGTGCCCACAATTCTCCTCAGACACCCCCAGGCCGAGAT
ACTCCAGTGTTTCCTTCTTCCCTGGGGGAAGGTGAAATTCAATCCAAAAATCTGTACAAG
ATTCCACTCAGAAACCTGGTGGGCAGAAGCATCGAGCGGCCTCTGAAATCGCCCTTAGTC
TCCAAGGTCATCACCCCACCCACCTCCATCGGCATTGGCATCGCAGCCATTCCTGTCACT
CACTCCTTGTCCCTGTCCCGCATGGAGATCAAAGAAATAGCGAGCAGGACCCGCAGGGAG
CTGCTGGGTCTCTCTGATGACGGTGGATCCAGGTCAGAAGGAGCACCAAAGCCCAAGTCA
AAGGCCCGGAAGCGGCTAGAAGAAAACCAAGGAGGTCCCAAGCCAGGGACAGTGCGGTCC
ACTAGCAGTGACAGGATCACATCGAGCTCCCTAGAAAGTCCTTCCACTTCTGAAGCCAAT
CCCAATGGCCGTTACCAGTCGACCAGCTCCGACCCAGACCCTGTGGCCGAGCAAGAAGGC
AGCCCTGTCTGGGGCAGCTGCCCCTTTCAGCTCACTGCTTTCTCGGATGAAGACATTATT
GATTTGAAGTAAACAGAGTCCCAATCAAGTTTGCCATGTTT
>A0JN67
CGGCGGCGGCTGTGGGAGCCGGAACCACACCCACGTCTCTGCCCCTGTCCTCTTTTTGCC
CTCTGGCCGTCGCGCCGGAGCCCGCATTCTCGGAAAAGAGCGGCCGCCCACGTCCCGAGC
ATCCTCCCCTGTTGAGCGGACGCTGACGGACCCGGCGGTATGATGCGACTCCGAGGCTCG
GCGATGCTGCGGGACCTGTTCTTGCGCCCGCCCCGCTGCCGGCTGCGCGGTTCTGATGCG
GGCGCAGCCCCTCGTCACCCTGTGCCGGCGACCCCTGGGCGGGGGACGAACGGGCCAGGT
GGCCGCCGCGCGGCTCTACCCATGGTGGGGCGGGGGCGGCCGGTCGGCGGGGCCCCTCGC
GAGGGGCCTGTCCAGCTCGCCCTCGGAGATCCTACAGGAGCTGGGCAAGGGGGGCACTCA
GCAGCAGCAGCAGCCGCCGCCGCAGCCTGGGGCGTCGCCGCCCGCAGTCCCACAGGCGCC
CGGCCCCAAGGACGGCCCGGGGGAGACGGACGCATTCTCCAACAACGAGGGCAAGGAGCT
GGTGCCTTCAGGCGAAAATAAAATAAAACAGGGTCTGTTACCTAGTTTGGAAGATTTGCT
GTTCTATACAATTGCAGAAGGACAAGAGAAAATACCTGTTCATAAATTTATTACAGCACT
CAAATCTACAGGATTGCGAACGTCTGATCCCAGGTTGAAAGAGTGTATGGATATGTTAAG
ATTAACTCTTCAAACAACATCAGATGGTGTCATGCTAGACAAAGATCTTTTTAAAAAATG
TGTTCAAAGCAACATTGTTTTGTTGACACAAGCCTTTAGAAGAAAGTTTGTCATTCCTGA
CTTTATGTCTTTTACTTCACATATCGATGAATTATATGAGAGTGCTAAAAAGCAGTCTGG
AGGAAAGGTTGCAGATTATATTCCTCAACTAGCTAAGTTCAGCCCTGATTTGTGGGGTGT
ATCCGTTTGTACAGTAGATGGACAGAGGCATTCTGTTGGAGATACCAAAGTCCCATTTTG
TCTTCAGTCCTGTGTAAAACCTTTGAAATATGCCATTGCTGTTAATGACCTTGGAACAGA
ATATGTGCATCGATATGTTGGGAAAGAGCCAAGTGGATTAAGGTTCAACAAACTGTTTTT
AAATGAAGATGATAAACCACACAATCCTATGGTAAATGCTGGAGCAATTGTTGTGACTTC
ATTAATAAAGCAAGGAGTGAATAATGCTGAAAAATTTGACTATGTAATGCAGTTTTTGAA
TAAGATGGCTGGTAATGAATATGTTGGATTCAGTAATGCAACGTTTCAGTCTGAAAGAGA
AAGTGGAGATCGAAATTTTGCAATAGGATATTACTTAAAGGAAAAAAAAGTGTTTCCCAG
AAGGCACAGACATGGTTGGTATATTGGACTTCTATTTCCAGCTATGCTCCATTGAAGTAA
CTTGTGAGTCAGCTAGTGTGATGGCAGCAACACTGGCTAATGGTGGCTTCTGCCCAATCA
CTGGTGAAAGAGTACTGAGTCCTGAAGCAGTTCGAAATACACTCAGTTTGATGCATTCCT
GTGGCATGTATGATTTCTCAGGGCAGTTTGCTTTCCATGTTGGTCTTCCTGCAAAATCTG
GAGTTGCTGGTGGCATTCTTTTAGTTGTCCCCAATGTCATGGGCATGATGTGCTGGTCTC
CTCCTCTGGACAAGATGGGCAACAGTGTTAAGGGAATTCACTTCTGTCATGATCTTGTTT
CTCTTTGTAATTTCCATAACTATGATAATTTGAGACACTTTGCTAAAAAACTTGATCCTC
GAAGAGAAGGTGGTGATCAGAGGCTTGGACCTTTCTTCACTCAAGTGCACTAATAAATTA
TGTATGTTGCTTGAACAACTAGCATTCCTTTGGACCATTGGACTATGAAAGTCTCCAACA
AGAACTTGCTTTAAAAGAGACAGTATGGAAAAAAGTGTCACCTGAGTCAAATGAGGACAT
CTCTACAACTGTAGTATATAGAATGGAAAGTCTGGGAGAGAAAAGCTAAAGATATGGGTT
CTAGTTTCAGAATGTTCTTCATTTAACCTTTCAAACATCTTTAGGTTTTTTTGCATACTA
TATACTACAGTTGTAGAGATGTCCTCA
>A0JN70
CAGCAGCAGCAGCAGCCTCGCCGCGCGTTCGGATTTGCCTCGAGCCCTCCTGGAGCGCAT
CACAAGGCGGATCCCGCGGCTCTTCCTCCGCCCGCGGCTTCTCCAGCGTTCGGCTCCGCG
GCCAACTTCCCCTCGTTGGGCTCGGCCGGCTGGCGAACAAGGCGGCGGCGGAACGCCGGG
CTGTCTGCTCGCGCTGCCCGCGCACGCACACTTCTCCCCCCTCGCTCCGTGTCTCGGGGC
CGTGCTGGGAATTCCGGCCACCAGCAATTGTCCGGAAATAATGCAAAAGGTGTCCCAAGG
CTCCTGACCAGTGAACAAAGATTTGAGAAAGACAGCCAAGCTCATGTTTTCTCCTGATCA
AGAAAATCATCCATCCAAAGCACCAGTGAAATATGGTGAACTCATTGTCTTAGGGTATAA
TGGGTCTCTTCCAAACGGCGATAGAGGAAGGAGGAAAAGTAGATTTGCTCTGTTTAAAAG
GCCTAAAGCAAATGGGGTGAAGCCCAGCACTGTGCATATTGCTTGCACTCCTCAGGCTGC
AAAGGCAATAAGCAATAAGGACCAGCATAGCATATCATACACCTTGTCTCGAGCACAGAC
AGTAGTGGTTGAATATACTCATGACAGCAACACTGATATGTTTCAGATTGGCCGGTCGAC
TGAAAGTCCCATTGATTTTGTAGTAACTGACACAGTTCCTGGAAGTCAAAGTAATTCTGA
TACACAGTCAGTGCAGAGCACCATATCAAGATTTGCCTGTAGAATCATATGTGAACGGAA
TCCCCCCTTTACAGCACGGATTTATGCTGCAGGATTTGACTCATCAAAAAACATCTTTCT
TGGGGAGAAGGCTGCCAAATGGAAGACATCAGATGGACAGATGGATGGCCTGACCACTAA
TGGCGTTCTTGTTATGCATCCACGCAATGGGTTCACAGAAGACTCCAAACCGGGAATATG
GAGAGAAATATCAGTGTGTGGAAATGTGTTTAGCCTGCGTGAAACCAGATCAGCTCAGCA
GAGAGGGAAAATGGTGGAAATTGAAACCAATCAGTTACAAGATGGCTCATTAATTGATCT
CTGTGGCGCAACATTGCTGTGGCGTACTGCAGAAGGCCTGTCCCACACTCCTACGGTGAA
GCATTTAGAAGCTTTAAGACAGGAAATCAATGCAGCGCGACCTCAGTGCCCTGTAGGGTT
CAACACACTAGCATTTCCCAGCATGAAGAGAAAAGATGTCGTTGATGAAAAACAACCCTG
GGTGTATCTAAACTGCGGCCATGTGCATGGCTATCATAACTGGGGAAACAAAGAAGAACG
TGATGGAAAAGATCGTGAATGTCCTATGTGTAGGTCTGTTGGTCCCTATGTCCCTTTGTG
GCTTGGATGTGAAGCTGGATTTTATGTGGACGCCGGCCCTCCAACCCATGCGTTTAGCCC
ATGTGGGCATGTGTGTTCAGAAAAGACAACTGCCTATTGGTCCCAGATCCCGCTTCCTCA
CGGTACTCACACTTTTCATGCCGCCTGTCCCTTCTGTGCACATCAGTTGGCTGGTGAACA
AGGCTACATCAGACTTATTTTCCAAGGACCTCTAGACTAACAGACAGTTGTCCTCCAGGA
CTACATTAAACATTTATAAGCTAAGTGATCTGGGCTTTCCAACCTGTCGTCCACGTCACA
GTTTTTCTGCTTTGGTCGTTTGCATTAAGATGAAGATTTTTTAAAAACATTTGTAATAAA
TAGTAGCAATTTCTGAGCAAAAATCTGAGAAAATCAAGCAAAGGGATTTTCGAAAGTACC
AGACTTCTGATTTCTGAGTTTTGAAAATATATTTTGAGGAGAAAAAGACATAGTCTAATT
TGATGCCTTCCTTTTAGTGTTTTTGAATCACCCATCCTCAGTGTTGAAAAATTGTTTTGT
ATAACTGAGGGTACTGTTGGTTCAAACTATGTTAGTTTACAGTTTGTTGCAAAATTGTAA
AATACAGCAACATGTATATTAACTTTTTTTCTATTTATCTTTATTATAGAAAAATATCTT
AGAATGTTCCTGGTAGAGTAGCATGGTGACAATGGTCTCACACTCCTGGTGAGAATGGTA
GTTTAGCAAGCGTAGCTCAAGGATTTGCAGAGTTAGGAAGAAGGACAGGAGAGACTCTCT
CCCCACCCCATTTAAATATGAAATTTGGTAAATTAGAATACTTTGTAAAAACAGATTCAT
ATTAATTACCACTATGTAAGAGGTGTTTGTTTTTAACCACATTAAAGGTAATCGGGAAAG
AATTTTTTCCTTAATGTTTCTTCCGAGTATAGTACTATAACGAAAACTTAACGCTAAGAA
ACATTTTATATGCTCCTTTGAAAATGCAATTTAATCTAGATTATCTATTTTTCTCCCACA
ATAACTAATCTGTTTTTAGTATCAGCAACATTTGGCAAGTTTATTTTTTAGATATAAACT
GTGGTTCATCTGTTCACTGTTTCTAGAAAAAAATCATTCCCATGAGAAAAAGCATAAATT
AACAAGAAAGGAGAGTGACTTGATTTGCTTTTAGAAGAAGAATGCTGAATTAACTATCCT
GTATTTGGACTTATTCAGGTGTTAAAAAACGTAGAAAGATTTGAAGGGTTGTCTTGAAGG
GTTGAATGACAACAGTGCTTTTTTGTTGGTTTTTTTTTTTTAATTTAACAGACCAGCCTT
AACTGTGGGTTTGAATCCTAAAAGGACATTTGCCACAGTGTGACTCAAGGAAGTATTTGG
TTGGCAGGTGAGCACCAGTGACAGCCAAATAGAGGGACATGCTTGCATGGTCAGTTTATT
CTTCATTTCCAGTAAGTTCTTTGGTTTCAGAAGGAAGAAAACATTTTCTCTCCCTTTCCC
CCACCCACCCATTTTTGTGTGTTTTTTTTTTTTAATACCCACAAGGAAAGTATAGACAGC
TGCACTACATCAAACCCTTTGTGACACTTGTAAAAATCAGTACACTTTTAGGTTAGACAG
AATCATTTTTTTAATCTTTTGATTTGTTTTCCTTTAGTTCAAAAAGTTGTATTATACTTA
ATTGACTCTAGCAAGATTTTGTATGTGGTAGCATAGCTTTAATTTATCCTGTTATGATAC
TGTTCTGAATTTTCTTTTGGTTTTTAAAAAACAAAACCTGTTGCTTGGAAGCCATGAACT
ATTTTACTTTACTTGTCAAAATTTACTTGTTTTAAAAAAATGATCATTTGGGTTCACTCA
GGAAATGCATGTCAGGAAACTTGTATTATAAGTTGACTAGTTGTGATGTACCAGTAACTG
CTGTTACTCCTTTTTCAAAGAAATACAGTTGATTTTGAAGTTTTTTAGATTGTCACATGC
TTTGTGACTAATGCAAGGAAATCAAGTCCTATGTTGTAT
>A0JN73
TTTTTTTTTTCATTTTTAAGTGTATTCTTTTATAATCAGGATAGTCTTTTAAATACTGTC
CAAATTTAAAAAAATTAAAAAGTTAAAAACCCAAGTAACATGACCGTTTGGTGGCACTCA
GTTCACTGAGGACAGACACCAAAGCTGGTGTCACCAGCCCAGTGCTCCCAAGGCTACCAC
GGGGCCTGGACGCTGCTCCGAGTGTTCTCAGCAAAGCCACCCACTTCCTGAGCCAGCAGT
TCAGCTAGTGGGCCTCAGGCTCGCCTGCCTGTATGACCTCAGGGAACTTTCCAGGCCAAC
CCTGCACCCCTGCGCAGCATGAATACTGGTGGAGACAGGATGGTGCACCCCTGCCCTGCG
GAGCAGGCCCCTCCCACCTGTGAGCTGAACACAGACGCAGCTCGGGAACCCGAGACACAG
GTCTGGGGGGGAAGGTGGCCAATGCACCCTGAGGGTAGCGGGGCCTCTGCCCAGCGTCCT
GGGAGGCCTGTGTGTAAAGCTCCCTCACAGTGTCTGCCCATCTGTGTGTGATGGTCTCAC
CACCTGGGCTGACAGCAACCCTGCGCCCAGAACCCAACCACCCTGTGAAGGCCCAGCCCA
GGACCCCCAGTCCCACCCAGGATTTCTGGTCCTGGTGGGCACAGGGGCTCCCCATGGAGA
GACTGCAGCCACAGCAAAAGCACAAACAACCCCACTGAAAAACAGGCAAAGGTCTTGAAA
AGACCTTTCATTTCTCCAAAGAAACATGAAAGGCCACGTGAATGGTGAAAGCACGCCCAA
CGTCAGTGGTCACTGGGAATATGCAAGTCAAAGCCACGAGATACCACTTCAGGCCCACGA
GGATGGCAATATGAGCAAGGGCACGATAGCAAGGACGTGGAGAAAGGGGAACTCTGGTGA
GAAGGTAAAATGGTGCAGCTGCTGTGGAGAGCTTAGTGCATAGAAGTAAATGACCCAGCA
ACCCCACTCTTAGGTGTGGATCCCAAAAAATACAGGTGTTCAAATAACTTGCACACAGAA
GTTCACAGCTATAATGCTCCCAACAGCCAGATGGTGGAAACACCCCCATGTCCATCAACT
GATGACGAGTGAACACGGCAGACTAGCTCAGTCAGAAAAACACCCAAGGCACCGATGCAT
GACCATGAGGGCCACCGCAGGAGACAAGGCGCCGAGAGGGAAGCAGAGGGGGCCACGGCT
CTTCATGTGAGATGGTCAAGCCCAGGTGAAAACCAAAGGGACAGAGTGGGCTGGGCCATT
GGGCTAAGACCAACACCCAGCAACCAGACGCTCCAGGAGCAATTCTGCACAGCCCGCTGT
CCAGTCCCAGTGCGAGGGCTGCTCTGAAGGAAGTGTTTGGGGCCAGGAGTCCCAGAACAG
GTTGCTGCTTCACCAGCCATACAACTCAGTCATGCTCAGCTTACTCCTGCTTATCATCTG
AGCTGCAGAGCAAAGTCCACCGACTCCCGCTCAGCTCCATGGTTCTTGGGAGGCCGGAAC
AGCAGCATGTGCACCAGTTCTTCTCTGCCCCAAAGGACAGTGGTGGAGCTAGGGGAGGCC
AGGGAGGTCAACACTGCCCAGTGTCCTGCCAAACTTCCCCAGACACTACACCATCACCTG
CCAGGGTCAAGGGGCTGGATTCTTTACTGAGGCACCTGAGCTGTGGGGTGTCCTGGCTGC
AGCTTCTTAATAAAGAGGCAAAAACCTTCCGCAGACACAACCTCCAAACAGGAGTCTCTC
CCTGGCATCCCACCCTTTCTCAGGCCATCTGTGCATGGAAGCCCCTTGCAGACAGGGCCA
ATCTCCACCAAGGCGCTGA
>A0JN74
TTTTTCTCCCCGACACTTGTGTTCAGCTTTGTTCGAAAGCCGGAGCCAGAAGTATCTTGG
TGTCCTGGCAGGAGTTCTATGCTCATTCATTAAACCCACAAGGCTGTTCCACAGACCAGG
TTTCCAAAAGCCATTGCTGAAGTCCCAAACCTTAAGATGCGAATCTTTCTCCAGGCAGGA
ACCAAAGAGTATGCTCAGACTTCCAGGAGGAAATGAAGCAGTGGGCCCAGTTACTTGGGA
AATCATATGGGAATAATTTTTAGCCCAAAACAAAAAAACGGCCAGACCCCTGACTCAACT
GGGAAAATACTTCCCCCCGTTGTATGTAATTTGAAGGAACTGCTGTGAAAGATATTCAGA
AGTGGTGTATAATAGTCACAATAACAAAAAAGCCCAAGAATGGGAGAATGAGTAAGTAAA
TGAAAAAGTACTGGCTACTGAACACAGTGGAACGTAGGAAATGTTTATCAGGTTATCTGT
AAAAAGGAAAAAATCCCCACAGTACCCGCAGGAAAGAAACACGCGTGCTGAGTCCGAGGA
CATGGAGAGGGTATCTGGGAGTCGCTGTGCTGGGTGCGCAGCAAGCAGAGCACGCTGCTT
CTGCACCCTCCCCGAGGGTGGGCCCTCTGGGGGATCCCCCCACTCTCCAACCTTAAGGAC
ATCTGTGAGTTCATTTACTATGAGAACGGCCCTTACAATTAATCAAAATCGAGGGGTGCA
GAGACACTGCATCACGCCTTCTCGAGAAGGGGGAAGAAGTGTTAAAACTTAGAGCAGAAA
CGAATCCTGGATTCTGTGAGCCAGGGTTCTCTGCGGCCTCACCCCCGCCCCCAGGCAGGA
GTGACACTCCGGGTTCTGAGTTCAGGGATAGCCCCACGGGTCACTGAAGAGACACACTTG
AGAGGGCAAGGCCAGCCTGCTCTTCTCAGTGCCACGCAGGTGCAAACTGTGGAGCTTCAC
ACTCACTCCCATGCACTCGCAACTCCCAGAACTGAACCTCTGCGCTGGGGACCAGGGAAG
GACCTTTTCCAGAAGCTCTGGGTGGGCCATGCTCAGGGGGATTTGAGGACGTCTGTGTGT
CCTAGTTAATCAACCCCTTTATTCGGTGACTCACTTTCCACATCACCTGTCACCTGAAGA
CTCTGCTGCACCCCCAAGTAATCAGACAACCACAGACTTCCCCAGCAGTTTGGACCAGAC
CCCAGGTCAGGTTGGTGGGCTTTGAACCACCTCTTGGCCAAGCAGTCTCACAAGATAGTA
GCTTTCTTAAGGGGTGGCCCAGGGTCTGGGGGGGCTCACACTGGAGGCTGAGTAAATTCT
ACAGGCTCTCGTCTCTTACCCCAGACTGAGGCTGGGCAGGGCAGGCTGCCGAGGCTCCTG
GAACCAGAGCTACCAGGGCCCCAGGCTCAGGGTTCCGCAAAGGACTGTGGGCGTGATGCA
CTGGTGAATGGGGTCTCAGCACCTGACGGCCTTGCAGGGTCCCGGGGAGAGGACAGCCCA
GCCTGCACACACTCACCCATGGCTTCCTGGGAGTGGCAGTGACAGAGTTCAGTTTGCCCC
TCGATCTGAGTGGCACTATGGGTGCCTTCCACAGCTCAGAGGACAAGCACCCTCCCCTCG
GGTTTTCCAAGCATCTCGCAGACTCAGAAGGCAGGACAAGGGGCTGCTAGAAGCCTGCTC
ACTGGGGAGCCAGCCCGTCCCCGGGCCCGCCTTTCAGCCTGCAGATGGTCATAGGGGTCG
GGCTGCTGGACAGAGGAGAGAAGAGGGCCCGCAGGGTCCCCGAGAAGGGCGTCTCAGGAA
AGGTATACAAGAGTGACCCATCACTGGCACTGTAGAAGGACAGGTGTCCAGCCTCGTAGT
CCAGAAAGATGCCCACACGCCGGGGTGGGTCTCGAAGAGGGGCAAAAGCTCGCTCAGAGG
AGTTGTAGTAGCTTCCCAGGAACACCAGGATCCAGAAGCCGTTGCCAGCAAACAGCTCGC
CCTTCTCCTTGCGGTTGGCGTTCTCTCTGCAGACACCCAGGGCCCAGCTGGCCCGCTCCC
CAACCTCCACCTCCCAGTAATGGCGGCCCGAGGTCAGGGGCTCCCGGCCCAGCACACAAG
GCCCAGGGTCGAACCGCTCGGGGCTGTCAGGCAGGGCCTGCCGCAGGTCCCCGCGCCGCA
CACTCCTCCGGTCCTCGGACAGCACCAGCTCAGGGTTGGCTGTGTCAGGATCCAGGGTCA
TGTCCCCTCGGAACCTCCGCAAGGCCTCCACCAGCCCAGGGACCCTGCACACGGTCCTCA
TCTCCATAGGTACCACCTCTGGAGGCTGCAGCTTCACGTCCTGGACTCTGCGCAGGGTGT
CCCTGATGTCCTGCAGCAGCCCCAGTGCAGGCAGCTGGCAGCGGCCCTCCAGCTCGGCGA
TCAGCTCGGCCAGCCGGGCGCTCTGCTGTCCAAGGCGGGCCGCGCTCTCCCTCAAGGGGG
GCAGCACCTCCAGCTCCTCCTCTTCCAGCCTCTGCAGCAGCAGCTGCTCCTCCTCCACGA
GCAGACGGCGCAGCCTCTCAAACTCGGTCAGTACATTCTGCCGCTGGGTCTCCACCATCT
NNNNNNNNNNGCCACAGGGAGCAGGTCTCCTCCGCTTGGGCCTGGAACAGCAGCGCATCC
TCCATTTGCTTCCGCAGATGCTCCAGGGATTTCTCCAGCTTGCTCTTAAGGTCTTCGGCC
GCGTCCTGCAGCGGGCGCACACGGTGCGCCCAGTGCTCCCCTGAACGCTCGCAGGCCGCG
CACAGGAGGCGCAGCTCGTCGCCGCAGAAGGCGGCCAGCGGCTCGCGGTGCGCCGCGCAC
ACTCCCTGCGGAACCGGAGACGGCGGGTGCAGGCGCCGCGCCATCTCGGCCATCTTGGCG
AGCGGGCGGTTGGGTCGCAGGTTCCTCTGCGGGAACAGCTCGCGGCACTCGGGGCAGGCG
TACGGGCCCTCGGGCTGGCCCCAGCAGCGCCGGATGCACTCGCGGCAGAAGTTGTGGCCG
CAGTCGGTCATCACTGGGTCCGTGAAGTAGTCGAGGCAGATGGCGCAGGTGGCCTCCTCT
TGGAGGTTGGTCGACAGGTCGGGTGCGGCCATGGCCCCGATGGAGCGGACGAGGGCCGCG
TTCTCCGCCGGGTCGGCGGCCGCTGCCGGGACTCTGGGGAGGGGCTGGGGACGCGCGGTG
CAGGGCACCAGGGGATTCGGGGAGCTTCGGGGCGCAGGGTCTCCGGGGTCCGAGGCCTCT
CGATTCCGAGGATGCGGAGTGTCCCTTCCTGCCTGCAAACGGGGTCCCTAGGCCCTACCT
TCCTGGAGTCGCCGCAGTCCCGGAGCCGTACACTCCGCATCCTCGGAATCGAGAGGCCTC
GGACCCCGGAGACCCTGCGCCCCGAAGCTCCCCGAATCCCCTGGTGCCCTGCACCGCGCG
TCCCCAGCCCCTCCCCAGAGTCCCGGCAGCGGCCGCCGACCCGGCGGAGAACGCGGCCCT
CGTCCGCTCCATCGGGGCCATGGCCGCACCCGACCTGTCGACCAACCTCCAAGAGGAGGC
CACCTGCGCCATCTGCCTCGACTACTTCACGGACCCAGTGATGACCGACTGCGGCCACAA
CTTCTGCCGCGAGTGCATCCGGCGCTGCTGGGGCCAGCCCGAGGGCCCGTACGCCTGCCC
CGAGTGCCGCGAGCTGTTCCCGCAGAGGAACCTGCGACCCAACCGCCCGCTCGCCAAGAT
GGCCGAGATGGCGCGGCGCCTGCACCCGCCGTCTCCGGTTCCGCAGGGAGTGTGCGCGGC
GCACCGCGAGCCGCTGGCCGCCTTCTGCGGCGACGAGCTGCGCCTCCTGTGCGCGGCCTG
CGAGCGTTCAGGGGAGCACTGGGCGCACCGTGTGCGCCCGCTGCAGGACGCGGCCGAAGA
CCTTAAGAGCAAGCTGGAGAAATCCCTGGAGCATCTGCGGAAGCAAATGGAGGATGCGCT
GCTGTTCCAGGCCCAAGCGGAGGAGACCTGCTCCCTGTGGCAGAAGATGGTGGAGACCCA
GCGGCAGAATGTACTGACCGAGTTTGAGAGGCTGCGCCGTCTGCTCGTGGAGGAGGAGCA
GCTGCTGCTGCAGAGGCTGGAAGAGGAGGAGCTGGAGGTGCTGCCCCCCTTGAGGGAGAG
CGCGGCCCGCCTTGGACAGCAGAGCGCCCGGCTGGCCGAGCTGATCGCCGAGCTGGAGGG
CCGCTGCCAGCTGCCTGCACTGGGGCTGCTGCAGGACATCAGGGACACCCTGCGCAGAGT
CCAGGACGTGAAGCTGCAGCCTCCAGAGGTGGTACCTATGGAGATGAGGACCGTGTGCAG
GGTCCCTGGGCTGGTGGAGGCCTTGCGGAGGTTCCGAGGGGACATGACCCTGGATCCTGA
CACAGCCAACCCTGAGCTGGTGCTGTCCGAGGACCGGAGGAGTGTGCGGCGCGGGGACCT
GCGGCAGGCCCTGCCTGACAGCCCCGAGCGGTTCGACCCTGGGCCTTGTGTGCTGGGCCG
GGAGCCCCTGACCTCGGGCCGCCATTACTGGGAGGTGGAGGTTGGGGAGCGGGCCAGCTG
GGCCCTGGGTGTCTGCAGAGAGAACGCCAACCGCAAGGAGAAGGGCGAGCTGTTTGCTGG
CAACGGCTTCTGGATCCTGGTGTTCCTGGGAAGCTACTACAACTCCTCTGAGCGAGCTTT
TGCCCCTCTTCGAGACCCACCCCGGCGTGTGGGCATCTTTCTGGACTACGAGGCTGGACA
CCTGTCCTTCTACAGTGCCAGTGATGGGTCACTCTTGTATACCTTTCCTGAGACGCCCTT
CTCGGGGACCCTGCGGGCCCTCTTCTCTCCTCTGTCCAGCAGCCCGACCCCTATGACCAT
CTGCAGGCTGAAAGGCGGGCCCGGGGACGGGCTGGCTCCCCAGTGAGCAGGCTTCTAGCA
GCCCCTTGTCCTGCCTTCTGAGTCTGCGAGATGCTTGGAAAACCCGAGGGGAGGGTGCTT
GTCCTCTGAGCTGTGGAAGGCACCCATAGTGCCACTCAGATCGAGGGGCAAACTGAACTC
TGTCACTGCCACTCCCAGGAAGCCATGGGTGAGTGTGTGCAGGCTGGGCTGTCCTCTCCC
CGGGACCCTGCAAGGCCGTCAGGTGCTGAGACCCCATTCACCAGTGCATCACGCCCACAG
TCCTTTGCGGAACCCTGAGCCTGGGGCCCTGGTAGCTCTGGTTCCAGGAGCCTCGGCAGC
CTGCCCTGCCCAGCCTCAGTCTGGGGTAAGAGACGAGAGCCTGTAGAATTTACTCAGCCT
CCAGTGTGAGCCCCCCCAGACCCTGGGCCACCCCTTAAGAAAGCTACTATCTTGTGAGAC
TGCTTGGCCAAGAGGTGGTTCAAAGCCCACCAACCTGACCTGGGGTCTGGTCCAAACTGC
TGGGGAAGTCTGTGGTTGTCTGATTACTTGGGGGTGCAGCAGAGTCTTCAGGTGACAGGT
GATGTGGAAAGTGAGTCACCGAATAAAGGGGTTGATTAACTAGGACACACAGACGTCCTC
AAATCCCCCTGAGCATGGCCCACCCAGAGCTTCTGGAAAAGGTCCTTCCCTGGTCCCCAG
CGCAGAGGTTCAGTTCTGGGAGTTGCGAGTGCATGGGAGTGAGTGTGAAGCTCCACAGTT
TGCACCTGCGTGGCACTGAGAAGAGCAGGCTGGCCTTGCCCTCTCAAGTGTGTCTCTTCA
GTGACCCGTGGGGCTATCCCTGAACTCAGAACCCGGAGTGTCACTCCTGCCTGGGGGCGG
GGGTGAGGCCGCAGAGAACCCTGGCTCACAGAATCCAGGATTCGTTTCTGCTCTAAGTTT
TAACACTTCTTCCCCCTTCTCGAGAAGGCGTGATGCAGTGTCTCTGCACCCCTCGATTTT
GATTAATTGTAAGGGCCGTTCTCATAGTAAATGAACTCACAGATGTCCTTAAGGTTGGAG
AGTGGGGGGATCCCCCAGAGGGCCCACCCTCGGGGAGGGTGCAGAAGCAGCGTGCTCTGC
TTGCTGCGCACCCAGCACAGCGACTCCCAGATACCCTCTCCATGTCCTCGGACTCAGCAC
GCGTGTTTCTTTCCTGCGGGTACTGTGGGGATTTTTTCCTTTTTACAGATAACCTGATAA
ACATTTCCTACGTTCCACTGTGTTCAGTAGCCAGTACTTTTTCATTTACTTACTCATTCT
CCCATTCTTGGGCTTTTTTGTTATTGTGACTATTATACACCACTTCTGAATATCTTTCAC
AGCAGTTCCTTCAAATTACATACAACGGGGGGAAGTATTTTCCCAGTTGAGTCAGGGGTC
TGGCCGTTTTTTTGTTTTGGGCTAAAAATTATTCCCATATGATTTCCCAAGTAACTGGGC
CCACTGCTTCATTTCCTCCTGGAAGTCTGAGCATACTCTTTGGTTCCTGCCTGGAGAAAG
ATTCGCATCTTAAGGTTTGGGACTTCAGCAATGGCTTTTGGAAACCTGGTCTGTGGAACA
GCCTTGTGGGTTTAATGAATGAGCATAGAACTCCTGCCAGGACACCAAGATACTTCTGGC
TCCGGCTTTCGAACAAAGCTGAACACAAGTGTCGGGGAGAAAAA
>A0JN76
ATAATATATATATACCTATATATAAATAGATCTCTATATAGTTGTGGTACGGTCTAAAAG
CAGTCTCGTTTCCTGGAACTGAAAGGTTGGGATATTAACTTGTTTTTGCACTTTAGAATA
GCATGAGAATCTCACTAATTTAGCATCCTGATTAAAGAAACTTTAGAGCAAGTCGGAGAA
TAGAGAGGTGTTTTTTTCTTCCTTTCTTTCGAGGGGGTAGGGGAAGTAAGCCAATAAGAA
CCTTTGAAACAAATCGTCCTATCACAAAATGCTTTCATAGGGTCTGTTTTGTCAGCACTG
CGGTGTCTTTTGAGCTCTCTCCTTTTTTCCCACTTTTTCTTTTTTTTAAAAGGAGAAATT
CCCTCCAGTTTTATTAGCCTCTTTATATGTCTCAAATTGCATGAATCTTTTCTGGCTGTT
GGAAACCTGAATGCTTTTAGACCCAAATGGAAAATTTCTGAAATGCTGGATTATCTATTT
TTAAACAAGCAGTTGACTTAAAACTTTCTGTGGCAACTTCTGGTTTTCTGACGGTTCCCA
ATGAGAGAAATTCTGAAAGTACACTGGGATCACTGGGACGCTGTCTTTGTGAAGGTTTGC
TTGGGATGAAAAAGGATATTGCAGCTTCAGCAGTGTTGAACTGTGTGTTGAAAAATGTGA
ATTACTGTTATTGTATACTGTAATTGATTACATGGGCTGGGGGGGTGTCAAAGGACTTGA
CAGGTTGTGTTGATGCTCTTAGTTGAGTCTTGAAAAGTAAATATTAACGCTACAGAAATG
CATGAGTTTCAATATATTTTTTGTCTTTGTTTGCATTGTATAACTTTAACGAGTGAGTTT
AAAATTATTTAATTTCCTTAGAGAAATAGCACCATTTGAAAAAAAAAAAAACCTGGTGTT
ATGAAGAACGTTAATGCACTGTTTTTATTTTTATTTTATATAATTTAAATTGACTTTCCC
ACTGTCTTTAAGTTGAAACTGTTAAGCTGAATAAAAACTTAAGCTGCAAATTGATAACTT
CGCTACATAACAAGGAAAATATAAATGTTTACAAATGGCTTAAAGATCTGCATGTGCAGT
GTGCATTTATAACAAAACTTCTGATTGCACAAAACCCAGGCCAGCTCAAAGTTTAGATGT
ACACATTTACCCAGTTGAGCGTTTTTAGAGTAACTACTGCACAAATTGACAATAGGTCAT
TCTTTTTTTTTTTTCCTCCCCTTTTCTTTTTCTCTCCTTCCTTTCCCCTCCCTTCCTCCC
TCCATCCCTTACCCCCCATCCCCTCCCCCATCCCCCCCACACCCCCAACTCATGAAAAGA
TTCTATGGACTGAAAAAGCCCCAGGCTGAATGGACTGGACTGCCTTGATTGACACGGGGA
AGGGGGTTAGTAGACTATGTGTATCGCGGCAGCAGAGGCTGCAGCCCAACGTGTGGTTTT
AATGACCTGCACGCAGGGCAAAAGCATTTTGCACAGTGTTTGTTTTCCTGTCTTGCACTT
ACAAATAAGGTCTATGGGAGTAGCATGGAAAACGTTTGCTGTTTTTCCCTTTTTTTTTTT
TTAAATTGCTTTTGTTTAAAATTTGATCGCCTTAACTACTGTAAACATAGCCTATTTTTG
TGCTTAAGATACTGAATGGAAAACTCCATTGTGTGTTGCTGGACTGTTTTGGAAATATTT
GGTCAAATGTGTGTTAATTTGGCTGTAATGGCATTTAAAGCAAACAAACAAACAAAAAAA
GCTGTGAAAATGGCCTTGGAGCATTATCTTTAGTTACTTGAAGAGTTTCTAGTTTTTTTA
AAGTACAGTTTATGTTAAGATAATTTTTATTAATTTAGAGAAGACAATCAATGTCTGTGA
GAAAACGGACTTTCTTTTGGATTTTCTTTTTGTGGTCATTGTGAGTGATTGCTTTTTCCT
TTTATTAGTTTCACATTCTTCCTTTGTTCTAAAACTTA
>A0JN78
CAGACTCGCTATGCGCACGCGCAGTGCTTCTCCATGTGGGCGCGGGCCGTCATCCGGCCC
AGCTGAGCAGTGGCAAGTAAACCCCTAGGTTGCAAGACCCTCCTGCCTCGTCTTGCTGTT
CCCCTCCTCTCTCGGTCTTCCCACCCCCCACCTCCACCACAGCGGACTTCGCAATGGGCA
AGAGCCGGACGAAGCGCTTCAAGCGACCTCAGTTCTCGCCTACGGGCGACTGTCAGGCCG
AGGCGGCGGCGGCGAACGGGACGGAGCCAGAGGAGGACGACGGGCCAGCGGCGGAACTGC
TGGAAAAACTTCAGCACCCGAGCGCCGAGGTCCGCGAGTGCGCCTGCGCGGGGCTGGCCC
GGCTGGTGCAGCAGCGGCCGGTGCTCCCGGGCCTGGCTCGCCGGGACGCCGTGCGCCGCC
TCGGGCCGCTGCTGCTCGATCCCAGTCTGGCGGTGAGGGAAACGGCGGCCGGCGCACTGA
GAAATCTCAGCGCTTGTGGCGGTTTCGAAGTTTGTGATGACATGGTGACGAAGGATATCA
TGACTCCACTGGTTGCCCTTCTGAAAGAGTGTAGTACTGGACTGGATTCAAATGAGATGT
CCCCTCAGAAAAAAAAAAGATGAGAACAGAAATTCTATTGAGAACATAGCCAACGAGGCT
GTAAACGTGCTGTGGAATATATGTGAATGCAGTAGTAGAGCAGTATCTATATTCAACAAA
GAAGGGTGTTTGGAGATTGTATTAAAGTATTTAAGTAGGTTTTCCACCAATGTTGACCTG
GCTATTTCAGTAGCATATTGTTTGCAGACGGTGACCGAAGATAACCCAGAGCTACTGAAA
TCTTTCAGTACCCCAGCATTGCATGTGCTGGAATCAGCAATGCTTTCTCCTGTCAATTCC
ATGGAGTATCTTCTATTGAAGACATTGGTGGCAGGCACAATTTGGAATCTAAAGGACATT
ATTCCATCCAGGAGTCAGGCAGAAATCATAAATGCCATACTAAAGATCTTATCTGAAGTT
CTGGAAATGGATGCTGGCGAAACGGTTATTCAGATGAAGGAGGCCGAAACTCAAAGGATA
AAAACCGCTGCAGAGACCGAGGACACGTTACAGAATGCTAATGGTGATTGATCTGATGGA
AGACGATGAAATGGAAGAAATTCCTCATAGAAGGAAAGTCAGAAGGAAAACGTTCATTTC
AGATTTACTTCCACCCACCGACAAGGAGCTGAGAGAAGCCATAGCTTTGCTGACCGCTCA
GCAGACGGCTCTGGAAATCATTGTGAACATGTGCTGCAGTGAAGATCCCACGGACGACGA
ATGGGAAGAGCTTTCTAGCAGTGATGAAAGCGATGCATTTATGGAGAATTCCCTCAGTGA
ATGCGGTGGGCAGCTGCTCTCTCCCCTCTGCCTGTCCCATGAGGTTCACACGGCTCTCAC
CCACCACCTCCTCCCAAAGAAGATTTTTGACAAAACTACCTTTCCAAACAGCGTTGCAGT
TGACGTGTGCTCTAGGAGCCCCACTTGGAAACCTTTGATTAGAAAAATGAACACTATACA
GTGTAGAGCCCTCGTGTGTCTCCAGAGCCTCGTCTCCCTTCTGGATGTGGACCATCTGGG
CGGACCTGCTGCCCTTCAGACGCTTGCACAGCACCTGTCACAGCTGCTTTTTTCTCAGCC
AGATTTTGCTAAGCACGTTGACTTTTTAGAAGCCATAAGTAGTGCCTTGAGGGCCCTTTT
GCAAACAATGGCCTCCAAGAACATTCCTCAGTGCATGACTCCTGACCAGCTGATGACGCT
GTGCACAGCAGGCATCCACAGTAGTAATGTGGGGGTGAGAGTGAACGTGGTCAGTATTTT
AGGAATCACAGGCAGCGTCCTAGCCAAAGAAGATGGCACACTCGACACTCTCAAGACCAT
CGGGTGCTTTCTGCTTGAGGTTGCCACCAAAGACCCCTGTCTTGTGGTAGCAGGGGAGGC
CTTGGATGCCCTCTTTGACGTTTTTGCAGACGGCAAAGAAGCTGAAAGGGCCTCAGTTCA
AATTAAATTGTTATCTACTCTGAAAGAATTCCAGCCAGTCTTCAAAATGAAGATACGAAA
AGAAGGGAGAACTAAATACAGTCCAGATCAGCTGTGTGTTCTTGACAACGTGAAGATGAA
TTTGAGAAGATTTGTCGCTTATCAAGAAACTGTTGAGAAAAGACTGACTACTTGAACCAT
TGAAAGAGACCAGTCCTCACACCAAAGTTTTCAACACTGAAGAATACTAGAGGGTTTCCT
TTTAGGGTGTTTTTTCTGAAAGTCATTTTCTTTTTAGTGACTTGGTGTTCTGTGTATTCA
TTTGAAGTTGATAAAAGCTCCAGGATGTGTCAGAGACTCCTTTTAAGCTCTGGGATCTGT
GTGGCATTGCTGGCGCTCTCAGGCTTCCAGCATGTTTCAATCACTGGAAACCCAAAGGTG
GGAAACACAGTGAATCTCAGGTGCTTCTTCATGAGCAGGGAGACACTGCCAAACAATCAC
GTTCCCTTGGATTTTGCAAAAGAAAATCCAGAGCATAACGTGGATGCCCTTTTAAGCCAG
TGTCATTTTATAATAACTAAATATTTAACTGAAATATGAAAACACGCTCTATAACTTTTT
CTGGTATGAGATCTATCAATTATGCCTACCTTTCATGACGAGGGGAATGAGTTGGATTCA
TACTCCACTATTTAGTAGACTATACTCCTCACTAATGAGGCCATCATCACCCTCTGTATG
AAAGGATCTGATCCGTTGATTTGTAACATCACTCCTTATTTAATTT
>A0JN79
TCTCAGTGTTCAGCTTGCGGGAGGGGGCAAAGTCTTCGCGCCTAACCCAAATGACCTCCT
CGCTCGTACTCTCCGGGCCTCCGTTGATGCCCGACAGGGCGGCTTGCTTCTTGAGCTGCG
TCATGCGGGACGCGTGGCTGTCCAGGGGCTTCCGGCCTCTCTCCCGCTGAGTGATGGAGG
CAGCCTGAAGCCGCTCCTGCAGGTCTCTGTCCGCCGCGGCACCCTTGGCCGACTCACAGA
ACTCATCATCGTCACTGAGGATGTCTGTCTCCTTGATGTCATCCTGCTCCTCATACTGAG
CAAGATCAAACTGTTCCTCCACCCAGCGGTCAGTGTCCCCGCCACCGGGGGTCTGCTGGG
GGTCTTTCTCCGGGCTGCTGGCGGAGATGGCATCGGAATCAATGGTAAACCTGTTTCGGG
CCAGTCGCCGCCTCCTCCTCCCAAGAGACTTGCTTGGGGCGGACACTGCCCTGCTCATGG
CCGGCCTGGCCCCTTTCAGCGCACACAACCGCTTTCCTCCAAAAGGGACATATTGCTGGG
ACGAGGGAAGGCTCTCGGTCTTCAGGAGCTGTCTTCTGTGCTTATCTCGCAGGATGGAAT
GCACAGCCTTCAGGAAATCCTTTCGGCTCTCTGGGGAGCTGCAGCACAGGTGGAAGACCC
TCTCCGGCCTCCCTTCAGACTCCGACTTCACATGGACAATTTCACACACAGCATTTGCTT
CTGCATCTGCACTTGCCAAAGCGCGAACTTGCAGAGCCTCAGTAGGAATCATGTGTCGAA
ATCGGAAGGGGTCCCAGTCCTCATAAATTGAAAGCCTGTGTGATCCTACAAGTTTCTTCT
TCTGTTTGGTACCATCTTTATAGACAAGGACCACGGCAGTTTTGAAGACAAACGCTGCCA
ATTCGGGCTCCTTTTTCCACTTGCCCAGCGAGGCAGGTGGGTTTGGCCAGATGACGGTGG
TATGCAACAGCAGGTCTCCCATGCTCAGATCTGCAACCTCTTTTTTCTCACCAGTCTGTT
CAGCGATCAGCTGGTCAAACACAGCCCCAAATTCCTCATGGATTTTCTGCATTTCATTGA
TATGACTTGCAACCTTGTTCATAGTCTTAATGGCCACATCCAGGTGGTAGTGTTCCTCAC
TCTCTGCGTCAGTCAGAGCAAAAAGCTCCTTCAGCAGAAGTGGATACTTAAGGATCCTCT
GGATGGGCTTGATGAGGTAAGACTCCAGGGTGGACGAGTGCTGCTGCTTTGGGTTCTGGG
CGTCTAGGAATGCCTTGAAAGCTGCATCTGTCTTGGCTTTCACCAGGACCTTGGGGACCT
TCGTGTGGCTGGCGCAGAAGGCACTGTAGAGCTTGAAGCGGTCAGCGTAATACAGAAAGG
ATCCCCCCAGAGAGAACAGCACTTTCTTAAATTGATCAACTTTCTCAAGCTTTTCCAGAT
CAGGTACCAATCTCACTCCATCTTCCAGAGTTTTAAGGAATTCTACTTGAAACTCTACCA
TTTCGGTTAAATTTCCAAAGAGCACATCAAGCTCATCCTGGGTGAGAAACGTTTCTTTTT
GAAGAGGTTTTAGGTATCTCTCCATGAGACAGTTTAAGTCCTTCACGTAGGTGCGCTCTG
TCTCCAGGAGCTCGCAGATAACCTTGCGCAGCTTATCGGCGTCCGTGAGCTGTCTCATGG
CGGCCAGCTGAGGCCCAGTGGAGTCCTGGGGGGACGGGCTCGGGTCAGAGGGCTTCATCT
CGTGCAGACTGCGGCAGAACGCGGCCACCTGTTCCGTGCTCTTGCTGCTGTGATCAGTAT
CATCTGAGGATTCCAAGTCCGGCCCTTCAGCCTCCTCCGGAGCAGCCTCAGCACTGCTGC
CTTGCTCGCTGCAGAGGCTGTGGCCTGTGTCGCTGCTGAGAAAGGCGAGGGGGCTCTCGC
CGAGGTCGGCCGGGCCGTCCAACCGATGGGGCGGGTTCTCCAGCAGCTCTGCTCCTCCCT
CCAGCTCAGGGCAGGTCCTCACCAGGAGGCCCAGGGACGGCTGTGCGAGGAAATCTCTGA
GCACAGAGGAGTTCAGGGTGCCTGCAGCCCGCTTATTGATCTCGAGAATCTCATCTCCCG
CCTTCAGGCCTTTCTTGGAAGCTAAGCCAGTTTCTTTTACACTATTCACGTAGAGCCTTC
GAACACCATCCTCTTCCACAGAAGAAAGTGAAAACCCATAATTATCACCAGCTGTATCTG
ACTTCTCAATCTGGATGTTCTGAGTGACTTTTGGACAAATTTCAATTTCTTTGTACAGCA
GCTCATAAATGTCCTCCTCAGGCTTTGGCACGTAGTACTGCATTTTGTTTTCTATTAGAA
ATTTCAGGCGCAGGTAATGAGCAGAATGATCCAGTTTATGTGCCTTGCAGATCAGCTCCA
GGGTGTCCCGGGCCGTGTCCCCGGGCCGGACGACCGTCAGGGCTGGCTGATTGTTCGGTA
GACAGAACCAGGACGGGGTGAAATACTCGTGGACCCAAATGTCACAGTCGGGATTGTGCT
GGTGGACGGCGGGTAAGACCATTTCTTTCTCCCTCTTGCCATCTGGAACAGTGTCATCAA
ATATTCCCTCTAAAGATTTCTTTACAGCCTCAGTTCCCTCACCGAACACCTGATTGATGC
TTGGGCGTCCCTGCTTCTTTTTAGAGGTAGTATCCAGACCCCAAAGAGAAGAAAACCTGC
TCCTTCTCTTGCTTGCGGATCGGGACATGGCCTGAGTACGTCTTCTGACTCCAGTTTCAC
CCGTGCGGGCGGCCACCAGGGCATGAAAAGATGACACAGAAAAAATTCCAAGGCGGCCCA
TTGCCACTTTGGTTGGTCGGCTTGCAAAGGCAAGTAACCTTTTAGGGTTGGGCAGCTCCC
CACCTTGGAGGCTGGCTAGGTAACAGCGGTAGCGAAACAGGTCCATTTGGAACTGCTCAA
GATTCTGCTCCCAGACAAAGATCTGATCTAATATAGTTTTCTTCTTCTTTGAATCTGTGA
CGGAGGACAGCTGCATTTCGCCCATTTTCTTCATCTTCTCATCCATGTCGATCTTCTGCT
CCAGTTTCTTGATCTCCGACTTCAGCAGCCGGAGCGTGTCCTCTTTGTGGTGGTGTCTTG
CGACAGCGGCTGCGCAAGCAGAGTGGATGGCAGTGATCCAGTTCTCTAGCTCCGTCTGGC
TGGTGGTCTGGAAAAGGAAGGCATCGCCCAGGGAATTGCTGAGGCAGAAGACGAAGTCCT
TCTTGGGGTGCTCAGGAACTGCCTGTACAATGCTGTTCTCCACCCAGACGGCGTGCTTGG
GGACGCTGTTGTGGTCTATCCCCGACCTGCCGTCGCCCTCGTAGAAGAAGAGTGTGCACC
CTTTCAAGGACACCCAGTAGTGCTTCCACTTCCTCCGCGTGGCTGACTCCACCTTCTTGT
TCTTCTTGTGCACCAGGAAGTTCTTGACGGCCAGGGCGCCGGCCTTGCGCACCGTGCCCT
GTGCGGCCGTGAGCAGGATGTCGGACTGGCCCGGGGAGCTCAGGGTGCCGCTGCTCTGCT
CGTCGCTGTGCGCGGAGCCCGCCTCCTCCAGGCTCTCGCTGTTGGTGGTGCTCATCTCCA
GCTCCCGGCGAAAATTCTCATACACCCCCTGGCGGGCCGCGTCCCCGGTGGAGCTGCTGC
CGCTGTCGCTGCCCACAAAGGCACGGCCGGTGGGGGGCGAGTAGCTGGAGTTAGTGGCAT
TGGATCGTCGGGACAGGAGGTCCGTGTCAGTGGTGGCCCCTTCGATCCCGCTGTCGGCAA
ACTCGCTACCCTCGCCTGCGTTAACATCCTGAGTGGTTTTTGCTCTTCTGCCTTGCATGC
TGCTGCTATGGCTAATCTGTGGGTTGGTGGCACCTTCAGAGAGACAGTGAGATTTCCTAC
AGGGGAGTGTGTTATAATTACTGTAGGGGAGAGCCTCTTCAGCTGCAGCTGGTGGCATCT
TATGGTTCGCGAGATCGGGGATGTCAGACACCAAATTCCGACAGTAGCCTGCAAGTTTGC
TCCTGGGCCCCCCGTTTGCCGTCACCCCAGAGTTCTTCTGAGCGTACAAGTCCCCCAGGG
AATTGGCCCGTTGACAGGCACTGAGCTGCCGCGGACTCGCCCGGGTTTCCATCGCCGGAG
CCTCCTCGCAGTCTTTCTCCTCAGCGGAACCCAAGATCTCTTCGTTGCTTGTTAAGTGTT
CTTGGCTCAGATCAGACAGTGAGAATTCCAGGCTGTCCTCCCGCCAGATGTCTGCGGATT
TGGAGCGTTTCTTCTTAAAGCTCGCAGTCTCCATGAACGCGGGCCCATTGGAGGCATAGG
GGCGCTGCCGCCTGCCGCCCTCCGCCAAGTACGTCGCGTCATCCCTGTAAAGCCGGCTGT
CTTCCGAGTCTGGCATGCTCTGCACGGAGGCTGCTGTGAGGACGATGCTGCTGTCCACGC
TGGGAGCGACGGAGGAATCAGTGTAAGACACGGGTCTCAAGCCCATATCCACTCGGTCCA
CCCAAATGGGGCTCCCGAAGTCCTCCAGGGTGCCTTCCTGGGAGAAGGGCTCCAGGCCAT
TTTCGGCCAGGGACTGGGGGATGCTGGGGGTGCTGCTGGACCGGGTACTCACTTCGGAGT
TCCTGTGGATCACCTTGCCGGAGGAGGCGTGCCTGGTCCGCCGCGCCTTATGTGACAGGC
GCAGGGATCGCGACGTGTGCTTGCGCCCCAGGACGGCGTGCTTGTCTCCATAGAACTCAT
GCACGACATTTTGACTTTCTGCGTTTCCCATGGTTTTATGGTCTTACAAGGCAACAAAGG
TTCCCAGCCCAACTTGCCCCAAGAGCACTGTGGCATTGAGATATGGAGCCTGGTGATGAT
GTCAGGATGAACAGTGACGGTGGCTGGGAAGTGTCTCAGCACCTGCCCCTAGAGCTGGCC
ATCACAGTCTCATCTGCGTCTATGCAGCTGTGCCAAAAACCGCCGCTCAGCGAGGCACAC
ATGCCG
>A0JN82
GCGTGATTCTCAGTCACCAGACTCAGCCTTGGAGATGTTACAATGATCGAAATCAAGAGA
CACTGAATGGAGATGCTACATGTTCCTCTCTTGCAGCAAAAGGTTTTAGAAGCGTTCGAC
CAAAATCTACAAGAAAAAAAATCACCAACTCAGAGCCAGATAACAGTCAACGGAAACTCT
GGGAGGCACTGTGAGTCCAATGAGTTACTATCAAAGGCCGTTTTCCCCTTCTGCTTACTC
GCTACCAGGCTCACTCAATTCAAGCTTGATCATGCAGCATGGCCGGTCACTTGATTCCTC
GGAGGCATACCCCCAGCATGCCCAGTCTCTGGATGGCAGCATGGGCAGCTCGATACCACT
GTACAGGTCCTCTGAGGAGGAGAAGAGAGTGACAGTCATCAAGGCGCCCCACTACCCAGG
GATCGGGCCGGTGGATGAATCCGGAATCCCCACGGCAATCAGAACGACAGTTGACAGACC
GAAGGACTGGTACAAGACCATGTTTAAGCAAATCCACATGGTACACAAGCCTGATGATGA
CACAGACATGTATAATACTCCTTATACATATAATGCAGGCCTATACAACTCGCCCTACAG
TACTCAGTCGCATCCTGCTGCCAAGACCCAGACCTACAGAACCGCTCTCCAAGAGCCACT
CTGACAACGGCACCAATGCGTTTAAGGATGCTTCGTCCCCCGTCCCTCCCCCGCCTGTTC
CTCCTCCGGTTCCACCATTTCGAGCAAGAGATCGGTCTTCAACAGAAAAGCATGACTGGG
ATCCTCCAGACAGAAAAGTAGACACAAGGAAATTTCGTTCTGAGCCGAGGAGTATTTTTG
AATATGAACCTGGGAAGTCCTCCATTCTGCAGCATGAGAGACCACCTCCCAAAAAGGCTC
TGGACTATGTTCAAGATCACTCTCCTGGTGTTTCCAATGAGGCCTCATTGTATCAATCCT
CTATAGACAGAAAGCCTGGAAAGACCCACTAGTTCTGCAGGCATGGCCAGCGACTTTAGG
AAAAGGCGGAGGAGCGAGCCTGCGGTAGGGCAGCCCAGGGGCCTGGGGGACCCAAGTGCA
AGGAGCACTAGCCCAGGCCGAGCAGACCTCCCGGGATCAAGCACCACCCTGACAAAGTCC
TTCATTAGTTCTTCTCCTTCTTCTCCGTCAAGAGCAAAAGACCATGAGTCCCCTAGGAGT
TACTCGGCCACACTGACTGATCTTGGAAGGACCGCACCCAGGGAAAGAAGAGGAACTCCA
GAAAAAGAGAAACTGCCTGCAAAAGCTGTTTACGATTTTAAGGCTCAGACATCCAAGGAG
CTGTCATTTAAGAAAGGAGATACTGTCTACATCCTCAGGAAAATTGACCAAAACTGGTAT
GAGGGAGAGCATCACGGGAGAGTGGGCATTTTCCCAATCTCATATGTAGAGAAACTCACA
CCTCCTGAAAAAGCACAGCCTGCAAGACCACCTCCCCCAGCCCAGCCTGGTGAAATCGGA
GAAGCTATCGCCAAATATAATTTCAGTGCTGACACCAATGTGGAGCTATCGCTGAGAAAG
GGAGATAGAATTATTCTTCTTAAAAGAGTTGATCAAAACTGGTATGAAGGTAAAATTCCA
GGAACCAACAGACAAGGCATCTTCCCTGTTTCCTATGTAGAAGTTGTCAAGAAGAATACA
ACCAAAGGTGCTGAGGACTATCCTGAACTTCCAATACCCCACAGCTATTCCAGTGATAGG
ATCCACAGCTTAAGTTCAAATAAGCCACAGCGTCCTGTGTTTACTCATGAAAACATTCAA
GGTGGGGGGGAACCGTTTCAGGCTCTGTATAACTATACTCCTAGGAATGAAGATGAGCTG
GAGCTCAGAGAAAGTGATGTCATTGATGTGATGGAAAAATGTGATGATGGATGGTTTGTG
GGAACCTCTAGAAGAACCAAATTCTTTGGTACTTTTCCCGGAAACTATGTCAAGAGGCTG
TGAATCACTCTCCTGGTTATTTATGCCGCATTTCAGCAGCACATCTGCATAACCTTGCCT
GAGAGATCCCGCAGGCCTCCTGCTGTCATGCCTTCNNNNNNNNNNCATTTCCAACAGAAG
TCACCCACCGTCACCATCTCCACCTGCCACCAAACCACCAGCAACTGAACTG
>A0JN83
GTGTGTGTGTGTGCGCGCGCGCGTGTGTGCGTGTGTGATGACTGCCTGGGATTAAGAAGC
TCCACTACCCTCTGTTAGGTTTGGCTCAGCTGGTCAAGGGAGATGAACTAGGGCATACAT
ATCCTTCTGTCACTTTCCAAACCAACTACTCTCTCAACCAGACTTTTCAGGGTAGTGTTC
CAAGTACAATGTGTCCCAGACAGTCTGATTTACTTAGAGCTGTGCCCACCACTGTAGTCA
TCTGGGCCAGGGGAAAACAGCAGCTTGTTTGTCCTAGGGCTGCTGGCCCTGTAGGGACTG
GGAGGGCTAGGGAACTGGGATTGAGGGAAAAGCTACATTACATTTTTCACCTGTCTGAGG
AAGGGGTAGGCTCTGACTGCAGGATTGGTGCTTTAGCAGGACTTAGACAGTAGCCTGGTT
CACAGGAAAATATACACACAAAATAAAGTATCAACATTTCTCCCCAACCTAATAACTCTC
CAAAGAGAGGACAAGTGCTCTGGAGAACCAGAGGTTATTGCTGCTCCTATGCCCTGTGTA
AAAGTGCCTGGCACCTTGTCCCCAGTGGCAGAGAAAAGCAGAGTAGTCTGGTGGGCAGCT
CAGTCCCAGAAGAAAAATAAGCAAACCTAAGAGATGAAGGGCTAATGGCAGCTGCTTGGA
ATTTGGACTGAACGCCCAATAGGAAGAACTAGCGCTAGTAACCAAGTTCTGTGTACAGCT
CTTCTCAGGATCTCAGGGACACAGATGGAGGGAGAAGGCAGAGAAGGGTCAGCAGGGGAT
CGATGGAGTGGGATTGGCGGGTAGAGTGGATTTCCTTAGGGCAGGACTGAGTACCTGGAC
TGAGTGAGGAAGCCCAGCTTGGCAAGAAAATTAAAAACAATGAGGATGGGGGATCCAGGC
GTGGAGCCTCTTCAGCAAGAGCAGTTCAAAGTCTCTGTCCTGGTCCCAGCAGGCCACCTG
GCCCACAGCAGGACTAGGTCTGCGGTGGGGGCACTTGGAGAGGGTGCTGGCCTCTCCTCT
CTGCCCCTGACCCAGGGTAGTGCAGGAAACAGCAGGCTTCTCTCCCCATCACTGGTTACC
AGTGTCTCGAGTCGACTAGCTCAGGTCGGAGGCTGAGTTTCTTGAGGCTTTCATAGCCCA
CCACAATGACGATGGTGGAGGGCGTGGCTGAGATGATTCTGGCAGACAGGCCTTTCATGA
GCCCCCAAGGCCCCTCTTCTGCCATCAGCTGTCGGAAGGTCAGGATGATGGAGTTCTTGC
CCTCAACCTGTACTCGGGTTCGGATGACATCCATGGGGATTGGTGAGGATGGAAGCAGTG
GCTGCAGCCAGAGGCCCCGAGATGGCTTGAAAGACAATGTGAGGGCACTCCTTTGGGCAG
AGGGATGAGAGCTGCTCTGCATAGAAGTGGTAGAAGGGCCACCAGACAGCACTGTTTGGG
ATGTAAGTAAGCAGTGAAGCCACGTAGCCTCGGTAGAAGCCACGAAGTCCGTCCGCCCGC
AGGATCTGCCTGATGATGTCCTTGGTTTGGCCAAAGGCAACTAGCCCGTGTCCCTCTGGA
CTCCCCCGCACTTGGAAGCGGCCCATCTTCTCACCCTTGCGCTGCATCATCAGGTGCTGG
GAGACCACATCAATGGGCACCGTGATGCTCTGGGCCACGAGAGAGGCCGAGCCACCAGCC
ACCAGCGACTTGACGGTGTTGCTCTGGCTGTAGTCGGCTACGAACTTCCGGGTGAGCTCA
TAAGTGGTGACATAGCACTGGCCAGATATGAGGGTGAAGGTGTTGACCAGGAACCCCCGG
TAGAGGCCAGTCACACCGTCCGCCCGTAGGATCTTGATGAAGGCGTCGAAGGTCCCATGG
TAGAGGCTCCTGCCTTTCTGAACCTGCAACCGAGTGCGGATGAGGGTGAAGGGGTAGACG
CTGACGCGGATCATCATTGTCATCGCCACACCGAACACGTAGAACTTCTTCTTGTCCAGG
TGCTCCCACTCGATGATCTGGATGTTACGTTTGTCCTCCATTGTGCCTGCAGACCTGGGG
GCTCCTCAGATCAGGGTGGTTCCGCCGCGTCTGAGGTGAACTCCAAGTGCGGACCTCTAG
GCTGCAGGTCCCATTTTATCCTCTGTTTCAGATCGGAAGAGCGGTTCAGCA
>A0JN84
AGCGGGACGGGGACGAAGGGGTTAACCCGGGGCTCTTCCCGGCGCGGAGGGATCCGGAGC
CGAGCCGAGCGCGGTGCTGAGGCTGCCTCAGCGAAAAAAATGTCCGCCTGAGGAGACCCA
CAAGTTCTATTCGGGGGGACCGCCAGCCCGCCCCGGGAGGAAGGGGCGGCCAGGCCCGAA
AGCCGCCTCCCCGGCCCGGATCCGAGAGCTCGCGCTGGGCAAAGTGAGCCGAACCGCCGG
GAGGTGCAAGGGGAAGCCCGAGCCCGCTCTCCCGGCCAAAGTGAACTTTAATCGAGGTGG
TTGGATGCGGAGACGGGGCGGCAGGACCTGTTAAAAGTGGCCGAAGATGAATCCCCAGCA
GCAGCGCATGGCCGCTATAGGGACCGACAAGGAGCTGAGCGACCTGCTGGACTTCAGTGC
GATGTTTTCCCCACCTGTTAATAGTGGGAAAACCAGACCAACGACACTGGGCAGTAGTCA
GTTCAGCGGATCAGGTATGGATGAACGAGGAGGTACGACATCTTGGGGAACAAGTGGTCA
ACCAAGTCCTTCTTATGACTCATCTAGAGGTTTTACAGACAGCCCTCATTACAGTGATCA
CTTGAATGACAGTCGTTTAGGGGCCCACGAAGGCTTGTCCCCAACACCTTTCATGAACTC
AAATCTAATGGGAAAAACGTCAGAGAGAGGCTCATTTTCCTTGTACAGCAGAGATACTGG
ATTACCAGGCTGTCAATCTAGTCTCCTGAGACAAGATCTAGGGCTTGGAAGCCCAGCACA
ACTCTCTTCTTCAGGAAAACCTGGGACACCCTACTACTCATTTTCTGCCACAAGTTCCAG
GAGAAGACCACTCCATGATTCTGCAGCACTTGATCCTTTGCAAGCAAAGAAAGTCAGAAA
GGTACCTCCTGGTTTGCCTTCTTCTGTATATGCACCATCCCCAAATTCAGATGACCTTCA
ACCGTGAATCTCCTAGTTATCCATCTCCCAAGCCACCAACCAGTATGTTTGCTAGCACTT
TCTTTATGCAAGATGGGACCCACAATTCTTCTGACCTTTGGAGTTCATCAAATGGGATGA
GCCAGCCTGGTTTTGGTGGAATTCTGGGGACCTCCACTTCCCACATGTCTCAATCCAGTA
GTTACGGCAGCCTTCATTCACATGACCGCTTGAGTTATCCTCCACACTCAGTTTCACCAA
CAGACATAAACACAAGTCTTCCACCAATGTCCAGCTTCCACCGCGCCAGTACCAGCAGTT
CACCTTATGTTGCTGCCTCACACACTCCTCCCATCAATGGATCAGATAGCATTCTAGGAA
CCAGAGGAAATGCTGCTGGAAGCTCACAGACAGGTGATGCACTTGGAAAAGCTTTGGCAT
CTATTTATTCTCCTGACCATACCAGCAGTAGTTTTCCATCCAATCCATCAACACCAGTTG
GATCACCCTCACCTCTCACAGGTACCAGTCAGTGGCCCAGACCTGGAGGTCAAGCTCCTT
CATCCCCAAGCTATGAAAACTCACTCCACTCCCTGGAAAAATCGAGTTGAGCAGCAACTT
CACGAGCATTTGCAAGATGCAATGTCCTTCTTAAAGGATGTCTGTGAGCAATCTCGGATG
GAGGATCGTTTGGACAGGACTGGATGATGCTATTCATGTGCTGAGGAACCATGCCGTGGG
ACCTTCTACCAGTTTGCCCGCTGGTCACAGTGATATACACAGTTTATTGGGACCATCGCA
TAATGCACCGATTGGAAGCCTCAATTCAAACTATGGTGGATCAAGCCTTGTTACAAGCAG
TCGATCTGCTTCAATGGTTGGAACTCATCGAGAAGACTCTGTCAGTCTCAATGGCAATCA
TTCAGTCCTGTCTAGTACGGTCACTGCTTCAAGCACAGACTTGAACCATAAAACACAGGA
AAATTATAGAGGTGGCTTGCAAAGTCAGCCTGGAACTGTTGTTCCAACAGAAATCAAGAC
TGAAAATAAAGAGAAAGATGAAAACCTTCATGAACCTCCTTCATCAGATGACATGAAATC
AGATGATGAATCCTCCCAAAAAGATATCAAAGTTTCATCTAGAGGCAGAACAAGCAGTAC
TAATGAAGATGAGGATTTGAACCCAGAACAGAAGATAGAAAGGGAGAAAGAAAGGCGGAT
GGCTAACAATGCCAGAGAACGCTTGCGTGTACGAGATATTAATGAGGCATTCAAGGAGCT
TGGTCGAATGTGTCAGCTTCATTTAAAGAGTGAAAAACCCCAAACAAAACTCCTTATTCT
TCATCAGGCCGTGGCAGTCATCCTTAGTCTAGAACAGCAAGTCAGAGAGAGGAACCTTAA
CCCCAAAGCAGCCTGCCTTAAGCGAAGGGAAGAAGAAAAAGTTTCTGCCGTATCGGCAGA
GCCACCAACCACACTGCCAGGAGCCCATCCTGGGCTTAGTGAGACTGCCAACCCTATGGG
TCATATGTAAGCAGCAGCCAGTTCCAGAGTTATCAATAGGCTAGATAGAAGGTGACCTCT
CCTCATAAGGACTTGGACAACTCAGATTATCTGAAGACACAAACCTGATAGGAGGGAGAA
GAAAAAAAACACTTGAAGCAAGAAATGCAAATGTAATCCTACGATCAAAGCAACTGGTCA
ACACTTCCATCAGAAGTGAAGATAGGAAGCTCATCAGATAGAACGTCAACCCATGAGATG
TTTGCAGCAGATCATTTTGTTGCAAGCAGTGTGTCGCTTCTGCACAATCAGAGACTGTCT
CGATCTCTCCACTCACCGTGGAAGTTGCCTTGTGCCTAAACTGAATTGACAAATGCATTG
TAACTACAAATTTTATTTATTGTTATGGAACTGTAAGGTCTACATATAAAGGGAAAAAGT
TAATGTGGAAAGCTGATCTCCACTCAGCTGATGCCAGCATTAGTTAAAGCTGTTCACGTG
CAGAGAACAAAGCAGTGACAACCATTGGCCCTTAGCATTCCCGGCATACCTATTAGTGTC
TTAAAAAGGAAGGGAAAAGTCTTTTGTTGCCCTCTCCTGTCCTTTTGCCATATGAATAGT
GTTTTCCATGAAATAGGAGAATATTACTTGGTATAGCATTTCTTTCGTGTTCATTTTTTC
ATTCGTTTTTATTTTTTTGTTGTGGCTGTTGTATTTGGTCTCTGAATCTGAATAGATTAT
GGTCACAGTCCAGAGTCCTCCACGTAGCTCTATGTGCTTTGCATATTTACCTTACAAAGA
TAAGCAGAGACCATCTGTGACCATAGCCTAGCTAAGATTTTAAAAGGGGAAATTTTGTCC
CCTAGATTTTCCCCAAAATAAATATTTGCTTTATTTCCAATAATAACCAAGACTTTTCAA
GCTTCTAGGTTTTCATAGTAAAGCTTGTAATAGCAAGAAGTGTAAATTACAAGTGAAGAA
TTTACTTTTTAGAAATTGCTTTGTTTTCCAAGCAGTAAGTACTACATATAGTACTTGTAA
AGTGTTAGCTGTAAGTAAGCACAAAATGGATTTAAAATACAAAGAAGATTTTTCAGGCTG
TGATTATGTTGAACATAACAACCCAGTAGTCAATAAGGCAGGTAGTGTGATAAATGAACA
CACCACTCTGAGGCTAATTACCTAATGGAATATAAGAGCAATGGTCACGCGTGTGTCCTC
CTTCTCACCTTTACTTCTCTGTCATTTGGATGGCTGGTCAGTGGGGAGGAATTGGATGGG
TGATGTAATCAACTGCAAATCGTCTGCCCCGTCCCAAGAAGATGAGCCAGATTAGCATCA
AACCAGTCCTAGTCAGTCCATCTTAATACCGTGCATTAAGGCACCCCTCTGTCTCTAATC
CTTAAGAGTTGTTTTTTAAGACATAATAATCACTTTGAACTTCCATGAAACCTGTCTTCC
ACCACAAC
>A0JN89
ATTTTCATATTTTAAGAAGTATTTGGCAGTTCCTTCAACAAATTCTAGCCCCTATAATAA
TCAATAATCTCTTAAAGAAAGCTGTAATAACTTCAAAACTTAAGTAAGAGCCACCATATG
CTTCTTTTTGCACACAGAATGCCAAAATGAAACTTAATTATGAGTACCATAAGAGCAAAC
TAGAGCCCTTAAGACATAGAAGAATTACTTAAAATCTGTTTTCTACCAATGAATAACAAA
TCCAATCAAACTTTGGTTGTGACTGGTTTTATTTTACACTAGGTTTTTATGTCATGAAAA
CAAAAGTGTAATTTGGATATAATGTCACTTCATACTTCAAGGGCATTCTGTCATTTTCCC
TAGACCTGAAACAGATGTTTCAAAGATCATTCACCTGGCTAATCTACACTATATCAAAAT
TCCGACAAAGATATATAAAACCATTATGCAAAACAAACCCCTCCAAACAGTACATTGCAC
AGTTTCCCACTGTTAAACAAATTAGCCAATTTATCTGTGAACCATTGTTTTGTGCTTTCC
TTAACTCTCATATATACACTCTGGCACTTTGTCATTGCTGGAGAATGCTGATTAGTTTGA
AACGGAAGAGACCAACGTCATTCTTGCTTGAGATGTAGGCAGTATCCTCTCAGTGTTGCA
AAAATATGCACCAAATCATTTAAGACACAGAAATCTCTCTTGGTACAAGTGGCTGAATTA
TAGACAATGATGAGAAGAATGGCAGTCATATGATGTATTAATAATCTATTCTGAGACACT
AAAAGACTGGTGCAGACACAACAGTATATGAGTTAAGCCCCAGAAGATCCGTCCATACCA
TTAGTCCTGGACAAAATGAACACCAGTTTCAGAGATTGGAGTGTCACCTTTTCTGTAAAG
AAGGCGCTTGAGTAGTTTGAAGTTTCTGTTTATATTTTTGCATCTGCTTTGACCGTGAAT
GCAGTTTGTTGAAAAGTTCACGGAATTTATACTGTGGAAATAAGGTTTCCAAAAAGCCTT
CCAAAAAGACATAAACCATTCTCCTATTTAACTGGTTGTGCTGAAACATTTCAAAAACAC
GAAGAATACCTTTCCGTGTTGTCTCAGCTCCAATAATGTGCTTCAGTTCATCCGGCATAA
TTGAAAGTAATTTAGTTTTTCCTGCAACTCTTGTTCTCATTCGAATACCTTTATCTCTGC
ATGGGATAGTCTCGGCTAAAATGCCATTTGGCCAAAAGGCATCTCTGAAACGTTTCACTA
AGTCGGCTACTTGCTCCGGTGAGGTCATCCAATCAACATGGTCAACTATTTTTCTATTAA
TAGTATCGCCATATGTAGCTCTTATAAGTTGTTGAAGTAGGTTTTTGATATTCCTTCGCA
ACCACTGATTTCTCTCTTTTAAGTCGAATACTTCATCCATGAGAAGCAGCATTACCCTAA
GTGGAATATTATCATCCACAGTATCATCAAGTTGAGCTGAAACGCGACAATGTTCAGGAT
CTGAATCAGTCTTGGGAATTAAAGGAGGAACCTTGAAAAATGATTGCCTTATATCTTGAC
CTAATCTTTCTGACATTTTGCCCATGTTGTCCGACATTTTAGTCATTCCCTCTGCCAAGC
TATCAGGAAGGGATTTGACTGCATTTGAAACATTCCTCATAGAATTTCGAAGTGGATTTA
CAAAAGTGTCCATCTTGCGAGCAAAATCCCCTTTCCCTTTACTATAGGCTTTGTTCTCAA
GGAAATCATACACATAGTGAGCCAAGGCTGGAGACGCTTTCATCATTTCAGGAGTTAGCA
GTAACTGCAAATATGCATTTAGATCTTTCTTTCTCTTTTCTAAAAAATCTCTATCCATAT
TATTAAAAGTCTTTTTACCAGGAAGCTTTAATATGCTTGAGAGATTTTCAAACTGTTCGG
TGATCCTCATGTGGAAGTCGTGGAAGTCACTGTAACGACGGTAGGTTTTCCACATCTCCT
CAGTGTTCACATTGCGCCGGTGTACAGTGATGGCATACAATGCGTATGTCTTGCCGTGAT
CATTACAAACGCCAGTGTCTGAAATGTAAGCGTGAAGTTGTACTGAGTCATCAGAAGATA
CATTTGAAAGGTCATCTAAAGACAAATTTATGCTTCCTGTAGGAGACCCATTAAAAGATT
CTCCATCACCGTCATCTGATCCTCTGAAACTAGGATCTTTTAACATATCCAGCTCAGCTA
ACATGCGCACATAAAGTGCATTCTGTCTGAAGGAAGGATAAAATCTTTCATCTCGAAGCA
TCAATTCATATACCTTCCTTTGAATGTCATCAAAGATTTCAGGGGTTGGATCTTCATGAT
TCAAAGTATCTGCTAATTTTGCTACCAAATAATCATCAACAGTAACTCTCGGAGATGCCT
TTTCTGATAAATACTGTTCATAAATTCCAACAGCAGCTGCTCTTAAAAGACCTTTGGTTT
GGTTGGTTTGATGTTTTCCATCTTTCTGACGACTTGATAAAACTTCTAGCTGCTGTTGGG
CTGTAACCCGGTATCCTTCCACTGTCATCCAAAAGAAGAGATGTGCCTGACCTCCAGTTT
GCTGCATGTAGTCCATAAAAAACTGTAGTGCAACATTGTCTACAAGAATGCTGTCCAGGG
GGACTGTGCAAAGTTTCCCAAAGTTTGCTGCCAGTTTCACAGTATTTATCTCTTTGCCTG
ACTGCAACCGTTGTATTCTTGAGTCACATACTTTCTTCACAAATAATAAGCTATTTATTT
GATTTTTGATGGTGTTGATATCATCACCAGCTGTATCTAGAGATCGAAGATACTGTAATT
CTTCTGCTGCTTTATCTCTGACTGCTTCGAGCTCTCCAATATTGTCACTCAATTTAATAA
TGTTCATAAAGGCCTCATAGTTGCAATTAGAATCACGGATCATCCATATGATATATTGAT
TAATATAATCAGGATCACTGAGTTGATTTATTAATGGAAGAAGAACTCCACGTGCAAGGA
TTTCCCTGACAAAGTATCGCATGATCTTGTTCTGGAAATCTCCAGGAGGTAGCAATAAAT
ATAATAAGACCTCACACAAATCCCTTAGGAATCCTTCTTCATCTTTGGGAGAAGTGCACA
CTAGGTCACGGCAAACATCCTTTTCCATTTCAACTTCAACTTCAAAGAAGGTATCTACAA
GATCTTCTGCTGTACCTTTCACTTGATCATCTTTCTCTGTTATCTTTTGTTGGGCCTTTC
TGAATACTCGTAGGTGTGTGCCAAAATCATCTACAAGGCGTGTAGTAAAATAAGGTTGCC
AGTCTATTTCTTTAGACCTAGTAGCAAACTGAATGAGAGCATTCTGAAGAGTCTGCCTAA
TTTCAAGAAGAAAAGATTCGTCATCACTTAGTGTATAATACCAATACTGGACATAATCCC
TCAAGGAAAACTGGATAACTTGCTGGAGAGGTTCATCAATTATATTGGCACCTGTCAATC
TTCTATCAATCTTTATAGTTCTGGCTTCCCGTTTCATTTCTTCTAAGCACTTAGGAATCC
CAGTTGATGTTGGAGGGAGAAATGAATGTTCACACTGCTCTAGGTACTTCTCTGAGTTTG
TTTTTCCAAACAGGAGAGTAACAACAAAACCCCCACCCACAAAGCAGAGGATATAAAATG
CCAAATAAAATATTACAAAGGGTCCAAATGTTATTAGAGAAAGGACAATGCCAAGGCTTC
CCCATCCCCATATGGATAGACTGGTCTCTGTTAACATTATTACACCCCGGGGAAGTGAGC
TCCTCCCTAGCCTCGCCGCATGGCAACAGCCGTAGCAGCAGCGAAAACTGCCTGAGCAGA
TCGGAAGAGCGGTTCAGC
>A0JN93
GGGGAGCGTGCGTAAGGTGGAGGGACGGCGGGCAGCGAGGAGCGGCCTGGGGTATCTCCC
GCTCCGGCCGCGGACGCCACGGGCTAAGGCGAGGCTGGACCGCGGACCATTCCGGGCTTC
GCTGCAACGCGGTCTCAGACGCACGGGACAGCTGAGAGGACTGAGCGAGATCCCGTGTGC
AGAGCGCATGCGCCTGGGCTCTGGCGGGAGCGAAATCAGTGGCGGCAGTCAGAAAAAGTT
AAAAACGACTTCACCTGCCCAACACCTTCGTGACTCAAGGTAGATGTGATCAGCCACTGG
AAAAAGATGCCAGCCCCAGCTACCACATATGAAAGAATTGTTTACAAAAATCCCTCTGAG
TACCACTACATGAAAGTCCGCCTAGAATTTCAGGATGGTGGTGTTGGACTGAATGCTGCG
CAATTCAAACAGCTGCTTATTTCAGCCCTGAAGGAGCTGTTTGGTGAGGTCGATGCTGCC
TTACCTCTGGACGTTCTAAACCTATGAAGAGAAGACCCTGTCAGCCATCCTGAGGATATG
CAGTAGTGGTCTTGTCAAATTGTGGAGCTCTCTGACCCTGTTAGGATCCTATAAAGGCAA
GAACTGTGCTTTCAGAGTGATTCAGGTTTCTCCATTTCTCCTTGCATTATCTGGCAATAG
TAGAGAACTAGTATTGAATTGAGTAGTCTTCAATTTGAGAAAATATTCCTCACTCTCAAA
AGTGCTTTTTGTTGCCAGCACAATGTTTGGAAACCGAAGCAGCCCAAAAGCTCCTGTCGA
TGGGATTTGAGAGTGCTGAAGATGTTCCCAGTAATGTCCAGCCATCGCCTTTGGTGGGGT
AGGCTTCACAGGAGAATCTGCCTGAGCCAAGCAGTGCTGAACAGGCAACCCTTAGAGCAC
ATGCACCTCAGAGTTGGAGACCGGGCTGAACTCAGGAGAGCCTTCACACAGAGGGACGTG
GCCACCTTCTCAGAATTAACAGGGGACATCAATCCTTTGCACTTAGATGAAGATTTTGCA
AAACACACCAGATTTGGAAAGACAATTGTCCATGGAGTTTTGATCAATGGACTTATTTCA
GCTCTCCTCGGTACTAAAATGCCAGGGCCAGGCTGTGTGTTTCTTTCCCAGGAAATTAAC
TTTCCAGCCCCTTTATATGTTGGGGAAGTTGTTTTAGCTTCTGCAGAAGTGAAAAAGCTG
AAGCGGTTCATTGCCATTATTGCAGTATCATGCTCCGTACTAGAAAGTAAAAAGACTGTT
ATGGAAGGGTGGGTTAAAGTTATGGTCCCAGAAGCTCCCAAATCCTGAAATATGTCTTCA
GAGGTACAAGTTCAGACATCAGTGTTGTTATTGAAAGCCTTTGGGGAAAACAGGGATGGC
TCTTCTTCAGCAAGGACAGGCTCATAAACCTGTACTAGGGGAAGGGAGCAGATAGAGAGA
TGTTCCAGTGTCCACTTAGGCTTCACTCCGGCTTAAGTATATTTATCATCTATCTAGGTT
TTCAACACTGAAAAACGTAGGCAATTCCCTGGTGGTCCAGTGGTAGGACTCTAGGCTTTC
ACTGCCAGGGGCGTGGATCCAATCCCTTGTCAGGAAAGTAGGATCCCACAAGCCATGTGG
CACAGCATGCACATGCGTGCACAAACACAAGTGAACAGGGGAGATCAGAGGCGATGCTAA
GGTTGCACACTGTTAACCAGGCTCCCATAAGGTGCCATTAAAAAAAGAAAAAAAACCTGA
AAAAAGTGTTAGGAAAGTTATCATTTAGCTTAATGTTCTACTTTTAGAATTTCAAACCTA
ATTAGATTTGCATTCAGATAACACAAACCTACCTATATCTGTGCAGATAAGAATTTACTA
AAGTCACTGAGTTTATAAGTAGCAAGCATTTAATTATTAAAGGCAATGATGGAAGATAGG
TCATCTTTGAACACCTATCTTTTATCAGTAAATATTGTTAGATCCTGTTCTTCAGCAGTT
TCTGAATCAGAGTTTATTATAATTTGTTACTGTTTACACCAAGATGGTGATTTATTGATC
CTTCTTTCAGTGTCACTTGCCCTTCAGATGGTTTTCCTGTCACTGGGGGAGGGCTTATGT
GCATCTTTGGACTCAGTTCTGTAAGCTCTCTTGGTTTCATCTATAAAGCAGTGATAACGA
CTCCATACAGGAGTGCTGGAGATGACAGATACAAATAGGTAAGCACAAGGCCCAGCCTCT
AAACAAGTAGCAACTGCTGTTGCCATTCTCATCTATGAGCAAGGTTACAGGTTTCCTGAG
CTTGGGAGCTATCTGGCCAAAAATTAAAGAACAGGTGAATCTTTCAGGATGTCAGCCAGT
CTCTATTGGTTTTCTAAACCTGGAATAGATCTTGAGTGCAGAGTTTCTATTTTAGCAATC
CAGGTGATTTTCTTTCTCCCTTGAAAATATTTTGGGGAGTCCCCACCCATTATATAAATA
ATACATGCTTTTATTAAAATAATTATAAGATAAAAAGATTGAGGGGACACTGGTGGCCAA
GTTCTTGAGCATTGAGGGGTGTTAGAGAGGAAACGTGCCTAATTTGTTGTTATTGGTCAT
CCTGTACACAGCCAGCACTATTAAGACAAGAATCTATGGTAGAACATACAGGTAGTCTAT
CTGTGTTCTGTGGCTTTAGATGGTGGCTCAGACCACAGCTGGTTGCTTTGATCAGGAAGA
TAAGATCAAATTAATTGGCTGCATCCACCCACATTTTCTGGGAAAAATTTTCCTGCTGCT
GGGTCAGTAACTAGATTTTTGTTGTTGTTGTTTACGTCAACTACTACTACTATTAAGTCG
CTTCAGTCGTATCCGACTCTGTGNNNNNNNNNNCGACCCCACAGACAGCAG
>A0JN94
GCCGCCGCGGTATTCTCAGAGTGCGGTGGCGAACTGGCTGAAGGAGCTGAGGGACTAGAG
GCGGGGGGGGCGGAAAAGGGAGGAATCCCATCACGGAGCCGCCAGCCTGGACGTTTCCAC
CTCCTCCGACACTGTCGGGTGGGATCGGAGAAGGGTCACCGCCTCCTCCTTCGAGAAGGG
GGGCGGAGCCCGGCTCAGGATCATGGATTTTCCTGGTCACTTTGAACAGATCTTCCAGCA
GCTGAACTATCAGAGACTTCACGGACAGCTCTGTGACTGTGTCATTGTAGTGGGGAACAG
ACATTTCAAAGCCCACCGCTCGGTGCTAGCAGCGTGCAGCACGCATTTCCGAGCCCTGTT
CTCAGTGGCAGAGGGAGATCAGACCATGAACATGATCCAGCTAGATAGCGAAGTGGTGAC
AGCAGAGGCCTTCGCCGCACTGATTGACATGATGTACACCTCCACTCTCATGCTAGGGGA
GAGCAATGTCATGGATGTCTTATTGGCAGCCTCTCACCTGCACCTGAACTCTGTTGTTAA
GGCATGTAAACATTACCTGACGACACGGACGCTGCCCATGTCTCCCCCCAGCGAGCGTGT
TCAGGAGCAGAGCGCCCGCATGCAGCGCTCCTTTATGCTGCAGCAGCTGGGACTGAGCAT
TGTGAGCTCCGCCCTCAGTTCCAGCCAGAGCGGCGAGGAGCAGCCAGCCCCCATGGAGCT
CCTCGATGCGTGGTAACCTGGACCAGAGGACGCCCTTCCCCATGCGCCGCCTGCACAAGC
GCAAGCAGTCTGCGGAGGAGCGGGCCAGACAGCGCCTCCGACCCACCCTGGACGAGTCTG
CCATCCTCCGATGTGACACCAGAGAACGGGCCGGGGGTTCATTCCCGGGAGGAGTTCTTT
TCTCCAGATTCTCTGAAAATCGTGGACAACCCTAAGGCCGATGGGATGGCCGACAACCCA
GACGACAACACCATCATGTTTGACCAGTCCTTCGGCGCTCAAGAAGATGCCCAGGTGCCC
AGCCAGTCCGACAACAGCGCCAGCAATATGGCCCAGCTCTCCATGGCCTCCCGTGCCACT
CAGGTCGAGACTAGTTTTGAGCAGGAAACCACAGCTGAGAAGAGTGCTTTTCAGTGTGAA
AACCCGGAGGTGGGCCTTGGTGAGAAGGAGCACATGAGAGTGGTGGTGAAATCTGAGCCC
CTGAGCTCTCCTGAGCCTCAGGACGAAGTGAGTGACGTGACCTCCCAAGCGGAAGGCAGC
GAGTCGGTGGAGGTGGAGGGGGTGGTGGTCAGTGCCGAGAAGATAGACCTCAGCCCAGAG
AGCAGCGACCGGAGTTTTTCAGATCCCCAGTCTAGCACTGACCGGGTAGGGGACATCCAC
ATTTTGGAAGTCACCAATAACCTCGAACATAAATCCACCTTTAGTATTTCAAATTTTCTT
AACAAGAGCAGAGGAAGTAACTTTAGTACCAATCAGAACAATGATGATAATCTCCCAAAC
ACAACCAGTGACTGCAGGCTGGAGGGGGAGGCCCCGTATTTGTTGAGTCCGGAGGCTGGG
CCTGCGAGCGGGCCTTCCTCGGCCCCTGGTGCTCATGTGGAGAACCCATTCAGCGAGCCC
GCGGACTCCCACTTTGTCAGGCCCATGCAGGATGTGATGGGCCTACCGTGTGTGCAGACC
TCAGGCTACCAAGGAGAACAGTTTGGGATGGATTTTTCCAGGTCCGGTTTGGGATTGCAC
TCCTCCTTTTCCAGGGTAATGATGGGTTCCCCTCGAGGAGGAGCCAGTAACTTTCCATAC
TACCGCCGCATAGCTCCCAAAATGCCAGTGGTAACTTCTGTCAGGAGCTCACAGATCCCA
GAGAATTCTGCCAGTTCCCAGCTAATGATGAATGCAGCCACGTCCTCATTTGAAAACGGC
CACCCTTCGCAGCCCGGCCCCCCGCAGCTGACAAGGGCATCTGCTGATGTCTTGTCGAAG
TGCAAGAAGGCCTTATCGGAGCACAATGTCTTGGTTGTAGAGGGAGCTCGCAAGTACGCC
TGCAAAATCTGCTGCAAGACTTTCTTGACCTTGACAGATTGCAAGAAGCACATCCGTGTT
CACACAGGTGAAAAACCCTATGCCTGCCTGAAGTGCGGCAAGAGGTTCAGTCAGTCCAGC
CACCTGTACAAACACTCGAAGACCACCTGCCTGCGCTGGCAGAGCAGCAACCTCCCCAGC
ACTTTGCTCTAGCCTGACCTCGAGATAACGCCGATGCCAGTTGTAGGACCGGAACTAAAA
TCTCTGGTTGGTTGGTGGTTAATGCCATGGGGTTTAAGACTTCAGGCTGTGAGTGGCTCA
TGCAGATTTCGAAGACTAACAAGTGGAGAGTTCACAGGTGTCGTGCTTGTGCCGCCGCAT
CTGAGTGCAGTGCACACATTCAGAGAAGGGATCCAGTCCCTGAAACCACGTTCTTCCTTA
GGGTTGAGTAATGCAGTCGGAAAGTAGTCTGTAATTGATGTTAGAAGTGGCACATTGAAA
AATTAAACATTGAAGTGCAAAAACATTTTTTAGCAATTTTTGTAAAACCGAAGCATTTAA
TTAAATTTCCTATATACCTTCTGATGAGAATATTATATACTTGTATACAGTGATGCAAAA
TGCACTACGTGTAACCAGTGGCAACTTTGTGCCTGTCTAAAAGGAACACCCTTGAGGACA
CGCCTGCCTGCCAGAAATGCTTTAAAGTCTATCATGAGCTGGCTCTAGGCTTCAGAAAGT
ACTGTATTTTTTTGTCTGATTTGCAGTCACAGATGCTGCACTTTGATGGTGCTGACACTG
GGTCCAGAGCGAGCATTCTCTGGACTAACAGGTGTGTATATACTTTTGAAAACATCATCA
TTAGATAGATGTTTTAACAATTTTTCCCAGTTTTAAAGACAAAGTTGTAAAAGGAGTATG
TACTTATGAATAGAGAGCGACAAGTAAGGTGTTGTTTCTGTATGTGCTGTTTTAGCGGTA
TTTTAACCAACTTGTATTACACATGTTACAGTTTGGAAGTCAGAAGAGCTAGTGTTCGTC
TTTGTTCTGATGATGTGGAGTCCTGTTTAGTGGGATCTTTTACGGCGCATTTACCCTTTG
TTCTGTGCAGATTTCGGGGGCCGGTCCAGCCTGACACATCTCACCCAACGACAAGCCCGT
TTTCTGCTTCGCTTCTTCACACTTTCATGCCACTTACAGCATCTTTCCTGGGCCTAGATT
ACTGTTTTCAGGTAAAAAAACAAAAGTGAAGTCAACCCCCCTCCATCGTGGGCTTTATTA
CTGTTCTTTAAAGTACAGACCCTGAGCTTCTGTTGTTGCCCCAACCCAATACTGAAGGTT
AGTAAATATTTTCCCGTCTCTATAAGAGGATTGGGCAGCCCAGAGCATAGAAGCCACCAG
GGTAGCATCTGAGACAGTCTGAGGAGACCTCTGGGTGACTGACCTGGCCTTCTCTGGGCC
GACCCTGTGGCCTTCCAACCCTTTGGGCAGCATCTGTTAGGCTGAGCCTTGGCTTAAGAG
CTTCCAGGGGAACAGCACAGGTTAATGTGTGTCTGTAGAGCTCATGAAGTCAGCTTAATT
CATACATGAACATGAGTTCATTTTTTATACAGTTTAATTGAGACACCCCAAACCACTGTG
CATAATTGAGCAAAATCCTTCAGTTCTTATGTTTTGAGAAGTAGTCAGCATGTGTCTTCT
CTTAATCCAGCATATGCAGTTACACGTCTGTCTGTGGATAAACTCATAATGCTCACTGTC
AGATTTAGCATCTCCTATGAACTGATTCCCCAGGGAGGAAAACCAAAAGGGAAGCCTCTG
GTCCGTCTCCTAAAAGGGGAGGGGAGAAGTGGGGAGGCGGGTGGAGGCCGTGGGATCACC
TGTGAAGTTCGGTGTGTGTGGAAAATTGTTAGTAAGTCATGTTCTGACGATGTGATGAGG
CTCTACATCCACCCCTCTGTGGAACCAGTGACTTGTGAGATCAACCCTGGGAGGCAGGTG
GGTCAGCGTGGAGGAGGAGAGGCCCTGCCTGGCCTGGGAAGAGGAGTTGGCGGCACAGAA
CAGTGGTCGCCCTCCTCCCCTTCCACCTCTAGGAAGAGGTGCCAGGAGGTGGCCCCCTAC
CTGAGCTCAGGCTTCAGTGGACTTGCCTCGGGGACTGACACAGCCGCCTCTCCACTGCCC
AGTGGAATCTGGAATCTCTCATCTACCTCTTAGTCAATCAGTTTCTATGTGTGAGAAGCA
AGCCTGTGGGCCAGTGTCCTTGTACATGCTGTAGCACTTAAATAATTCAGAGGTTCCCTG
GAAGACCAGTCCCAGGGTTCCTACAACTGGTAGTTTCTACCTGAATTTTAACTGGTATTG
GGTACCTGGATTTCGATTGGTTAGCCTTAATTATAGCTTGGCATAATCATTTCTGGTGAC
CAAATCATAAAGTTCTATCAGGGCACCTGGGTCAGTGGTGCTATGCTGGTCAAAATTTGA
GACTTTGAAATAAAAGCTTTGTCATATTAATGCCTCTAACTAATTATGCGTTCTTTTTCT
TCACCTTAGGTTAAGGTTGAAACAAAA
>A0JN96
TTTTTTTTTTTTTTTTTTTTTTGCCGGGGGGCACAGTAAATTTATTTGTCTTTATGATTT
ACACATAGTAATTAAACACACAAAAGAACAAACGCTGTCAAGATGGCCATATGTAGTTTA
GGAAATGACTGGTCCCGCTTCAATCATGCAAATGTTCATTCAGCTTAGAAATGAGTTTCT
TTTTAATGGTTTTAATCTTTTTTTTTTTTCAGTCCCCAAAGCTTGCACAGATCAGTACAA
ACGTTTTTGCTATTTTGTTATCATCAGGCACATGATGTTTACCAATTCCCAGCAAATAAA
TGAAATCAACAAAAAAGTCTGGGGACAACTGAGCATTTTCACAGAAATAAAGTGATGAGC
TTATTACAATTTGATACAGTTTAGCTCTCAGACCTACCCATGAAGCATGAAACAATATTA
AGAATTACATTTGTCTTAAGGATTTATTTCTTTTAAAATATTCACCATACATTTTTGTGC
AAGGGTTCCATTGAGTTCTTTGGTTTTAAACATTATAGCTCTGTATGACCTAAATATATA
TAATCCTATTTGTACCAAATGTCAGAAATAAAAAAATTAAAATTTCAGAAGGTAAAAATG
GAATTATTGCTTCAGTATAAAAAAACGCCTGGCCCATTTGTGTACTATTGGTATTATTGC
TTTGCTTCTATTGGAAAACTATCCTGGAAATCAAGGAATGTACCCCGTAGCTCCTGGCTT
ACAGTATAATTTGGTTGTACACTGTCATTTATTAATATTTCCCGACCTTCACCAAAGCTA
TCCTGATCTTACCCTTAAAAAACAAAACAAAATGAAATAGCATAAATAAATAAGTTTACC
TAGAGGGATACAATAAATAGGCTATTAGAAAAGAATAAAGAATATTGTAACATAAAGCCC
TTTGGTGCTGTACAATTAAACAATAGCTTTGGATTTTCAAGGTTTCTAAACACAGCCTTC
ATTTTACAACACAGTTTTAGTGCTGGTATGTAGCTGACAGATACAGAGAAGAATGCATTT
CTGCTGTTTTCATCATTTAAAAATGAAAACACAGTGGAAACCGTATTAAGTTCTGTCTTC
TGGGAATTCACCTGGGTTTGTACCATCATCAGTTTTTGGCTGTTGCCTGGCTGTAGAGCA
CAAATCTTAGAGATTAAAAAAAAATCATAATATTTCTTCAATTCTTAGTGGTTTCTTGGT
CTCCAGAATAGTCATAGAAACAAACAGAAAGGAAATTAGACTCAGAAGTTTTGCTGTCTT
CTTTTCTTCGCATCCATTGCGTCCAGAATGGGCTGCCTTTTCGCAGTGTATCTTTGACGA
AGCTCTTCTATTTCTCGTTCCATCATGGGGTCCAGCGCTTTTAACCGCATCTGTAGTTCT
TCTAAACTTAGATTTTTTAAAAAGTCAAAGTCTCCATCTTGAGGAACTTTCCAGTTATCA
GGAAAAACATTTTTGGACATAGGGAAGGGTTCATGCATATTCTGATTACAGTTTTCATGA
CTCTTATTCTTGAAGTCCTGTTTATCAAAGTAATCCATGAAAGATGGCCTTTGTACTTGT
GCTGAAGTTGCATTTCTTTTCATAGTTCCATCTTCTTCTTCCTCATCCTCGCTGTTTATG
ACCATGGTCCCCAAGTCAGACTCTAACATAGTGCTGCTGTGTTCGATCATGGTCTGGGCC
CCTTCACTCATCGTGCTTGTGGCCCGCATGGTTCCCACGCTTTCCGAGCTCGTCTTCACC
ATGGTGTGGGAGTCCAGCTCATCCTCATCCGAATTTTCTTCCTCCTCTTCCTGTTCTCGC
TGCTGTTCTTCATGTCTTTTAGCTTTGATCTCCATTGCTTCTGTGATCAGGTCTCTTAAA
ATCGATACAGGTTTTGCATTCTTAATAAAAGGGTGCTGTAAAAGTTGTGTTGCAGTAGCT
CTCTGCTCAGGACTCTTCACTAGGCACTTTTTAACAAAATCGGTGAAATCATCAGACCAA
AGTTCTGGCTTCCTGAATGTTGGTGGTGGGTTTGTGGGAATCATAAATATAGCCCTCATC
GGATGTATATCAGCATAAGGAGGTTTTCCTTCAGCCATTTCTATAGAAGTAATGCCAAGG
GACCAGATGTCAGCCACACAGTTATAGCCTATTTCTTGAATGACCTCAGGAGCCATCCAA
AATGGAGTTCCTATCACAGTATTGCGTTTTGCCATTGTATCCGTTAACTGACCAGCAACT
CCAAAATCCGCCAATTTTGCATGTCCTTCTGTATTGAGGAGAATATTTCCAGCTTTTATA
TCTCTGTGTATTTTTCTCATAAAGTGTAAGTATTCTAGTCCTTTCAAAGTAGATTTGAGA
ATGGTTGCAATTTCATCTTCTGTTAATGTTTTGTTTCGTAATCTAATTATGTCTGAGACA
GAGCCAGCTCCACAGTACTCCATAACAATCCAGAGGTCTGTGTTCTTAAAGTAACTGCCA
TAGTATTTTACAACATACGGGCTGTCACATTGCTGCATTATGGAAATTTCTTTGATTATT
TCCTGAAGATCTGACTCAACAGGTACTTGTTTAATTGCCACAACTTGACCAGATTCCTTA
TGTATTGCTTTAAATACACTTCCATAAGACCCTTCTCCCAGTTTCTCTAATACATCAAAA
ACTTCTTCAGGCTGCTTAGTCAAACTGTCTTCACTCAGCTTTTTTAGCTTACTCTTGGGC
GCTGGCGGCTGCTCCATGGCGGCCAGGGTCAGAAGGAGGGACCAGGTGGGCGGCGAAGGC
GAGAGGCGGGCAGAGTGCCGGGGCACCAGCCGGCCGAGCCAGGAGAGCCACAGCAGGAAA
CTCCAGGAACTCGGACCAACTTTCCCGTAACTCCGCGGCGGATCCCCCGCCCGCGGGCCG
AGCGGGGCTCCTCCCGGCCCGCCCC
>A0JN97
CGGTGAGTTAGCACCCCGGCCTCGGCGCGGGAGGCGGCGGACCTGGGATCTCTTGAGCGA
CCCCCGGCGTTCGCCCGCCGCGCCGAGGCCGGGGTGCTAACTCACCGGCCGCCGGGCCCG
TCCCGGTCTGGCGCGCACCGACCCCTCTCCGTGAGCGCTCCCGGGAGCCGCGCCGCTAGC
CGGACCCCAGCCACCGCGACCCCTGGCGCCTGGCCTTGCGCCCGGAGGTCTGCTGGGAAC
TGGCCCAGGTGAGGGCACAGGCCTACTTCTGGTGGTGGTTGTGTGGCAGTGGTGGCCGCG
GCAGCCAGGACTAGAGGCCACGGGGATCTGGGAGCCTCAGCCCCACTGCAGGCCCCAACA
TGGCACCATTCCTGCGCATCTCCTTCAACTCCTACGAGCTGGGCTCCCTGAAGGATGTGG
ACGAGGCAAGCCAGCCCTTCTGTGCTGTGAAGATGAAGGAGGCTCTCAGCACAGAGCGCG
GGAAGACACTGGTGCAGAAGAAGCCCACCATGTACCCTGAGTGGAAGTCCACGTTCGATG
CTCACATCTATGAGGGCCGCGTTATCCAGATAGTGCTGATGCGAGCCGCTGAGGAGCCAA
TGTCCGAGGTGACGGTGGGTGTGTCAGTGCTAGCCGAACGCTGCAAGAAGAACAATGGCA
AGGCCGAGTTCTGGCTGGACTTGCAACCCCAGGCCAAGGTGTTGATGTCAGTGCAGTATT
TCCTGGAAGACATAGATTGCAAACAGTCTATGCGGAGTGAAGACGAGGCCAAGTTCCCAA
CAATGAACCGCCGTGGAGCTATCAAACAAGCCAAAATTCACTACATCAGACACCACGAGT
TCATCGCCACCTTCTTTGGGCAGCCCACATTCTGCTCCGTGTGCAGAGAGTTTGTTTGGG
GTCTCAACAAGCAAGGCTACAAGTGCAGGCAATGTAACGCTGCCATCCACAAGAAATGCA
TCGACAAGATCATCGGCCGGTGTACAGGCACTGCAGCCAACAGCCGGGACACCATATTCC
AGAAAGAACGTTTCAACATCGACATGCCGCACCGGTTCAAGGTGTATAACTACATGAGCC
CCACCTTCTGTGACCACTGTGGCAGCCTGCTCTGGGGGCTGGTGAAGCAGGGGTTAAAGT
GTGAAGACTGTGGCATGAATGTGCATCACAAGTGCCAGATGAAAGTGGCCAACCTCTGTG
GCATCAACCAGAAGCTCTTGGCCGAGGCCTTGAACCAAGTTAGTCAGAGATCTTTAAAGA
AGGAAACAGAGACCCAAGACACTGTTGGGATCTACCAGAATTTTGAGAAGAAGCCAGGAG
TCTCTGGAGATGATCTTGCAGAAACTGGGACCTACGGCAAGATCTGGGAGAGCAGCACCA
AGTGTAGCATTGACAACTTCACCTTCATCAAGGTCCTGGGCAAAGGCAGCTTTGGGAAGG
TGCTGCTCGCAGAGCTGAAGGGCAAAAAGGAATTCTTCGCCATCAAGGCTCTCAAGAAAG
ACGTGGTCTTGATCGATGACGACGTGGAGTGCACCATGGTGGAGAAGNNNNNNNNNNCGG
GTGCTGGCGCTCGCCGGGGATCATCCGTTTCTCACCCACCTCTTCTGCACCTTCCAGACC
AAGGACCACCTGTTCTTTGTGATGGAGTTCCTCAATGGGGGCGACCTGATGTACCACATC
CAGGACAAAGGCCGCTTCGAGCTCTCCCGTGCCACGTTTTATGCAGCTGAGATAGTCTGT
GGACTACAGTTTCTGCACCAGAAAGGGATCATTTACAGGGACCTCAAGCTGGACAATGTG
TTGCTGGACCACAGCGGCCACATCAAGATTGCCGACTTCGGCATGTGCAAGGAGAACATG
TCCGGGGACAAACAGGCCAGCACCTTCTGCGGCACCCCTGACTACATCGCCCCCGAGATC
CTGCAGGGCCTAAAATACTCGTTCTCTGTGGACTGGTGGTCCTTCGGAGTCCTTCTCTAC
GAGATGCTCATTGGTCAGTCCCCCTTCCATGGTGATGATGAGGACGAGCTCTTCGAGTCC
ATCCGTTTGGACTCACCGTACTATCCTCGCTGGATCACCAGGGAGTCCAAGGACATCCTG
GAGAAGCTGCTTGAACGGGATGTAAGCAAGAGGCTGGGAGTGACAGGGAACATCAAAATC
CACCCCTTCTTCAAGACCATCAACTGGGTTCTGCTGGAGAAACGTGCAGTGGAGCCACCC
TTCAAGCCCAGAGTGAAGTCACCTGGAGACTACAGCAACTTCGACCAGGAGTTCCTGAAT
GAGAAGCCGCGCCTCTCCTACAGTGACAAGAACCTCATCGAGTCCATGGACCAAACAGCA
TTTGCTGGCTTCTCCTTTGTGAACCCCAAATTTGAGAGGCTCCTGGAAAACTGAGGTTCC
TGAACGTGTGCCCCAAAAGCCCATCCCAGCCCGGGAGCCTGGGTCAGCCAGCACCATCTG
CCGACCCGGCAGCGCAGGTGGGGCCCACACTTCATCAGCACCTGCCTGCCCCCCACGATA
AGCAACCGTGCAGTTGTCGTGATTTCTGCTGCTGCCTGCCCCCCATGTCCCAGAGGGGCC
TCAGCTCCTGTCCAGCTGGGCTTTCATGGTACTTCCTCTGTGAATTGTGTGTGAATTTGC
TTTTCCTCTGCCCTCAGAGGGAAATTGTAAATCCTGTGTTTCATGACTTGAATGTAGTTA
TCTATTGAAATATAT
>A0JN98
TTTTTTTTTTCCAAAAATAAGTATTATAACTTTATTAAAATGAAAAGACAATATTCAAAA
TAATGCAACAAAAAATGAATAAAATCCTTTGTCCAATACTGTACACATAAATGCAGAAAT
CAGTGCCTTTTTCTAAAGCATGTTTTAACCTTCATTTAGTTCATACTAAAATATAAGCTT
TAAATAGCTCAAATAACATCACTCAGCAGTTTAAACTGTAAACAGCTTGTTTAATGTGGA
GAACATTGTAGTAAGGTACTTCTGTTAATGAGCACCATTTCTTCTGTGCTGCTCTACACG
AGATAAATACAGCGAAGCATGTGAAAGTGGAACACAAGCTCTGTGTCTCACCAGATCCAA
GCGGAGCAGCCTGCCGTGAGAATTTCCAAAGTAGATGATGTGACCTCCGGTCTTAAGACA
TACTGGGCTATTGGTCAGAAGGGTTTTACTTAGAAAGCAAATAATCCCCAGGAAATACTG
AAGAGGAACCAGCAACACAAGGCCAGCTTGTGTTGTATTTGTTTATTCATATGCAACTAT
AATAGGGGAGGGGAAAAAAAAAAGAAACCCACAACACTCATCTCCACACAGATACTCTCA
ACCCAACAGCTGACTGTTTCATTATTGCTTCAACTGACATCCTCAACACTGGCCAAGAGT
TTGCTTTTCCCCATGTGTCCTGCGTTTCCTGGGGGTGGAACAGAGAAGGAATGGTAAGGA
AAAATGACTTATTCTGTTACCTTCCCATTTTTTATGAGACCCAGACAGGTTCGAATACAG
TACCAAAGGTGCTGCCACCCCTCCAGCAAGACCTACAGGATTTAGGTCTCAGGACGACTT
AAACCAGGCAGGTGAAGTCATGGAAAGAAATGTACGGCCTGCCCTCCATGGAAAAACTGC
TTGTAAAAATAAATGAAACAAAACAGAACAGGCCTCAGAGCTGGCAATCTTCAACCTTAT
TATGCAAAAAGTAATATATATATATATATATTTTATGATTCTGAGCTAAACAATACTGTA
TTCTCTCCCATTTGCTCAATTTTCAGTCTCTCAGGAGCCATCCTCCAGCTTGAGTTTTTA
TTGTTCTAAATATATATTACTCTAAGACAGGAACTACTGGGTTAACTTGCAACTAGAATC
TATGATTTTACCACAAGTGTAGATGCAGGCGTCTAACGTGCACACATATGCGTGTCCCTT
GTCCTTCCTCCCTGCAGCGCACCTTTAAATGACAGGCTTGAGCAGACTTTTCTCTGACGC
TCACACGGTCAGGGATGCTCAGCACCTCAGCACCTCCCGACTCTCTAAGCCCTTCCCATT
CAGACGGAGAGTTCGACTCTCTGATCCTGTGATCTGGACTATTTTCCTGGGGAACCTTGA
CAGGTCTGGGGAACTGCGAGAGAACCACTTGCTCCCATGGCACCTCTGCTGAGCTGCGAC
TCCAGGGTCTAAGGAGAAACCACATAGGAGAAATGTTTGCGCTTCACATGGCCTCCCGGG
TCCACTCGTGGCTTTAGGTCCAGCTTTTCTGGGGCTGAAGAGATACTGCCATTGGCCAGG
AGTGGGTGGACGGGGGTGTTCCCGTGTGTTTCTTCTGCTTCCCTAAAAAACTTTTCGAAT
CTGTCCAGGTAGGGTGGCCTCTCAGGGAGCAGGTAGTAGTGCGTGGAGCTTGCCTTCTTC
CCATTTTCAATGATGGGCAGGATGCAGGGTGCCTTGCCGGCAGCCCCCTCGCTGTGCTGT
CTCTGCAGGGCTTTGCTGCTCACGTACTTGGGGTCGGGGGCAAAGCTCTGCGTGGGGGGC
ATGACCCCGTTGAGGTAAGATGGGAGGCTTTTGGGGCTTGGGGTGCGGGAGTTGCTCCGG
GACAAGGGCTCTCTAGGTGGGACTTTGGGGGGCCTGTCCTCATCGCTATAGGTACTGGAG
GTGACCTCGGCCGACCACCTTCTGTAGTCTGGCTTTGGCCGGCCGGGGAGGGATGGGGAC
CCGAGGGGGAACTTCAGGCTTGTCGTCGTCGGAATTGGGAGAAGCCCTGTGCACAGAGCT
GGAGATCCTGATGGCCGGCTTGTTGAAGGAGCCCGCGGGGCCTGAGTGAGACCTCCTCAG
TCTCCGGTGGGCCTGGGGCGGAGGGGGGTTGGCACTCGGTGCCCCGGCTGCCTGGTCAGG
CTCCTGGCTGAGATCCACGGCGGAGACGGTCGGGGTGTCGAAATATGCATAGTTGATCTG
TCCGCAGCCTCGGAAGCTGCGCCTGCCGGGGCCGTCAGCTCTGAAGTCGGAGAGCCCGCA
GTCTTCCAGAAGGAAGTCCGTGTCCGAGCTGGTGAGGAACTCGACCTCGCAGTCGGTCTC
GTCCAGGGCCAGGTCCTCGGAGATGGGCAGTGGTGGCAGGGGCCGGGAGCCCCGCTCGCC
GGGTGCTGAGCTGGAGAAGAGGGTCAGGGGGCTCTTGACGGGGGTCAGCGGGGGTGTGGC
GGCACAGACCCCGTTCACCGCCAGCTTCTTCAGCCCACACGCCACCCGGTCCTGCTCCTG
CTGCCCCCAGCCTTCACTTGGGGGGATGATGAGGGGAGGTAGGCGGGACCTCAGAGGGGG
CCCGTGCTCTGCACAGTGGCTGCTGCTCATCGGGCTGGATCCGGAGGTGCGTCCGATGGA
GGTTAGCTGCTCCTGCGCCCGCGAGTTCAGACTGTAGGCCATGGTTATGGGGTCGATGTT
TAAAAAGCCGTTCTCAAACTCGCTGCGGCCACCCCAGCAGGCCTTCAGGCTTCCCAAGGC
TTGGCCATCATGCAGAAACCCAGTTTTTAATGGGACTCTGATCTCCTGAGCAGCCACTCC
TGCCATGGACATGGTGCCTTATTCTGGGACGTCTTCAGACTTGTGATGCCCAGGGACGCG
TACAGTCAACCAGTGGCTTTCATTCCCTGGTTGGGGGGAGGGGAGGGTACAGAGGAGGTT
AAAAGCAGCATAAACAATCCCAAAACACGAGGAACTCGAGGGGAGAGAATTTCAGCGCCT
GCGGAACAGAAACATCCAGTTACAGACTTACATTTGCTGTTGCTGCTGTTCAGTTACCAA
GTTGTGTCCGACTCTTTGCGATCCCATGGACTGC
>A0JNA1
CGGGGGCGCGCGGCGGCGGCTGCGGCCTGTGGCGCCGTCACCCGGCAGAACCCAGCTGGT
GGCGGGAGGCGCCGCTCGCCTTGCAGTTGTCGCTGCCGTAGGCGCGCCGAGACGGATCCG
GGCTGCGCCGGGGGCCGGCCCACCCTCGCGCCGCCGTCCTTCGGCCCGCGGGCCGCGGGG
TTCCGTTATCATGTCGTTGGGGCAGTGGCTGGCCCAGCTGATGAGCAGTTTGCAGGACCC
GCAGAAAGTGGCCCGTTTCCAGCAGCTGTGCGGGGTGGAAGCGCCGGTGAGCTGCACAGC
CGCGGCCGCCGCCGACCCGAGGGAGGATGAGAAGGCGGAGGCGCACCTCGCCGGAGAATC
CCGGCGCAGAGAGCGGCAGCCGGGGGCGTCCGGAGGCCCTCCGCCGCCCGGGAGCGACCG
CAATCAGTGCCCGGCCAAGCTGGGCGACGGCGGCGCCCCCAACGGCGTGCGGAACGGGCG
GGCGACCCAAGGTGGGCCCAGCCTCGCCGCGGCGCGCGGGGCTTCTGCGCCGCAACTCGC
TGACGGGCGAGGAGGGCCAGTTGGCCCACGTGAGTAACTGGCCTCTCCACTACCTGTTCT
GCTTCGGCACGGAGCTGGGCAACGAACTCTTTTACATACTGTTCTTCCCCTTCTGGATCT
GGAACCTGGACGCCCTGGTGGGCCGGAGGCTCGTGGTCATCTGGGTGCTGGTCATGTACC
TGGGCCAGTGCACCAAGGACATCATCCGCTGGCCGCGGCCCGCCTCGCCACCCGTGGTCA
AGTTGGAGGTTTTCTACAACTCTGAGTACAGCATGCCCTCCACCCATGCCATGTCCGGCA
CCGCCATCCCCATCTCCATGATCCTCCTCACCTATGGCCGCTGGCAGTATCCTCTCACAT
ATGGACTGATTCTTATTCCCTGCTGGTGTTCTCTAGTTTGCATAAGTAGAATTTACATGG
GAATGCACTCCATTCTGGATGTTATTGCTGGATTCCTATATACCATTTTAATCTTGGTTA
TCTTCTATCCATTTGTGGATGTGATTGACAACTTCAACCAAACTCACAGATATGCTCCAT
TAATCATCATCGGGCTTCATTTAGCCTTGGGGATCTTTTCTTTCACTCTTGACACCTGGA
GTACATCCCGGGGAGACACAGCTGAGATTCTGGGAAGTGGTGCAGGGATTGCATGTGGAT
CTCATTTTACCTATAAAATGGGTCTACTCTTAGATCCTCCTCTGGATATATTACCTTTAG
CTAGGCACCCCATTTCAATGACTCTGTTTGGAAAAGCCATATTGCGGATATTCATAGGGA
TGTTCTTTGTACTAGTCGTCAGAGATATGATGAAAAGGATCACTATTCCTTTGGCCTGTA
AAATCTTCAGTATACCTTGTGATGATATTCGAAAAGCAAGGCAGCACATGGAAGTTGAAC
TTCCTTATCGGTATATCACCTATGGAATGGTTGGTTTCTCCATCACATTTTTGGTTCCTT
ACATATTTTTCTTTATTGGAATCTCTTGATGGAGAACTACTGTTTATGAGAAGAAAGAAG
GGTATCAATTACTGATATCTAAAAACCATATTCTAGTTAAAAGCCAAATCAGAGTTAGGC
TTTTGCAGGACTTTAACTTAAATAATTATTTAAGTAAATTCTTAAGAGTCAGTGCATTTT
ATCACTGCACATCCAGTTACTGTTTTAGGTGAGCTGAGCTATTACAACATTGAGAAAATG
ATAAATACCATTTGGAATGTTCATGTAATATTTGGAGAGTTTTGTGCTGTTATGGATTCA
AGTTATATAATATATATTAAGGAACATAATATCAAATTATGTATCTAATGTATATTATAT
ATAAAATAATATACCTAAGTTTCTTTGAACCATGGGGGTGTATTATAAAATCAATAATAA
TATGCAAACAGTTGTGCCTGTGTATTTGGATTTAATACAGGTATGTTATTAACTGATTAA
TTTTAATTTACAATGGGAACCATTTCCTAATCTAATTGCATAATTACTAGACCAGAATTC
ATATGTTACCACATATTAATTTACTGCCTCTTTTTACACTGCCATCATCTTTCATGTTAT
CCATGATGTTGAACATAGGAGGCATTTTTAATGGACCAAATTTTCCCAAAAATTAGTTTT
GAATTCCTTTTTTTTGTTGTTGTTTTCCAGTTGTGTGCACTGTGTTGAATGTATTTTATT
TGCAGTTGTTCTGGACATTAGTTTAATAAGTCAGGTACTGAATTTTATTGCTTGCTAATT
GTGCCTTTCTGTTGCTGAATTAAGAAATGCCATGTATACTGTGATATAAAAATAAGGCTA
ACTTTATCTTAAGTTACATATAATCAGACAAATATTTTAAAAAATATCTGTCAAGCTAAC
AGGGCTAGAAGTAAACCACCTTCAATTCTTTAGCCTTTGTTTAGAAAGAAACGTGGAATG
GGCTAAATTTTCTCACTAATTTATTGGGAACCTAAATGGATAAATATTCCATTTTTATAG
GTATTTTTCTGTGCATTGCAAGTTATAGGAACAAGATATATTTTTTGTACATTGTCTTGG
TCGTTTATACTACAGGTAGATAATTCCAATGAATGGAAATGTAATTGAACTTTATAGATG
GGACAATGCACATGTTTCATATATAAACAAACCATTTTTCTAAATTATTTGGAAGGGATT
GGATTTAGCAGTGTTAACTTTTAATACCCATTTAGTAGCTACTTAATGGTAAATTATAAA
ATTTAAAAGTGTCAGAATTTTAGATCTTATTTTTTTCAACCTTTTATTATTTTCACAGTG
GAAGATTTGAGTATAAATATTAAATGATTCTTTATTCTGTCCGTGCCTTTATATTTTGAA
GTGTAATTGTAATTAGGTTAACATTAAATTTATTTGTATTAAGTTTTTCATAAAGAGAAT
TAACTTTCCATGTAAATGAGCATCGGGTATGGAATTACTGACTTAGTGCAATATCTGTCT
GATTATCCAGAGATATCAACTTAAGATGTTTCTATTTTGGGCAACATAACTATTTGAGCT
CATATTTTTATAACTCTGATTGAGAATTTAAAGACATGGTAATTTTTGACGATAGTGCGT
CTGATAATTGTAAGTAAAGTAACTAAATTTACAGCCTTTACCTATTAGTTAACAGAAAAC
CAAGGCACTTAGAAAGATACTGGTACGTTGGAAAATGCGCAAAGAACTTTTCTTTCAAAA
TGTGTTTACTGAATTGAATTTTAGGGACTATTTCCTATAATTTGGGTCTATGCTATCTTA
TTAATTTTTATATCGAGCTTAAAAGTATTTGAAAATATTCCATTTCTTTGTGATTTATTA
TTTTCTGTCCTATGGTAGTTCCATGCTAAATGTATTTTAAAATAAAAGCCAAATTCCAGA
AAAAAAAAAAAAAAAAAAAAAAA
>A0JNA3
CACCTTGTCTCCCTCGCTGAAGTAGCGTTTCTGGCTGCTGCTGCTCTTCTCCATGGCGTC
CAGCGAGCCCATGCCACGGTACTTCTTGAGCCTCACACCATCCGAGAAGAAGTATTCACC
GGGGGCCTCCGTGGTGGCCGCGAGCAGGGAGCCCATCATCACTGTGGAGGCTCCGAGGGC
CAGCGCCTTGACCACGTGCCCCACGGTCTGGATGCCGCCGTCGGCTATGACTGGGACCCC
GAAGCGCCGGGCGTACTCAGCCACCTTGTACACGGCAGTGCCCTGGGGCCGACCACAGGC
CATCACTTCCTGGGTGATGCAGATGGAGCCGCAGCCCATACCCACACGCAGCCCGTCCAC
ACCAGCGTCAATCAGGTTCTTGGCCTGAGCGGCTGTCACCACATTCCCCCCAATCACCTG
GAGGTGGGGGTACTTCTGCTTAATGTAGTGTACCATGGCAATCTGATACACAGAGTTCCC
TTGGGATGAGTCCAGCACTATGACATCGGCGCCCGCCTGGGTGAGCAGGTCCAGGCGGTA
TTTGTCATCCTCACGGGTGCCCACAGCCGCCCCGCACAGCAGCTGCTTGTGGGAATCCTT
GGAAGCCAGGGGGTAGTCCCGGTTCTTCTTCAGGTCAGTGCGGGCAATGATGGCCACTAA
CTCGTCTCGATCATTGACAATGGGCAGCTTCCCTTTCTTGCTGCGCTGCAGAATCTCATT
TGCCTCTTTCAATGTCACACCCGCTGGAGCCACCACCAGCTCATTCCGCGGGGTCATCAC
CTCACTGAGAAAGGTGGTGTGGTCCTTCTCGGCGAGGAAGTCAATGTCTCGGGAGGTGAC
GATGCCCACCAGTTTGCTGCCCATGGTGCCCGTCTCAGTGATGGGGATGCCTGAGAAGCC
ATGCCGGATCTTGGCCTCTAGCACGTCGCCCACAGTGTTCGACGGGCTTAGCACCACCGG
GTCTGTGATGAAGCCCTGTTCAAACTTCTTGACCTTCCGCACTTCATTGGCCTGGAACTC
TGGAGTGCAGTTATGGTGAATGAAACCGATACCGCCCATCAGAGCCATCGCGATGGCCAT
GTCAGCCTCTGTCACAGTGTCCATGGGGGATGAGATGAGTGGCGTCTTTAGCGTGATCTT
TCGAGTCAGGGCTGAAGTCAGGTCCACTTCATCAGCTGTGAAGTCTATGAATCCTGGGAG
AATCAAGGAAGTCGTTGTAGGTGAGGCCGTCGGCGTTGGCGAACAGCTGCTGCGCAGTGA
GCCCATCCTCGGGCACGTAACCGGTGCCGCCGCTGATCAGGTAGTCCGCCATGCTGCCAG
GAGACACCGCGACCCGACATAAACACCCGCGCGGGCCGCCCCGCCGCTGCTGCCGCCGCC
GCCGCCGAGGCTGCTGCTGCTGCTGCTGCT
>A0JNA5
TTCCCTCTTCTCTCTGCTCACTTAGCAGCTTCAGCCAGTCCCCTTTCCTTTCATGGGCAG
CAGGGAAATGGAGGACTGGAGTTGGTACCGGCAGTGGCGTTGACTTGGTGGAGCGAGGGC
TCACCACCCTCTGATGCCCCTGCCCAGGGAGTGTGACTATAACCTCGCCTCAGTGTGCTG
GGCTCAGATGGTGTCATTTTGCATTTGGCCACAAGGTGGCAAGGCTGCTATAGCCAGAAA
AGCATAGTCAGGTTCAAAGGATGAGCCGCACAGTGAAACAGACCTGAGAGCTAGGACTGT
CCAGAGAAGGGGCTTAACGGGGGTGTGGAGGACCTGGGCTGTCAGAGGCCTTGCTCTTGG
CATGGCGGTCAGGTGGGAGCTGGCCATCCCAGGTTCTGCTGCTGTTTAAGCCACCTATCC
CCTCTGCTTTCCTGTTCCTTCCAGGCCACAGTCCACCTTAAGAGGTGTGGTCAGTTTTCT
TTAAATGGTTACTTTTTCCGCCTTGATGCTGGTGGTGGTTTTCTACCTTGTGGGAGGAGT
TGTGGGATGGAAAATGACTCTCGACAGGCAGGAGATGACACTGGAAATCCCAAACTCAGG
AACTGACTGGGTCAGACCCTAGGGGACATCTGGTCTCTTTTTGGAGTCCTGGCCCTGTTC
TTAACTGCTCTAGACTTGAACTAGAGGTTGCAGGCCAAGTCATCGTGCCAGGAGGAGGTT
AAGTGATTTCTTAGGACTAAGAGGGGAAGGAACAGAGGATACTGGTGGGACCCTGGATGT
GCCTCTGTGTCCCAGCCCTCCCTCCCGCTCCGTGCAGCCTTGCCTCGGGTGCTCGCTCAG
GCTGAGCTGAGATGGGGCCCTAGGTGCTGCAGCCTTGGTTCCCCTTTCGCCGTCTGCTTT
CGGCCTTGGCCTCGTCCAAGGAGGTGTCCTCAGTCAGGCTGATGTAGGAGTTCAGGGCCT
CCCGGAGCCCCTCACTGAGGAGGGATGCCTCCCCTGTGGCAGATGCTTCAGAGAACAGGA
GGGAGCTGTCCAGCTCTTTCCAGTTGAGTGGTGTCGCCTGCACAGTCACAGGTGGGGGTA
TGGCCTTGCCAGGGAGTGGGCCAGCCCTCCGCAGGGCACAGGGCTCCTTGAGGAGGCAGC
AGATGTCATCCGCCAGCTCGGAGTAATGGTCCACCAGGGCCAGGAGCGAGGGGAAGGTGA
GGCGTGGTGAGATGTACAGCCAACCATTGTCAAGGCGCTGGATCCTGTAGTGTCTGATCC
GGTCCCAGGAGGCAGGGCGGCTGAGGCGGACCGACAGGGAGTAACAGCCTCTCCTGGTCT
GGCTCTCCCGGATGAGGAAGGCCCCTCCGTGGTTCCCAGGCAGCAACAGCAGTTCCTCAG
CTTTCTCCCGGCTCAGGCCCTCATACAGCCACCCATGGGAGATTCTGGCCACGTGGATGC
TGGGTATGCTGTACTCTCTGCCCGAGACGTCCGACAGCACCGTCCACCAGTCTCCATCCT
CTGAGACGATGGTCAACGGCTCGCCCAGTCTCAGCGACAGCTCTGCCTGCTCGCCCACTG
GGAAACTGCCCAGGGCCACGGCCTTGGCCCGGCTCCTCTCTGCTTGCATGGGCTCAGGAT
CCTGGCCTTGCACACATGGGCTGAAGCTTGGACTTGGAAGGGCTTTCCCCCTGCTGGGCT
GACTTCCCA
>A0JNA7
CAGACACACACACACACACCGTCATCTAAAAAACTATGTATCCAGCTGTCCTTTTTAGGT
TTTTGTTTGAAATGTCAAATTTGTTTTCCTCAAAATGTGAGTTGATTCTTCTTTCTCTTA
GTCCTGTGGCTTTACAGTGGCCCTGCCAGCACCACCTCAACCACAACAGTCAAGCCAAGT
CTCTGAAATACGAGGGCAGGAGGGATACCAACTTGAAGGAGGAAGAAACGAGAGCACAAT
TAAATAACCACAAATGAATGAGAAATACGGACATGCCAGTTGGCAGACACCAGCTCTAGT
TCTAACATTAAAACCAGTGAAACTATGACTTTTCCAACTCAGTCAAAAACATAGTGCTCT
AAGGGTGCTGAAAGATGGGATGAAGGAAGTAATTGCCTGTGGTTGGTACCGAGGACTGAT
GTTTTTCTAAATGAAATGAAATGCAACAGTAGACCCTGAAGTGTGTGCTTTTAAAAGTGG
CAGCACTGCACTCCCTCCCTCTCTCCCACTGGTGTTGCACGCGCGCGCACACACACACAC
ACACACACAGCACTCTGGTCATTTTCACATTTTTTCAGGTCTCTTCCTATCAATTTTTAA
AAACTGCTACCTCTTGGTGCCTATACCTATCTACTGTGGATATAAATGGTTCTGGTTTTT
TAAACCTGCAGAGAAAATAAACAGTAAGAGCCCTGAACAATAAATAAAACTAAGCATCTC
CCTCTTTAGGTGAGAGCTTTCGAGACAGAAACAGGGATGATCGGTCCAGTGAGAACGTGT
TCTGGTTCTGTGAAAGCGTCACCCCTCAGCTCCAACTCCCCTGACAGAGGACAGCCTGCT
GTTTTCCTCCAGTATCAAAGTGCATCTGTTTAAAATCGAATATGCCTTAGAGAACAACCC
AAAATCTCTGTAATTTTTGTCAGACAGTCTATGCAGCAAAAATGAAGTGATGCTCCCTTT
TCCCGACTCCTCCATTCAAAGCTGTACACAGAACAGCTGGACGCAATACTTCTAGGACAG
CAGAGTTTATGAACAGTGGGGTTTGGTTTTGTTTCAAGGAACAAAAAGGAAAAGGAAAAA
CAAAACTAAGTGAGAATGAAGAGGAGAAACCCTGAGGCAAAAATGGCTTTTCCTGTAGAG
TCTTCCGGGGGCTCGGAGTCCGGTTCATAAGGTACCAGCTATCTTCTGGGATGGAAGGCC
TTCCTCCAGCCAGACGGCGGCGGCTGAGCCGCTGCGTGGGGCCCGCCGGTGGATGCGCCG
CAGCCGCAGCAGGTAGAGGAGGATGGCGAGCAGGACCACCAGGAAGCAGCCGGAGAACAG
GTAGTGGTTGTACACAAAGGAGAAGCCCCGCCAGTGCGCATGGCTGGCCCGGAAGGCCTC
CTGCTGGATGTCTCTTAAGGGTAAGAAGCGGGTCCTGTAGAGGATTGCTCCGAGAGTCCA
CTGCACCTCCTTGTCGTAAACCTGCAAGGCTGTCTTTAAATTTCTGTAGTTGACAGGAAA
CGAGAAGCCCCTGTGGAACACCTCAAACATCCAGGCAGATTTGAAGCACTGATACTTGAG
CCTGTGGAGGTCGGCGTGAGAGGCATACAGTCCTCGGTCAAAGCGTTCCCGCAGGATCGA
CCACTTCGTGGCACAGTAATCCTTGGCGGCTCTAGTAAATGCTGCGGCGTCATAGTCTCC
GCCCATCCGTAACACATCTTCCGTGCAGTAGTAGAACTCGGAGAAGCCGTAGAACTCGCT
GTTCTGGAAGTGAATTGGAGGCTGGTAGACCCCGTTGAGGGAGGTCTGCGTCTCGTTCGT
TTTGTTCATGAAAGGCTGGATGGTCTCCCGGCACAGGTCAAAGTCCCCTGTCCCCCGCAG
GTACAGCGTCTGTCCATTTTGCTGGATTTCATCTTTGATATCCAGGGGTAGGCAGGGGTC
CAGGTGCGGAGTGTCAGGAGTTAGTCCGGTCTGTTTCCCCAGGAGTCTGTTCTTCTGAAC
TGTGCTGGCAAATATTCTGTCTTCATACCTCTGTCGAGCAGCATTGCCACCAAACCCAAG
AAACGTGGCCACATAGACACGGTACACATGCTCGGTTTGGTGAATGTCACACCCCAAGTT
AAATTCAGCCAACAGGTTCTTAGCTACTTCTTCCTGCTGTGAGGAGGCAAAGCTTACAGT
TTTGGGTACTTCGTATGCTATCTGGGTTGACACGCCTCCCATGTCTAGAATACCAGCTGT
TCTTTTACGAAGAATGGCTTCACTGCTTTCACTACCAGGGATGTTAACTTCCACTACTGC
CTCGTCATCATCTTCAATATGCTCAAATCGTCCAAGGACAAAATTAATGCCAATCCAAGC
ATAGACACCTTCTTGTTTCCCTGAAATTACTTCTGCATGAGAGTCAGAAAAGAGGAAGTC
AAAGTGCACAGGGATGTCAGTCAGAAGGTCTTCCAGAATGGCTTTCTGCTGACTTTCGGG
GAGGATTCTCATTCCAGCCGTGCAGAGAATGTAGAGAGGGGTCTCTTTGTGTTTTGCCCG
TGGAACATGCTCTGCAGCAAAATTCAAGAGTGGCGAAATGTAATCACTGACTTTCTCTGG
AGAAGTCGCAAACTCTGAAATGCCGGGTTTTATTTTCATGACCACAGGCTTTCGGTTTTT
ATCCCTCATTTGCCTGATATCCAACAGATCGTGAGGATTGCCATTGTGCCGTGGCCAGCA
ATAGACAAATATCCGAGACCCGCTGCTCCCACAGTCCACCACGATGCCATAGTTCACGTT
GGGGTTATTGGTGTCTGTAGCTTCAATGTCAGTAACTCGTGCCAAGTACCTTTGAAACTT
CTTGTCTTTGGAGAGCCGTCCATACTTATTTCGGATTATGACGACAGAAAAGTATAAAAG
TGAGACAGCAGCAGCCAGAAGGCTGATGACGACAATCTGGCGTAAGTTGGTGTTCAGAAT
TCGGGGACACCCCACTGGAGAGATGCTGAAATGCCAGGAAGCAGGAAAAAGACAGGAGAT
GCCAATCCTCCCCATGCTGATGGGTCAGAGATCAGGCAAGACTCTGGGAATCAGTCCTCA
CACACCATCACCGCAGTCCTACTGGCGTTAGAGCCCTCCTATTCTGCTCGGCTACGTCCG
ACTCGGAGGCCGGGGCTCCCGGGAGTGGGGACTCGCGGGTGGAGCGCATCACGGCCACAG
CGGCGAGGCGGTGCAGGCAACGCCGACACGACTTCCCGGGAGGGCAGGGGAGGTGGGGGG
GGGAATAGCTCCCCAGGAGCTCCGCTCCTT
>A0JNB4
CTGCTGAACCGCTCTTCCGATCTTGACTGTCCGGGCCGTGTTCGCCTAAGGTGGGAACCG
AGGAGTAAGGAGCCGCAGGCCAGAGCCTGTGAGCAGGCCCTTTCCACCTTTTGAAGAATG
GCTCCTTCTTGGCAGAGGCTGGGTTTATATGCCTGTCTTCTGAAAAGGCAGCTACACGAC
GGGCCAGATGTCATTAAGTGGGGAAGGAGAGGGATTCCAGGATGGTCCCGAGGGATTTAC
AGTGCCACGGGAGAGTGGACCAAGGAGTATACACTGCAGACAAGAAAAGATGTGGAGGAA
TGGTGGCATCAGCGAATAAAGGGCCAGGCCTTCAAGGCTTCAGAAGCAGATAAATCAAAG
CCCAAGTTTTACGTGCTTTCCATGTTCCCTTATCCCTCCGGCAAGCTGCACATGGGCCAC
GTGCGCGTGTACACGATCAGCGACACCATTGCACGCTTCCAGAAGATGAGAGGGATGCAG
GTTATCAACCCTATGGGCTGGGATGCATTTGGATTGCCTGCCGAAAATGCGGCGATTGAG
AGGAATCTACATCCAGAAATCTGGACGCAAAGTAACATTAGGCACATGAGGAAACAGCTT
GATCAACTGGGCCTGTGTTTCAGCTGGGACAGGGAAATAACGACGTGTTTACCGGATTAC
TACAAATGGACTCAGTATCTCTTTATTAAACTCTATGAAGCTGGGCTGGCCTATCAAAAG
GAGGCCTTGGTTAACTGGGACCCAGTGGACCAAACCGTGCTTGCCAATGAGCAGGTGGAT
GAACACGGCTGTTCATGGCGTTCTGGAGCAAAGGTGGAACAGAAGTACCTCAGACAATGG
TTTATTAAGACAACTGCTTATGCAAAGGCCATGCAGGACGCGCTGGCAGACCTTCCGGAA
TGGTACGGCATAAAAGGCATGCAGGCCCACTGGATTGGGGACTGTGTGGGCTGCCATCTG
GACTTCACGTTAAAGGTTGATGGGCAAGTCACAGGAGAAAAGCTGAGCGCCTACACAGCC
ACCCCCGAGGCCGTTTATGGCGCCTCCCACGTGGCCATCTCTCCCAGCCACAGGCTCTTG
CACGGGCACAGCCCTTTGAAGGAAACCTTTCGGAAGGCCCTCGTCCCTGGCCAAGATTGC
CTGACGCCTGTGACGGCGGTGAACATGCTCACCCAGCAGGAAGTCCCGGTCGTCATCTTG
GCCAAAGCTGACTTGGAGGGCTCTCTAGATGCAAAAATAGGAATTCCCAGCACCAGCTTA
GAGGACTCCGCCTTGGCCCAAACCCTGGGCCTGTCCTACTCCGAAGTCATTGAAACGACT
CCAGATGGCACAGAGAGACTGAGCGGCTCTGCGGAGTTCACAGGTATGAAGCGGCGGGAT
GCATTTCTAGCCCTGACTCAGAAAGCCCGGAGGGAGAGAGTGGGCGGTGACGTGACGAGT
GATAAACTGAAGGACTGGCTGATCTCGAGGCAGCGGTACTGGGGCACGCCCATCCCCATG
GTCCACTGTCCGGCCTGCGGGCCCGTGCCCGTGCCTTTGGAGGACTTGCCCGTGACCTTG
CCCAGCATCACCTCTTTCACCGGCAAGGGAGGCTCCCCACTGGCGTCAGCTTCCGAGTGG
GTAAACTGCTCCTGCCCTAGGTGCAAAGGAGCAGCTACAAGAGAGACAGATACGATGGAT
ACCTTTGTGGATTCTGCTTGGTACTACTTCAGATACACTGACCCTCAGAATACTCAGAGC
CCATTCAGCGCAGCCTTGGCAGATTACTGGATGCCTGTGGATTTGTACATTGGAGGGAAA
GAGCACGCTGTCATGCACTTGTTCTATGCAAGATTCCTCAGTCATTTTTGCCACGATCAA
AAAATGGTCAAACATAGAGAGCCTTTTCATAAACTGCTGGCCCAAGGCCTCATCAAGGGG
CAGACATTCCGCCTACCGTCTGGACAGTATCTACGGCGAGAGGAAGTAGATCTCACAGGT
TCCGATCCTGTTCACGCAAACACGGGGGAGAAGCTCGAGGTGAGCTGGGAGAAGATGAGC
AAATCCAAGCATAACGGCGTGGAGCCCGAGGACGTGGTGGAGCAGTACGGCATCGACACC
GTCCGGCTCTACATCCTCTTCGCCGCCCCTCCGGAGAAGGATATCTTGTGGGATGTGAAG
ACCGACGCGCTCCCCGGGGTGCTGAGATGGCCAGCAGCGTCTGTGGTCCTTGGTGACTCG
GTTTATCGAGGCCAGGACGTCTGGGCAGGCGCCCAGGCCTCAGCTGTTGAGCGACAAGGA
GAAAGCCGAGGCCAGGAGGCTGTGGGAGTACAAGAACTCGGTCATCTCTCAGGTGACTGC
CCATTTCACAGAGGACTTCTCGCTGAACTCTGCGATTTCTCAGCTGATGGGACTCAGCAG
TGCCCTCTCGCAAGCTTCGCAGAGAGTTGCTCTCCACAGCCCCGAGTTCGAGGACGCTCT
GTGTGCCCTGATGGTGATGGCCGCCCCCATGGCCCCTCACGTAACCTCGGAGCTCTGGGC
AGGCCTGGCGCTGGTGCCACAGAAGCTGTGTGCCCACTACGCCTGGGACGCCACCGTGCT
GCTTCAGGCCTGGCCCACCGTGGACCCACAGTTCCTCCAGCAGCCCGAGGTCGTGCAGAT
GGCAGTTCTGATCAACAACAAAGCCTGCGGCAAAGTCCCCGTGCCCCAGAATGTCGCCCA
GGACCAGGACAAAGTCCACGAACTGGTTCTCCAGAGCGAGTTGGGTGTCAGGCTCTTACA
GGGGCGAAGCATCAAGAAGGCCTTCCTCTCTCCGCGCACCGCTCTCATCAACTTCCTGGT
GCAGGAGTGACTGCAGGCCCGCTGCGGCCCCTCCTCCAGGTCTGGGGCGAAGGAAGGAGT
CTGGGGCCCCGGCTCAGGGAAAAGCCCAGTGTCTTGAATGTCTGCCTTGGCATTCTGACG
GCTGGCATCCGCAGGGCGCCTCTGCAGTGTGATCTGGTGCTGGGGTGAGGGTGGGTAGGG
GCAGAGGAGAAATATGAGTGAAGTGGGGTGGGGAGCACATACCTCCGCCATTGCAGGTGA
GGGAAGTATCTAGCCCCACGTGAAGCCCCCAGAGATTTGGCCGGGTGGGAGCAGGAAGGT
GAAAAGAGAAGCTGATGAGCCTGAACATGAAGCCTCTCTAGCAGCCTGGGCGCCTCTGGA
CCCCAGAAACTGCACTGCCTTCAGCGGGTCTGAGGAGCGTGAGGCTACACCGAGGATGTC
GGGGGGGCTCAGGAGCAGCTCGAGCAGTCACTGTTGATCGATGATGGAGCCTCAGCCTCA
CGGCAGAGAGTCTCCTGCCTGCAGGCTGGATCCAGATATAAACGTGCGGCATGGACACTG
GCGTCTTCAGAAGTCGCTTGGAGGAATTCCCTGGCCGTCTGGTGGTTTGGACTTTCACTG
CTCTGGACGCTGGTTCGATCCCTAGTTGGGAAACTAAGATCCTGCATGGCTGGCACAGCC
AAAAAGAAGATGAAGAAGAAATCGCTGGGAATCAAGAGGCAAGCAGGGCTAGTCTGGTGG
CCTGCACCCCGGCTCCTCAGCCCTGTCTGGCTGACTGTTTCCACCCAGGCTCAGCTGGAC
CCACCTGCCCGGCCTGCTCTGATGCCGATCTTCAGGCCCTTGGGCAAAGCACTGCTTGGC
ACTGAATGGGGAGCAGCCCCTCCTGACTGCCCCCTCAGGGTGTCACGTTTGCTGGGAAGT
GAAGTGGAACCAAGCTGCTTCCAGCCTGGCCGGAACCCATCTCAGAGCCCACCACAGCTA
ACAGGGCGTCTGCTCATGTGCGCCCCACATGGCAGTGCCGCCCTGGGTGTGGCCCCCCAG
AGCCTGTTGTCAGGAAGAACGAGCCCACCGCCAGTGGGGGTGGGGGTGCTGGTGCCATCC
GGGTGTTGCCTCCTGTGCTCCACCCACAGCAGCTGGCTGCCAGGAAGACCCCCGTGTGAT
GTATGTTAGGGTGATCCTGGGTTTTGGTGAAGTCAGAGGTTAGGTGCTCTTAACAGAACT
GGCCTCAATCCACTGAGTACTGTTTAATATGTGGAGGGGAGGAGAATCCAGACATGTTGT
GATGCTGAAAATCTGTATTTGTTCCCTGATGCCTTTTTCTGAAGTTGGCTCAAATGTGGT
CCCCTGCAGTTCAGCAGTTAACAGATGAGTTTTTTTTTTTAATGGAATAAAATGTTTGTC
ATGTATGACTTCG
>A0JNB5
AAAGCGAGACCGAGTAAGGTCCATATAGTCAAGGGTATGGTTTTTCCTGTGGTCATGTAT
GGAGGGGAGAGTTGGACTGTGAAGAAGGGTGAACGCTGAAGAAAAAATGTTTTTGAACTG
TGGTGTTGGAGAAGATTTTTCAGAGTCCCCTGGACTGCAAGGAGATCCAACCAGTCCATT
TTGAAGGAGATCAGCCCTGGGATTTCTTTGGAAGGAATGATGCTGAAGCGGAAACTCCAG
TAACTTTGGCCACCTCATGCGAAGAGCTGACTCATTGGAAAAGACCCTGATGCTGGGAGG
GACTGAGGGCAGGAGGAGAAGGGGACGACAGAGGATGAGATGGCTGGATGGCATCACTGA
CTCTACGGATGTGAGTCTGAGTGAACTTCGGGAGTTGGTGATGGACAGGGAGGCCTGGCG
TGCTGTGATTCATGGGGTCGCAAAGAGTCGGACACGACTGAGCGACTGAACTGAACTGAA
CTGATCTTATAGTCCTGGAGTTAGAATGAAGCAGTTGCTCCCAGAAGCATCCAGGGAACA
ATTTTATTCTAAGATTCACTTGCTTCTGTTATTCCCTTAATGATTAATCCATTCCATTCC
TACGTCATTATTTCTTGGCTAGGTACAGGAGAGGAAGAAAGGAGGGGAGATCAATATATA
ACTTGTTTAGCAGTTCCATATAACTCAATTTTGTGCAACTAATTACCTACTGCTGCGGCT
GCTGCATTACCTAAAGACAGTGTTAAAACTAATTTGAGCAAGTAGTAAGTTATACAGAGA
AGGCAATGGCACCCCACTCCAGTACTCTTGCCTGGAAAATCCCATGGATGGAGGAGCCTG
GAAGGCTGCAGTCCATGGGGTCAATGAGGGTCGGACACGACTGAGCAACTTCACTTTCAC
TTTTCAGTTTCATGCATTGGAGAAGGAAATGGCAACCCACTTCAGTGTTCTTGCCTGGAG
AATACCCAGGGACGGGGAGCCTGGTGGACTGCCGTCTATGGGGTCGCACAGAGTCGGACA
TGACTGAAGCAACTTAGCAGCAGCAGCAGCAGTAAGTTATAGAATCTTAGAGAATATTCT
GCCTTTTAAACTTCATAGGTTCTGAAGATGAAAAAAGATGGCCCCTTGACTGAAAGTATG
GCCAAACATTCCTCAGATCCCTCACCTTCAAGAAGATGGGAAGTGCTCACAAAAGAGCCA
GGATTGTCACCTACAGAGAACATTTAAAACTAAGCTAAAAGCATAGGTTAAATAAATTCA
TTTGTGCCAGCATCCAAAAGCAAGGGCAATCTTCAGAGACTGGAAATGAGAGAAGCCAGA
AAGGACATGTGACAGAGGGTGGGATAGTTGTTGTCTACTAAGCCCAGTGAAAACCCAGCC
CGACCTGTTGGTCACTCAGCTGAGTCAGTTATCTCTGTAGACTACTCTCTTAAAAGTCCC
CCCCTACCATCTGTCCAGGGGCTCACTAACCCACTGCCTGTCTTCTGAGCTGCACCATGT
GTGGGTGTTAATTCCAGCGAGAGAGAGATCAGTGACTTTGACCCAGAAGTTCTGGTTTTG
TATCAAGCAGCCTGGAGGAAGACATTGACACCAAGACTGGAAACAGGTCCCTGACCTTCA
CTGAGGAACTCTCTTAATGATGTTTCACACTGCAGATTGCATCTGTTTTGGAGAAAGTCA
AGCGTGTCACTCTGTTTTGAGAGAAAAAAAATAGTGACCCACAGGGACAGTCTTACAGCG
AATTTAATATAAGCTATTCTAGACATGCATCAAGTTTCAATTTGCAAACCCAACCAAAAA
AGGTAAAGGGACAGCGTATCTTTCCACGCCCTCTACCTCTCCCACCCCACCCCCACCAAA
GTCACTGCTGTCACTCAGAAATTCTGCTATTTGTCTGGAAGTGACCGATAAAAAAGAAAA
AAAAGGAAAGCGGCCCTGGGCGGGTCACGTGACCCTACCAGCTCCCAACGCAAGACCTCT
TCTCAAAAGGGCTCAGTGTGGAGCCTCTGAAATCTGGGCAGGATTGCGTCTGCAGAAGCA
GAAGCAATCGGGTGGATGGATAAGTAAACATGGCCTTGTTCCTGGTGGCCTTGCTCGCAT
TCCTGAGCTTGGGCTCAGGATGCCACCATCGACTCTGTCACTGCTCTAATGGAGTCTTCC
TCTGCCAGGACAGCAAGGTGACAGAGATGCCCTCCGACCTCCCCAGGGATGCGGTCGAAC
TGTAAGTATCTGAGTCAGTGGGAACAACAGCGTGGCTGGTATTTGTGCCTTGCGTGCTAT
TATTATTTTCACATGAAGCTGATAAGTGTTGGGCTGAAATATTCTGCCCTGAAGGCTTAA
GTAAAACAAACTCCCCCAGCCCAACACTCCTGCCCTGTGGTTCTCTAAGGATCTTAGTGA
GAGTTTGTCTTGGAATTGTCAGGGAAGGGCAGGATGGAAACCCGAATCTAAAGGTGAAAG
GAAAACTTCTAGTATTTGCGACACATCTGTTCTTGGGTGCTGCCCTCTCTTCTGGTGGAA
CTAAGAGAAGGCTAAGGAAAATGTAGAAACTTAGAAGAGCTCGAATTGAAGGCAGAAAGA
TGGCTTTGATTGACATGGAATGCACAAAGGGTGTTTTTGAGGGTACTGAATTC
>A0JNB7
TGAACCGCTCTTCCGATCTGTTGAGCCTCCCACCCGCTTCCATAAGGCTTTGCCTTTCCA
ACTTCAGCTACAGTGTTAGCTAAGTTTGGAAAGAAGACTAAAAGAAGACCCCCGGCCGTT
TTCCTTTTTTGTTTTTATCACAGTCGTCGTCAGAGGCTTTTTGCACAGAGTTGTTGTATT
TTCGGCGGTGCTTTCTTCAGCTTCTTGCACTCCTGTTGACAAACACCTCAGCAGGAGCAG
CAGGAACCGCAGACGAACAAGCGGGGGGCGTCTGGTGTCATGACCAGGACAAGAGAGCAG
AGCCGTCAGGGAGGATGCTGTGGATCCTTAGCAAACTACCTGACCTCTGCAAAATTCCTT
CTCTACCTTGGTCATTCTCTGTCTACTTGGGGGGACCGAATGTGGCACTTTGCAGTGTCT
GTGTTCCTGGTGGAGCTCTATGGGGAACAGCCTTCTCTTGACGGCGGTCTACGGACTGGT
GGTGGCAGGCTCGGTGCTGGTCCTGGGAGCTATCATTGGCGACTGGGTGGATAAGAATGC
CAGACTGAAAGTGGCCCAGACTTCACTGGTGATCCAGAACGTTTCGGTCATTCTGTGTGG
AGTCATCCTGATGATGGTTTTCCTACATAAGAACGAGCTTCTGACTATGTACCATGGATG
GGTTCTTACTTCATGCTATATCTTGATCATCACGATTGCAAATATTGCAAACTTGGCCAG
TACTGCTACTGCAATCACAATCCAAAGGGATTGGATTGTTGTTGTTGCAGGAGAAGACAG
AGGCAGATTAGCAGATATGAATGCCACAATACGAAGGATTGACCAGTTAACCAACATCTT
GGCCCCGATGGCTGTCGGCCAGATTATGACATTTGGCTCTGCAGTCATTGGCTGTGGTTT
CATTTCGGCATGGAATTTGGTATCCATGTGTGTGGAATACTTTCTGCTCTGGAAAGTTTA
CCAGAAAACCCCTGCTTTAGCTGTGAAGGCTCCTCCTAAAGAGGAAACTGAGTTGAAACG
GCTGAATTTATACAAAGAATCTGAGCCAAAACCCCTGGAGGGAACTCATCTAATGGGTGA
GAAAGACCCTGACATCCATGAACTTGAACATGAGCAAGAGCCAAGCTGTGCCTCCCAGAT
GGCTGAGCCCTTCCGCACTTTCCGAGACGGATGGGTCTCCTATTACAACCAGTCTGTGTT
TCTGGCGGGCATGGGTCTTGCTTTCCTCTATATGACTGTCCTGGGCTTCGACTGCATCAC
TACAGGGTACGCCTACACTCAGGGGCTGAGCGGGTCCATCCTCAGTATTTTGATGGGAGC
GTCAGCCATAACTGGAATAATGGGAACTGTGGCCTTTACATGGCTGCGTCGAAGATGTGG
CCTGGTTCGGACTGGTCTGATCTCAGGACTCGCACAGCTTTCCTGTTTGATTTTGTGTGT
GATCTCCGTCTTCATGCCTGGAAGCCCCTTGGACTTGTCTGTTTCACCTTTTGAAGATAT
CCGTACTAGGTTCATTCAAACAGAACCACTTTCAGTTACACCTACAAAAATATCTGAAAT
CATCTCTACAACTGATATGCACATGTCAAACGGGTCTGTTCCTGCTAGTATTGTCCCAGA
GATGAGTTCTAAATCCGTGCCTATAATCTCTGTCAGCCTGCTGTTTGCAGGCGTCATTGC
TGCTAGAATCGGTCTTTGGTCCTTTGATTTAACTGTGACACAGTTGCTGCAAGAAAATGT
TGCTGAATCTGAAAGAGGCATTATAAACGGTGTGCAGAACTCCATGAACTATCTTCTCGA
TCTTCTGCATTTCATCATGGTCATCCTGGCTCCGAATCCTGAAGCTTTTGGCTTGCTCGT
GTTGATTTCAGTCTCCCTTGTGGCAATGGGCCACATCATGTATTTCCGATTTGCCCAGAA
AACCCTGGGCTCCCAGCTTTTTGCCTGTGGTCGTGATGATCAAGAAGTTACAGATGCAGA
TCAAGCTAACACTTCTGACGTGTGAGACAGTTCGGCTGTTGCCGCCCCTGTTACTAGGTT
ATGTAGAGCTCATGTGCATATTTTGTTCTTCAGAATTCCAATAAATTGCTGGGTGTCTCT
CTCTGGTTTTACCATAGCTATGCCTTGAGGGCCAAAAGCTAGTTAGGAAACAAGCCAAGA
GAAATGAGCTGGTTAATTTCCCTTCTATTTAAGGATAGGAAAAAAAAAAAAATAGAGAAA
GAGAAATTCAGTTGAAATACAGAGACTAGAATAGTAACACTGATTTTCCCTATTTCTCAT
ACGAGTGTAAAATTTTCCAGAGAAGAGTGACTAGTCAGGTGAATTAAGTGATTTCTTGGC
AGATATTTATTATCTGCACTCGAATTCAGATATGTCAGGTTGCCCTAACACTCTTGTTCA
AGTCTAATTAATTTACTTTTTAAAATATCTGATTCTCAATTATATTATAAAAACAAATTC
TCTTCCAAGTTTGAAAATTAAAGTTTGATAACCAGTATTATCCTTGTTGGTCCTGTTGCT
ATTAAGGGATTGACATATATGTGGAGACATTAAATACGTAACTAGAATTCTTTAATAGGG
TTTATGGTTTACCTTTAGAGAGCACCTTTGTATTTTTCTTGTCAGCTAGGGCAAAATATT
GTATTACGCATATGTAGCACTTCATAAAATGGCTTATTGTGACAGCTACAGGCAAAAGCA
AAGCTATAGGGTAGATTCATAATACGGTGAAGGCATGAGGACTGCAAACGTGCCAGCAGT
TTGGCCACAGAAGCTAGAAGTTAAAAGTCACACGAAGGTCAAGATCTGTNNNNNNNNNNA
CTTAACTCATGCCACTATCTTTCATGATCTCCGTCTTGGAACATGAGGGAGTTGGCCAGT
TAAATGTAGAAAGCAGGCCCAAACTTGGAAAGGTTTTGTTTTTATAAATCATTTGATTTA
CTTTTAACATGCTCGGTAGAACATTTGTACTTTTACTGTTTTGTGCCCAGGAGTTATTTT
TACCTAGTCGTAGAGCAAAACTGTTCATAAATGTATCCCTTTCAAATGTCTGTGAGGAAA
ATGGAGGGAAAAAAATCCTTTTTTATATATATTTTTTCACAACTGTTTTGCAAGTCATTT
TGCAGCATGCCAATACCAGCGGCATACTTTGCCTTAACCATTCATGCACTTTCTTGGAGA
CGGCAATACATTGCGCTGAGCACTTTCTTTTTTTCTTGAGGTTTAATCTGTTTCTTCTTT
CTACAGTATGATGCAATGATTTGCTATGTTGTAAAATCTTTGTAAAATATTTCTATATAA
AAACATTTAAAAAAAAAA
>A0JNB8
GCTTGAGTTGCCGGAACTCACGTGGTAAGTTCAGGTCCGGTCCCGGCTTCGCGCGAGCCA
CCGCATTCCACGATGACAGGCGTGGCACACTCTGGTGGCCGTTAGGCATGCGCGACAGAC
TTTCGGAGCAACTGAGAACCCAAACTGAAAACCTACGACTTCTCACCGGTTTGCGCTCTC
GCCGAGGCTTGTGCTGCTCACGAACCGGCCTCCTTCGTTCCTTTTCTCCCCACTCCAAAA
GTTGGAGCTTACTATTGGCAGGTCCCTGGGCAAACAGCGTGGAAGATGGGACGGACGTCA
AAGGACAAGCGAGATGTCTACTACCGCCTAGCCAAGGAGAATGGCTGGCGTGCCCGCAGT
GCCTTCAAGCTGCTACAACTTGATGAGGAATTTCAACTCTTCCAAGGTNNNNNNNNNNGT
GACGCGGGCAGTTGACCTGTGTGCGGCCCCAGGCAGCTGGAGCCAGGTGCTGAGTCAGAA
GATTGGGGGCCAAGGGTCTGGCCACGTGGTGGCTGTGGACCTTCAGGCTATGGCTCCACT
ACCAGGTGTGTTACAGATCCAGGGGGATATCACCCAGCTGTCCACTGCCAAAGAGATCAT
CCAGCATTTTGAAGGCTGCCCCGCGGACCTAGTGGTGTGTGACGGGGCTCCTGATGTAAC
CGGCCTCCACGATGTTGATGAGTATATGCAGGCCCAGCTCCTCCTAGCTGCTCTGAACAT
TGCTACACACGTCTTGAAGCCAGGGGGCTGCTTTGTGGCTAAGATCTTCCGAGGCCGGGA
TGTGACACTGATCTATAGCCAGCTGCGTGTCTTCTTCTCCAGCGTGCTCTGTGCCAAGCC
CAGAAGCAGCCGGAACTCCAGCATTGAGGCCTTTGCTGTCTGTAAGGGTTACGACCCCCC
TGAGGGCTTCCTGCCGGACCTGACCAAACCCCTGCTGGACCACTCTTATGATNNNNNNNN
NNTTCAACCAGTTGGATGGCCCCACCCGCCATCATTGTGCCATTTGTGACCTGTGGGGAC
CTGAGCGCCTATGATTCAGACCGCAGTTACCCACTGGACCTAGAGGACGGCTCAGAATAC
AAGTACACACCACCCACGCAGCCCCCCATCTCACCACCCTACCAGGAGGCCTGCGCATTG
AAGAAGAAGGGGCAGCTGGCCAAGGAGATCTGCCCCCAAGACTGCCCCATGAGCACAGTG
GACATGTTGCCCCAGTCCCTGGCCACTCCACAGCGCTACACCCTGCAGATCTCTGAGGTG
GAAGACAGTGGAGTGAATTGCTCGTCTTAACACATGAAGTTAGCTGGCAATCTGATAAGG
ACTCGGAAGCTGTTTGCTGTCAGGAAAACCAGAACTTGAGTTGATGAACTTGTTTTCAAA
TACCTCGTCAACCCATCCTAAATGTACAGGCTCTGAGTAGGAACCTCCAGCAACCACCAC
AAACACAAGGAAAGAAACATCCTGGCGTGTCCATCTGCACTGTAGAGGGGATTCTTGAGT
AGGGTCTTGCCTTTCTCTAAATCTTTCCAGCCCTGTCTCTTGAATATGTCCAGAACTCAC
CCTGAAAGCAGGGCTTCTTAACCCTGGGTAGAAGTCAGGGGTATTTGTGAACTTGATGGA
GGGAAATAGTTCAGTTTTACTAACTGAAATTTTAGCTTTACTCCAGAATCTGAATGCTGG
CAGCAAATCAGTATTGTAAAATTACCTTTACAGTAGTAAAAGCAGTGCCTGCAACTTTCC
CACCGATACATATCAAAGTTACTTGTTTATGTTGTTACAGTTGTCATGGGCATCTTAAAA
TATTGGTCACCACTTTGGATAAGATCTTTTTAAATTTATTTTTTTAATTGAAGGATAATT
TCTTTACAGAATTTTGTAGTTTTCTGTCACAAATCAACAAGAATCAGCCATAGGAACACC
CACGTCCCCTCCTTCCCAACTTGCTTCTCATCCCACCCTTCTAGATTGTCACAGCGCCCC
TGTTTGAGTCATGCAGCAATTTCCCATTGGCTATCTATTTTACATATGGTATTGTAAGTT
TCCATACATCTCACCCTCTCCCTCCCCTTCTCCCCAGCCATGTTCTTAGGTCTGTCCTCT
ATGTATGTTTCTCCATTGCTGCCCTGAAAATTAATTCATCAGTACCATCATTCTAGATTC
CATATATATGCATCAGTACACAATATTTACATTTTCTCTTTCTGACTTACTTCACTGTGT
ATAATCGTCTCTAGGTTCATCCACCTCATTAGAAGTGATTCAAATNNNNNNNNNNTTAAT
GGCTAAGTAGCTGAGTAGTATTCCATTGTATATTTGTACCACAACTTCTTTATCCATTCG
TCGGTCAGTGGACATGTAGGTTGCTTCCATGTTCTAGCTATTATAAATAGTGCTGCAGTG
AACATCGGGGGTACGTGTGTCTCTTTCAGTTTTTGTTTCCTCAGGGTACATGCTTACGAG
TAGGATTGCTGGGTTGTATGGTGGTTTTATTCCTAGTTTTTTAAGGAATCTCCATACCAT
CTTCCAGAGTGGCTATCAGTTTATGTTCCCACCAGCAATGCAAGAGGGTTCCCTTTTCTC
CACATCCTCTCCAGCATTTATTGTTTGTAGACTTTGGGATTGCAG
>A0JNC5
GACAAGACTGGAATTGTTGTCAACAATCCTAACCAGTCGGTGTTTCTCTTCATTGACAGA
CAGCACTTGCAGACTCCAAAAAACAAAGCTACAATCTTCAAGTTATGCAGCATCTGCCTC
TACCTGCCACAGGAACAGCTTACCCACTGGGCAGTTGGCACCATTGAGGATCACCTCCAT
CCTTACATGCCAGAATAGAGTGCTGACCAGCAAAATGGAGAAGATCGGAGAGTGCAGCAG
CAATTTTTTTTTNNNNNNNNNNTTCTTACCACTTGATTCTTAGAGTTTAAAGAAAAATGG
ACTCATGCACAGAACACTATGCATTTTGAAACTTGTTCATCCTGGATTTTTTTTTTTTTT
TTTAAATCATTTGTATCTCAGAACTTAAATTAGATGTCTTCTGCACGGACTGTGTGAAAG
AAGATGCTTTGCATATTTGCTGCACTGCATCAGCATCTTACTAAAAATGTGAAATGAAAG
GACTATTGTACACTGAAATGCTTAAATGTTTCCGAAAGCACAAGGTGATACTCATTTTTG
ATGGTCTTTCCATTTGTGCTGGTGTTGGCCTCTTTGACACCTGTCATCAGTATTTGCAGG
GTGAGAAGTGAATTAACAGGTATAAACAACGTTTTTAAAACTTACAGCTTTGCTATAATC
ACCGTTGTTCAGAGCAGTATCAGATTCATTCGAATGGCCAAAAGTGGTTGTTTAAAAAAG
AAAAAGAAGATACAACCATGGGAAAGAAATCTTTAAAAAGCATCTCATTGTAGGCAGTCT
TGCCTCATGTATTACTGGGTCATGTTTGTTTCCTGGTACTCATAAATGTATGTATTTTAT
TTCCAGATCTCTTTCCCCAAGTTGCTGTAACGAAAGAGGATTCTGCCGAGTGTGCACACA
GTTACACACGTTAAAGCAGATCTGGAGTCTGAAGTAGCTAAGCAGCTATGAAACTGAGAA
ATACATTCATAGCTGCAGAAACCACAATAGGTAGAGGACTTTCCTTTTGGTTTTTGTTTT
TTGGTTTTGAAAAGGAGAGATTTTTATTATAAAGAAAAACAATTCCAGTGAATTGTGCAG
AAATACTGGTTTTTACACCATCCTAAAGGAAAACTTAGGGGTTTTTTTGATGTAGAAAAG
TTATGAAAGTTGGGATCTTAAATTGTGCGGGGAGGAAAAAAAACACCATTGAGTGTCAAA
GTTCTAAAAGCAGAACTCATTTTGTGCAATGAACATAAGGAAAGACTACTGTATAGTTTT
TTTGTTTATTTTTCTTTTAAATGAAGAAAAGCTTTGCTTAAGGGTTGCATACTTTTATTG
GAGTAAATCTGAATGATCCTACTCCTTTGGAGTAAAACTTAGTGCTTACCGGTTTCCAAT
TGTATTTAGCTTCTGGTTGGAATTTGAATAAATGAAAACCTAAATAAAATAGGTGAAAGT
TCCCTGACTATTCAGGTGAATACACAAAACTTGAAGTGGTAACTTTTCTTCTAAGTCACC
TGGGTACCTGTTATTGAGACCTTAGCCCATGGCTAAACCGTAAACTCAGAAGCAAAGTTG
GGTTTGTAATTTCAACAGGAATGGGAATCAAAGACATTTTGTCAGCTTGTAACAATTACC
GTCCTGGCCTTATACCTGGCTTTGTGGAAAAGACAAAAATACTCTTATTCACAATGCACT
TCCATGTTTTCTGATCAATTGACAATTGGAATCTACTTGAAATGAACACTTTCTGATGGT
CAGGGACTGTTCTAAACTCTACCTAACTGCCCTGAGTGGAACTAGGTGCAAAGGTTTAGG
AACTTGTCCCCATACTCAAGTTTTGAAGGGCTCAGGCCAATTTAAAAAAAAAACACACAA
AAAAACAGTGTCTTTATTTGGTATTTGAGTGATTGCCTTTGTGGTTAAATTTGGATTAGG
TATCCTGGTCATTGCCCATTGTGAGTGATGTTACACCCCCTGAAGTTAATATCCAGAAAC
ACACTGCTCGTGTGCTCTTTATTGATGTCCACGTTCATTGGTGAAGGTGGTGTCCTATTT
CCCCATTTTGTAGTTAACTATTTTATATTTATTCTACATGTGCCAGCATTCTGTCAACAA
GGAAGAGCTCTCCTGTCTCAGCCATTTATTGTTACCTAAACGGTATGCGCTCATTCTTTT
CCGTGACATACTGTTTATTTGTAATTGGAAAAGAATTGCTTTACAATAGTGTGGGTTCTG
>A0JNC8
TCTGTGTGTGTGTGTTTGCAGAATCAGCACACAAATACTGCAGTCTTTCATTGGCTCTTC
CACTTCAGTGTCAAGGACACTAGGTTCAAAGTCTGAAGGAACGGAACAAAGGTCACCGCT
GAGGACAGAGGACTGGCTTGATGCACCTTCCTTTGTGAAGGACCAGATTTGCTGGGCAGT
GACACCCAGCCACGCACGGCTTATTGCAGGGGCCGATCTCATTCCAGTTGTCACAGGTCT
TGGCACATCCTGGGCCACAGGTGTCATACACGGCCCCATGCTTACACTGGGTGGCTGCAC
AGTTCTGCTGTGGCTCCCAGTGGACACGGATGCCCTCTCTCTGGCAGGCCCGGGTATATG
CCAGGAATGATTCGCAGTAACAGTTTTTATGGACTGGACATTCACACATGTCTGTCACGC
AGGACCGGTAGAAAGTAGTGTAGTCCACAGTTGAGTGGCAGGTCTGAAATTCCCAGGATT
TGAGTTTCTGGCATTCTCGATGGGCTCTAAGCTTTACCTTCACTGTCCCTTGACACAGTT
CAGGTACTGGTTTTCTCTGGGGTCTGTTACAGAACTCATTGGACTCCACTCTCCAGGACT
CGGCAAAGTCATCCACATCAAACTTGAAGCTTCCATCTCCACCAATTAAGTCATCACGCT
TATGTCCATTGTAGTTGCCACAAAGACCACAGAGTTTGCCCTTGAGATGGGGGGCAGCCA
TGACTTCTACAAAACTGTCTCCGTCCCAGGATATTTCCAAACCTGCTTTGGTCGTCACTT
TCAAGAGGTAGCCGTCCAGGTCGATGTGGAACTGCGGCGCATGGCAGGGCAGCGCGATGC
GCGAGCCGTTCCAGCGCACCGTCAGGTGCTGCTGGAGGCTGACGGTGCCGGCGCCCAGCA
CCAGGTCCACGGACTTGGTCCAGGAGAAGGAGCGGGTCCTGCGAGCGTCGTTCTTCACCA
GCACCTGAAAGGGCGAGGCAGGGGAGGAGCAGTCTTTCGTCAACACGTACTGACACGTCC
CCTGAAAGTTAAATGTCCGTCCGTCAAAAGTGTTGTAGTGAGGGTCTCCGAACACCGTGC
AGACGCCGGGCTTTTCAGTGCAAATAGGACAGCATCCTTTCCTGTTGAGAATTTTACCCT
GGGGGCAGCTGCTGATGGGAACACACTGCTTCTTGCGACACTCTGTCTTGCCTTTCACAC
AAGCACAGATGGTGCAGTTGACAGACGACCACATCTCTCCATCCCGGAAAATCTTGTTGC
CAAACTTGCACACTTTGATGTCTTCCTGGGGCACTCGTAGGAGGCAGTCATCACAACAGG
CCTCCTCGCCTCTGTCGCAGCCACCAGGGTGGGAGCACTTCTTCTTACACACAACAGTGG
AGTCCTTGCAGGTACACGCAGTGCAGTTATCATAGAGAAAAGAGGATCCATTGTCATAAA
CATCACTGCGAAAGAGGCAGCTTCCAAATGGGAGGTCAAACACTTTCCTTTGACCCAAAC
ATTTGGGGCAGCACTGTCCTGGGGGAATGTGGCTAAGGTGCTGAGGACAGGATAGAATGG
GACAGACTTCTCTCAGGCACTGTGTCCTGCCTCCAACACAGGAACACTTGATACACTTGT
CTCCTTCTGGCTGAAATTCCTCCCCTTCTCGGTACTGCACCCCCTCAAACACACAGCCTG
GACACGTGGGGCAGCATGTTCCCAGATGCTTGGAGGGGTTTTTACAATGAACAACACATC
GCACCTCAGACTCTGTGACAACGCCTTCCTGGCACTGGCGCAGGACACAGGGTTCAGCAG
GATTCTGCCATTTGAAGGAGCTGTTATAGGTACTTCCATCATAGGTACAACCTTTGCACC
GCTCGCAACAGGCTCCCCTCTGCTTGATGGCCAAGGCACAGTCTCTGGACAACACTGGGC
ACTTCTCTCTCTTACAGGTCACTTCCTTGTTCATGCAGACACACATTATACAAGGGTTGT
CCGTGATAAATGGAATCTGGAGGACTTCACCTTCATTTTCACATTTTGCAACAGAACCTG
TCAAGAAGGAGGAAGCCAGAGACATGGGGACCCCCGAGCAATTGAGCAGCAGCAAGACGC
AGCAGGTAATCCCGGGCGAGCGCCGGCAGGGACGCTCAGCCAGAGCCCTGACGCCGGAGA
ACCAGAGCATCGTCACCTGGAGGGAATCCCGGGCGACTGCAGGTCCCGCGCCGCCGCCTG
TGCTCCGCTACCGCCGCTCGCAGTCCAAAAGGGCTCTCAGCCGGCGAGTCGGGAGACAGT
CCGCGAAGGAGGGAGGCGGGCGCCC
>A0JNC9
CTGGACCTCTTTAGCCCCTTATTAGTATTTATAAATGTTTCCCCACCCAAACTTTTTATC
TGTTCTTTTCCCCTTTCTCCTCCTTTCCTCTTGTTACTTTTTACACTTGAGTTTTTCTCT
TTCTCCATTTCCTTTGACCCTAGTTTTTAGCAAACTTTCCATCCACCCACATGTTTTATG
CCTTATCTATCCTTTTTTCCCCCCTAAGTTACTTTTTCAACATGCCCGCCGACCCTCGTA
TTTCCTGTACCAAAAGCACCTTTTCAATGTTTTCTGAGTTTAATTTTGTGCAAGGGAGAA
TTGAGGTCCAGTTTTGGCATCACTGAGCCTAGATCACATCCTACTGGTCTGCAACTGTTC
CTTCTCCCCGAATCCTTTTTTTAATACTGGCGCCTTTCACCTTCCTACCAAGATCACTCC
ATGGATGAAATGACAGCAGTGGTGAAGATTGAAAAAGGAGTTGGTGGCAATAACGGGGGC
AATGGAAATGGTAGTGGTGCCTTTTCTCAGGCTCGAAGCAGCAGCGCAGGCAGTAGCAGC
AGCAGCGGAGGAGGAGGGCAGGAAATCCCAGCCATCCCCTTTGGCTCTGCTGGCAGCAAC
TTGCAGCAGAATTGAGTCACCCAATGAAAACAGCAACAACTCCCAGGGCCCAAGCCAGTC
AGGGGGCACAGGTGAGCTTGACCTCACAGCCACACAACTTTCCCAGGGTGCCAATGGCTG
GCAGATCATCTCTTTCCTCCTCTGGGGCTACCCCTACCTCGAAGGAACAGAGTGGCAGCA
GTACCAACGGCAACAATGGCAGTGAGTCTTCAAAGAATCGCACGGTCTCCGGTGGGCAGT
ATGTTGTGGCTGCCACTTCCAACCTTCAGAACCAGCAAGTCCTGACAGGACTACCTGGAG
TGATGCCTAATATTCAGTATCAAGTAATCCCACAGTTCCAGACCGTTGATGGGCAACAGC
TGCAGTTTGCTGCCACTGGGGCCCAAGTGCAGCAGGATGGTTCAGGTCAGATACAGATCA
TACCAGGTGCAAACCAACAGATCATCACAAATCGAGGAAGTGGAGGCAACATCATTGCTG
CTATGCCAAACCTACTCCAGCAGGCTGTCCCCCTTCAAGGCCTGGCTAATAATGTACTCT
CAGGACAGACTCAGTATGTGACCAATGTACCAGTGGCCCTGAATGGGAATATCACCTTGC
TGCCTGTCAACAGCGTTTCTGCAGCTACCTTGACTCCTAGCTCTCAGGCAGTCACGATCA
GCAGCTCTGGGTCCCAGGAGAGTGGCTCACAGCCTGTCACCTCAGGGACTGCCATCAGTT
CTGCCAGTTTGGTATCTTCACAAGCCAGTTCCAGCTCCTTTTTCACCAATGCCAATAGCT
ACTCAACAACTACTACCACCAGCAACATGGGAATTATGAACTTCACCACCAGCGGATCAG
CAGGGACCAACTCTCAGAGCCAGACACCCCAGAGGGTCAGTGGGCTTCAGGGATCTGATA
CTCTGAACATCCAGCAGAACCAGACATCTGGAGGTTCACTGCAAGCAAGTCAGCAAAAAG
AGGGAGAGCAAAACCAGCAGACACAGCAACAACAACAAATTCTCATCCAGCCTCAGCTGG
TTCAAGGGGGACAGGCTCTTCAGGCCCTCCAAGCCGCCCCATTGTCAGGGCAGACCTTTA
CAACTCAAGCTATCTCCCAGGAAACCCTCCAGAACCTTCAGCTTCAGGCTGTTCCAAACT
CTGGCCCCATCATCATCCGGACACCAACAGTGGGGCCCAATGGACAGGTCAGTTGGCAGA
CTCTTCAGCTGCAGAACCTCCAAGTTCAGAACCCACAAGCCCAGACAATCACCTTGGCCC
CAATGCAGGGTGTTTCTTTGGGGCAGACCAGCAGCAGCAATACCACCCTTACACCTATTG
CCTCAGCTGCCTCCATCCCTGCCGGCACAGTCACTGTGAATGCTGCTCAGCTCTCCTCCA
TGCCTGGCCTCCAGACCATTAACCTCAGTGCATTGGGTGCTTCAGGAATCCAGGTCCACC
AGCTTCCAAGCCTGCCCTTGGCGATAGCAAATGCCTCAGGTGATCATGGAGCTCAGCTTG
GCCTCCATGGGGCTGGTGGTGATGGAATACATGATGACCCAACAGGTGGAGAGGAAGGAG
AGAACAGTCCAGATCCCCAACCCCAAGCTGGTCGGAGGACCCGGCGGGAAGCATGCACTT
GCCCCTACTGTAAAGATAGTGAAGGAAGGGGCTCTGGGGATCCTGGCAAGAAGAAACAGC
ACATTTGTCACATGCAAGGCTGTGGCAAAGTATATGGCAAGACCTCACACCTACGGGCAC
ACTTGCGCTGGCATACAGGCGAGAGGCCTTTCATGTGTACCTGGTCATTCTGTGGGAAAC
GCTTCACACGTTCAGATGAGTTACAGAGGCACAAACGCACACACACAGGTGAGAAGAAAT
TTGCCTGCCCTGAGTGTCCCAAGCGCTTCATGAGGAGTGACCACCTGTCAAAGCATATCA
AGACCCACCAGAATAAGAAGGGAGGCCCGGGTGTAGCCCTGAGTGTGGGCACTTTGCCCC
TGGACAGTGGGGCAGGTTCAGAAGGCAGTGGTACTGCCACCCCTTCAGCCCTTATTACCA
CCAACATGGTAGCCATGGAGGCCATTTGTCCGGAGGGTATTGCCCGTCTTGCCAACAGTG
GCATCAATGTCATGCAGGTGGCAGATCTGCAGTCCATCAATATCAGTGGCAATGGCTTCT
GAGGTCAGGCACCTGGGGCCAGAGACGTATGGGCCATACCCGTCAACCCTGGGATGCAAG
GTAGCATGGGTCCAAGAGACGCGTGGGAGAGTGAGCCGTGAGGCATTGAAATGCGTGGTG
GTGGGAAGAATTGGGGGTGGGACACAGAAGAGATGGGGTCCTGGCACCCACCTGTGTCAT
CAGTACCTTCTTAAAGTGGGAAACATAGTGAAAATTCTGTTGGTGCCACCTTTGATGAGC
ATTTGTTTGACCCCAAACAGTTTCTTAACACTTCTTACCCCAGCCTCCCCTTCCTGCATT
TCCCTTCTCAGCTCCCCCATGATGGATCCCCCCCTTTCCTAAAGCCATCATGCCTTGATA
AATATATATGATCATTGAAATACTTTTTAACAAAAACAGATTCTATATTATATATATATA
TATAAAAGATATATAGAGATGCATTTGCAGGGGTTGGCTGGGAGGAGGAAGGAGACCATT
CGGTGACCAAAATACCTTGGTCATTTTTTTATATTGCCTTATTTCCTTATGGCTGAGCCT
TGTTGTGACACATCAAGATTTTCTATAGATGTTGTCTTGGCTTCCCACCAGATTAAGCAT
TTATATGCTCTGCTTTTAGTTTATATATACATAGATAATGTTTTCCTTTTCTTAATTTTG
TCTTTTAATTTGGGATCAGCTTCTTGCACTCTTTCCCTGACTCAACCCTTTCTGTCTCCC
CTTCTCTCACCTGATCACTTCATGTTTTGTTTTTGGTAGTGGTCCCTGGATGAGGCACTT
CTGTCATGTTTTTATAAAGTCCTTAGTCCCAGCAGCAGAATGGAGAAGCCTTGAAGCTCA
GGCGAATGCTTGAGGTAGCTGTGAAGAGAGTGTTCAAAATACTACTGACGCAGGCACCCT
TTTGGTGCTGGAGAGTCAAAGGCACCTCTCTCTTCATTAGCTGCTCTAAGCATCAGGAAT
CAGAAGTCTTTCTATGGAATTGTACAAGAGACCTTTGAAAGTTATAGTCTGGGATCAGTT
TGTGCAAACTGTGAAAAGATGGTCAAATAATAGGTAGGAGCTTTCAATAGGAAAATGATG
TGCTCAGAAGTGGAAGTGACTCAAGTAGTTCAGTTCAGGAGTTAGTGGAGTATTTGGACC
TTTGTGCAACTGTCTTCCAAGGTAGCTCTAAGCTTTGATGTGTGGGCTTCTGAGTTCACG
TTCTGAAAGGAAATAACACTTCCTCTTTTGAACATCTCCAGTAGTTGCTTTCCCATTATG
TTGTTATGGAGTGTCAGCCAGTGACTGTTCTGGATTTCCATTCTGCAGAACTCCAGAGCA
TGGATCAGTGGCAAGGCAATGGTTCTTTGATCTTTCCCCTTAGCTCTTCCTAGGGTGGCT
CCTGAGGGGAAAGGAAGCACTCATGATCATGGGAATGATAGCCCAGAACAAAAAGAAATC
TTGTCTTACCACTGTGGCTTATAGGGGAGACCAGGGAAAACCATCCTGCTTTTCTCCATG
GCCTGATTCCTGAAGAGACTGATCCAAAAATTACAGCGGCAGGGAACTCTTAGTGCATTT
GGCACTGAGATTTAAATGCAACCAGAGTTGTCCTCAAGGCCCAGCCATTAAAACATTGTC
TCTCTTGACTTTCTGGTACCTCGTCAGAGAGCTTTTCACTGTGAGGAAGTGTGGAAATGG
CTGTGTGTATGTGTGTAATCTGTTAGATTGGGGATAGGTTTTCTGTTAGCCAATACTATA
AGAGACCTGCAATAAAAAATTACCCTAATCTGATAGAAAGTGAAGTGTTTGTGTATGACC
GTGTGTGAATGTGTGTTCGTGCTTGTATATATCTACACACAGATGAGAAATTATATTTGA
AATTGTTGGAAAATAAATCAAATTCAGATCAAAATGCCTTTCAGGCCCATTACCTAGAAA
TCTATCTTAAAACCTGGGTATGTTCCTGAGGTCATTGCTTTGCTTTTGCTAAACTAGTTA
CAATTATGAATGGGGGATATTCTACTGCACTTTTAAAAGAAGAAACTATTTTTGTGTTTG
AAAGTGAAACCAACATCCAGATCTATAGCAGAGTCCTAATTCCTCTCATAATTCTATTTA
CCTTG
>A0JND8
GGGCTCCTGAAATCTGGGGTAGATTTTGATTTCCTTTTAAAGAGGAATGAGGAAGAACCA
TCTCCAGATCTGGAATCTTCTACCCTGAAGAATCAGTCCAGACCCTTGATGAGAGGTGCT
GCTCCAGAGCTCCAAGATACTGAGAATATAGAGGTCACACTTCCTTTAGAGGACCGTTTG
GAAGGAAAAGTTGGTATTAAGACCTACAACGATTACTTCACAGCTGGTGCTAAATGGTTT
ATCCTCATTTTCCTTATTCTAGTGAACATTGCAGCTCAGGTTGCCTATGTCCTGCAGGAC
TGGTGGCTTTCATACTGGGCAAATTTACAAAGTGACCTGTATTTTGGAGTTTATGGAAAA
GGCGAGACAGTTGTGATGCTTCATCTGAACTGGTATTTAAGAGCCTATTCAGGGTTAACT
GTATCTACCATCCTTTTTGGCATCACAAGGTCTTTGTTGATATTCTACGTCCTTGTTAAT
TCTTCACAAACTTTGCATAACAAAATGTTGTGGTCCATTTTGAGAGCTCCAGTATTGTTC
TTCTGTAGAAATCCAATAGGAAGGATTTTAAATCGCTTCTCGAAAGACATTGGGCATATG
GATGACTTGCTG
>A0JNE0
TTCAGCAGGAATGCCGAGCGCGGCCCAGCCGAGCGGAGAGCGCGGCGCGCAGAGCACACA
CGCTCGCGCTCAGCTCCGCTCCCGGGGCGGTTCATGAGCGCGCGCTCCGACTGCAGCCTC
CGCGATCCCGCGCTGCCGCCGCCCGCCGTCGCCAGGGTCCCCCGGGGTGGGAAGGAAGGC
AGGAAGGCCGGCGCGGCCGTGCGCTCCGTGAAGCCCGCCACCCCTGTCCGCAGCCCGCTG
CCCGGACCGGCCTGGCACCATGCTGCCCGCGCGCTGCGCCCGCCTGCTCACGCCCCACTT
GCTGCTGGTGTTAGTGCAGCTGTCCCCGGCTCGCGACCACCGCACCACCGGCCCCAGGTT
TCTCATAAGTGACCGTGACCCTCAGTGCAACCTCCACTGCTCCAGGACTCAACCCAAACC
TGTCTGCGCCTCCGACGGCAGGTCCTACGAGTCCATGTGTGAGTACCAGCGAGCTAAGTG
CCGAGACCCAACCCTGGCTGTGGTGCATCGAGGCAGATGCAAAGACGCTGGCCAGAGCAA
GTGTCGCCTGGAGCGGGCTCAGGCCCTGGAGCAAGCCAAGAAGCCCCAGGAGGCGGTGTT
TGTCCCGGAGTGCGCCGAGGATGGCTCCTTTACCCAGGTGCAGTGCCACACTTACACAGG
GTACTGCTGGTGTGTCACCCCCGACGGGAAGCCCATCAGCGGCTCTTCTGTGCAGAATAA
AACTCCTATATGTTCAGGTTCGGTCACCGATAAGCCTGCGAGCCAGGGTAACTCAGGAAG
GAAAGGTCTCCTTTCGATTCTTTTTAACCCTCAATTCAGATGACGGGTCTAAGCCGACAC
CCACGATTGGAGACCCAGCCGGTGTTCGATGGAGACGAAATCACAGCTCCCACTCTCTGG
ATTAAGCACTTGGTAATCAAGGACTCCAAACTGAACAACACCAACATAAGAAATTCAGAG
AAAGTTCACTCGTGTGACCAGGAGCGGCAGAGTGCCCTGGAAGAGGCCCGGCAGAACCCC
CGCGAGGGCATTGTGATTCCCGAGTGTGCACCCGGGGGGCTCTATAAACCAGTGCAGTGC
CACCAGTCCACTGGCTACTGCTGGTGTGTGCTGGTGGACACCGGGCGTCCGCTGCCGGGG
ACCTCCACACGCTACGTGATGCCCAATTGTGAGAGTGACGCCAGGGCTAAGAGTGCGGAG
GTGGAGGACCCCTTCAAGGACAGGGAGCTGCCAGGCTGTCCAGATGGGAAGAAACTGGAA
TTTATCACCAGCCTACTGGATGCCCTCACCACTGACATGGTGCAGGCCATTAACTCAGCA
GCACCCACTGGAGGTGGGAGGTTCTCGGAGCCAGACCCCAGCCACACCCTGGAAGAGCGC
GTGGTGCACTGGTACTTCAGCCAGCTGGACAGCAACAGTAGCAGCGACATCAACAAGCGC
GAGATGAAGCCCTTCAAGCGCTACGTGAAGAAGAAAGCCAAGCCCAAGAAATGCGCCCGG
CGTTTCACTGACTACTGTGACCTGAACAAAGACAAGGTCATCTCACTGCCCGAGCTGAAG
GGCTGCCTGGGTGTTAGCAAAGAAGTNNNNNNNNNNAGGACGTCTCGTCTAAGGAGTGGA
AAACCAAAGGGCAGGTGGAGAGACCAGGGAGGCAGGATGGATCATCAGACAGCTAACCTT
CGGCGTTGCCACGGCCCAGCCACATCCCATGTAACATAAGTGGTGCCCATCGTGTTTGCA
CTTTTAATAACTCTTATTTGTGTGTTTTCTTTTTCGGTTTCATTTTTAAACACCAGTATC
TAATACCGCAGTGGGAAAAGGAAAGGGAAGAAAGACTGTTTATTCTCTTTTATTGTTAAG
TTTTTGGATCTGCTACTGACAACTTTTAGGGTTTGGAGGGCGGGGGCCTTTCTGGAACTG
AGAAGAAAGAGATTTATATACTGTATATAAATATATATGTAAATTGTATAGTTCTTTTGT
ACAGGTGTTGGCATTGCTCTCTGTTTATTCCTCTCCCTCTCCCTGCTCTGAGCTGTGAGA
TCTCCGGACACACGGCCCCACTCTCTAGAAGCCAGGACTCCATCCCCGGCCAGCCTGGAT
CCCATTGTGATCACAGGGCAGACTCCGTGGGTATCTTTTCTGGTGGGAGGAAGGGGCCAC
CTTCTGCCGTGGCTGTCAGAGCAGCAAGTCACTTGGCGGTTGACCTTCTCAAGGGAGGGA
GTGGACATTGCAGGACAATGGAAGTGGCTCCTGGAGGGAGGCCTGTAGCCCTCACGAGTC
CCCATTCTCCAACACCCATGTGGTCAGGCCATCCAGACCCCCAGGTGGCCCAGACTCAGT
GGGTGCCTGAGTCGACAGTGTTGTTGGTGCCTGCTGAACAAATTGCCCTAAGGATTTGCG
TTCGGGTCCCTTGAAACATTTCCAGCTATGTTTAGCATCTACTACGTATAAAGCCGGAGA
AGGCAATGGCAACCCACTCCAGT
>A0JNE1
GTGAAGCTGAAGTACTGCCGCTACTACGCCAAGGATAAGACGTGCTTCTACGGGGAGGAG
TGTCAGTTCCTGCATGAGGACCCAGCTGCTGGGGCCGCGCCGGGCCTCGGCCTCCATAGC
AACAGCGTCCCCCTGGCTCTGGCGGGCGCGCCCGGGGCCGGCTTCCCGCCCGGAGCGGTC
CCGGCCGGAGGAGCCGGGCCGCCCGCGGGGCCCAAGAAGCCGGACCTGGGGGGCCCCGGG
CCCGGAGCCGGCGGAGGCGGAGGTGGCAACAGTGGGGTCCTCGACGGGCCGCGGCTGGCA
ATTCCTGGAATGGATGGAGGTGCTTTAACTGATACGAGTCTCACAGATTCCTATTTCAGC
ACCAGCTTTATTGGAGTCAATGGATTTGGAAGCCCTGTGGAGACGAAGTATCCTGTGATG
CAGAGAATGACTAATAGTAGCAGCTCCCCAAGCCTTCTAAATGACAGTGCCAAGCCATAC
GCAGGCCACGATCCTCTAACTTCACCTGCTTCATCCTTGTTTAATGACTTTGGTGCCCTC
AACATCTCTCAGAGAAGAAAGCCAAGGAAGTATCGCCTGGGGATGCTGGAGGAGAGGCTA
GTTCCGATGGGATCAAAGGCACGAAAAGCAAAGAACCCTATTGGCTGCCTTGCTGACAGG
TGTAAATCAGGAGTACCCATCAATATGGTTTGGTGGAACAGAGTCACAGAAAACAATTTA
CAGACACCAAATCCTACTGCAAGTGAGTTTATTCCCAAAGGAGGATCAACCTCCAGGCTG
AGTAACACGTCCCAGTCACATGCGTCTGCCTTCTCTCAAGTGTTCTCTCACCCATCCATG
GGGACTCCTGCTGCTGCCGGATTAGCACCAGGGAATGTCATTGTCTGCTGGATCCTCCCC
TCTTCACTCCCCCAAAATCACTCCACATACTTCTCCTGCCCCCAGAAGAAGAAGCCACAC
TCCAAATCCAGCAAATTATATGGTGCCTTCTAGTGCCTCTACGCCCGGGAATAATCCTGT
TTCTCAGACACCATCTTCTGGTCAAGTGATCCAAAAGGAAACTGTTGGTGGGACGACGTA
CTTTTATACAGACACAACTCCAGCACCTTTGAGTGGAATGAGATCTTTCAAAAATTATCA
CAGAACAGCTTGCCGAGCAGAAGGTCAAATAATTGAGGTATTTCCCAACTACCACATCTA
TCCTCCAACTGCACCTCACGTTGCTTATATGCAGCCAAAAGCAAACGCACCTTCCTTCTT
CATGGCTGATGAACTGCGACAGGAGCTGATAAACAGACATTTAATAACAATGGCTCAAAT
CGATCAAGCGGATATGCCAGCAGTCCCTACAGAAGTTGACAGCTACCATAGCCTGTTCCC
TCTAGAACCACTGCCACCACCCAACCGGATACAGAAATCAAGTAATTTTGGATACATTAC
ATCCTGCTACAAAGCTGTAAATAGCAAAGATGATCTGCCTTATTGCCTTCGGAGGATACA
TGGTTTTCGTCTTGTTAACACAAAGTGCATGGTATTGGTCGATATGTGGAAAAAAATTCA
GCACTCAAATATTGTAACCTTGCGTGAAGTGTTTACCACTAAAGCTTTCTCAGAGCCTTC
TCTTGTGTTTGCATATGATTTCCATGCTGGAGGAGAGACCATGATGAGCAGACACTTCAA
TGACCCCAACGCGGATGCCTATTTCACAAAGAGAAAGTGGGGTCAACATGATGGACCGTT
GCCCAGACAGCATGCTGGATTGTTGCCAGAATCTCTTATTTGGGCATATATTGTCCAGCT
GAGTTCTGCACTGCGTACCATTCATACAGCAGGTTTGGCATGTCGCGTTATGGACCCAAC
AAAGATTCTGATAACTGGCAAAACAAGGTTGCGAGTAAATTGTGTTGGAGTTTTTGATGT
TTTAACATTTGATAACAGTCAGAATAATAATCCATTGGCATTAATGGCTCAATACCAGCA
AGCAGATCTGATATCATTAGGAAAAGTTGTGTTGGCTTTGGCTTGCAACTCTTTGGCAGG
AATTCAGCGAGAGAATTTACAGAAAGCCATGGAACTGGTGACAATCAACTACTCCTCTGA
CCTGAAGAATCTGATTTTATATTTGTTGACTGACCAAAACAGGATGCG
>A0JNE6
CCTTTCTTCAAATGTGGCAAAAAAAAAATTAAGAGAAAAAATGAAAATAGAAGATAAATA
CCATCAATATTCCCAAGCAGAATTTAGAAAGTTACAGGAAAATGGAATTATCAGAAGCAG
GATACTTTTTTAAGTATCTAACATGTGTTTCGTTTCTTTTTTTCTGTAACATTATTCCAC
TCCCTCAAAGTCTTCAGTATCTCAGATGTGGTAGGTCGTTTCTTGGGGTCCACTGAGAGT
AATTTCTTGAGAAGATCTTTTTCTTTGTCGTCAAATACATCTAATTTGCCTCTCCTTAGA
TCTTCAAATAACTTCCCTGTTTCGTAAAAAGTGGGACATATATGAAGAAGTTCTGCAAGA
ATCAGCCCCAAAGCATAGATGTCCACTTCGTTTCCATAGTCTTTCACAGAATCAAGCTGT
TCTGGGCTCATGTACCGTAAAGTTCCCTTTTTACTTGTCCGCATTTCATCATTTTTCAGG
TATGTGACAAGTCCAAAGTCTCCAATCTTGATGTGGTTCGCAGCTACTAAAAATATGTTA
CTTGGCTTAAGGTCTCTGTGAATTAACTGTTCTGAATGTATATAATGCACTCCTATTGTT
ATTTGTTGAAAGAATTCCAAAGCCAAACGTTTGTCTGGATCCTTGCCTCTTCTTTCGTCA
ATCCATTCCGCCAATGTACCTTTATCACAATATTCCATTTGGATGAAAAGGCACTTAGTC
TTTGATCTGGGATAAAATTCACTTGAAGAATTTAAGCTTTCCTCAGGATCATAATCAACC
CCGTCCCAGCAACTGTGGTAGTGAACAATATTTGGATGATTAAGTTTTGCCAAAACTTTC
ACTTCACGCTCTACCTTCTCATTATTATATTTAACACATTTAATAACGTAAGTCTTCTTA
TCAATTCTGTGTTCGGCTTTGAAAACTCGGCCAAATCCACCTGAGCCAATTGGTGTTATT
TCTGTGAAATCCTTGACCAACCTGCAGTCCGTGCTGTAAATGTTCTCTGTGGTCCTCATA
GGAGAGGCAAATGTAGGCGCCAAACTTCTCTTCACCTTCCTGGAATTATTTCTGGAACCG
TCCCCTGGAGACACGGAAGAGCTGTTTAATGTGACACCGTTATTATCACTTCTTTCTGAT
GCAGTTGTTGAGAAGCCATTTTCAGATGGTGATTCAGAACTAGATGTACTCACTGCTGGA
GAGCTTCTTTCAACATCCCCACATGCGGTATTGAAACAATTAGAGGACTGGTCAGCTCTC
ATTGTTTCTGATTCTATCTTTTCATAAGCCAGTTTGGCAGCCAACTGTTTTGCCTCCTGT
TTAGTGGAACCCACACCACTACCATATTCTTCTTGTCCAATTTTGCATATATAATAAAAC
CCTTCGCGCCCATTACCCTTTGATTTACATTCTTCATAAGTTACACATAGGTTTTTCTTC
TGGGAGATCGTATTAAGACGGCCTATGTAATTCTCAATGGGCGGTCTTTCTGGAATATTT
GTTCCCAGCTGAGATGAAAAAGTAACTGACTTACGGTCTTTATTAATCATTTCCAAAGCT
AATTTGGCTGCAGCGTTTTTGGCTTCCTTCTTTGATTTACCTTCAGCCTTTGGATATTCT
TTCTCATCTATTATAACTTGATATGTAAACCTATAATTATGTGGAAGTCCTGTCTTAGCC
AGTTCACAATACCTAACTTCTACACAGTTCTTTTGTTGGTATTTATTAAGTTCTTCTATG
TAGAAACATGGTGAACGACCAGTGGCCATTTTTTTCCTCTAGTAACCTGCTCGTTTAAAA
ATTCTTCGCGGGAAGAAAATGACTGTCAGCTCCCACTGCGCTGCAGGACGCTTTCCCCAG
GTCCAGCCGGGGCCCGCACTCGGCTACGGGCCTCGGACAGCGCTACCGAGGCGGCGGCGC
AGGGGTCCGGGGCCTCTGACCGGCGTTCAGTCCCGGGCTGGGGAGGCGGACAGGCGGGCG
CGCGCTGCGGTGGCTCCGGCTGCCGGCCCTCGCTGCTCCCGCGCCGCTACACTCGGCGGA
AGCTCGGCGAGTCTGGGCGGCTCGCTCTCGGTTTCGTTTTCCCGGCGGACTCCGCCTTCC
TTCGGCCGCG
>A0JNE7
AAAAAAAAATCAAGTGCTGCATCCAGGTGATCTCAGCCCATGGGCACAGATAGTTAGCAT
TTTTTATGAAGGGAACAGGTTTGCTTTTCAAGGATTCAAAGCTCCCAATTATATCCAAAA
GATAGAAAGGACCCTGGAAGTGCCTATGAAGTCTTAAGAAAAACGCGTTATGACTAGGGG
GAGAATGACCTCAGTTCAGGCAACTTGGAACCAACCTGATCATAAATGAACTAATTTTGA
ACGCAATTCCTGGTTCCCTTGGACAGGAAGAAACCAGAGAAAATCACAAAGCACGTTAGA
GGTTTGAGTACCTTGTGGATTCAGGAAGGCTGTGTTCGCATCTGTTAGTGAAAAACCCAA
GCCGTCCTATTGTAACGCACTGCGACCCCTGATTCTTTGAAAGGAGGTTAGCGGATGTTT
TCCCATCAAGTTTATTTCCAGTGGATCAGCCTATAGGACTATACCATAATGATAATCACA
TCTGAAATTTCGCACCGATGGAATCAGGTTCCTGCTCTTCCTGAGATATTCATGTTCTCT
TTACATACTGGAATGGATGTGGAGAGAACCTTGACAGACCCTCTGCATGTATGACGGCTC
CTTTCGACAGTACAAACATTAAGATGAAAAGGATACAGAGACAGCTACACAGGTCAGGGG
AGAGGAGGCTACCAGGAAGCACCGAGCTGGGGCACTCTCTGCCACCAGATTCTGGGGAGG
ATGGGATTTTTGGAAGGCAAGGAAATCTTTCCTGCAGCCAGTAATCAAAGTTGTGAAAAG
TGGATATTGGGCAGACTCAGCAAAATATATTCTTGGGTTTAAAAAAAGAAAAAAAAACAC
ACATAGAAAAATGGAGAAAGGGCTAAGTCAATTTCCCGCACAATTGCTTTTAAATACCCA
CCTTTACAATGAAAACGCTCGGGCAGGTGGACTATATTCACTACATCTGGGGAGGAACAG
GACTGGTTTGCAGGGCCTGTCAGTGGCTCTGGCCCTGCTGGTCTCTGCATTTTTTATCCT
CAGACATCACAGAAGGGCTGATCGGTGACACGAAGTGTGTGACAAACAGCACAGCCCATC
AGAAGCCACCGTGACTGACTCATCTGTGCCCTCTCCCCAACCGTGACCCCTGCCATGCCC
ACAAGGCAAGCAAGAAGGTCACCCAGGCTACTCTAGTCAGGAGATGAAATTACCAAAAGG
CAAATAAACACTCGCCTTCCCCTATAAAGAACAAATCTGGGTGAAGACAAACCTAGAAAA
GGAAACCAACCCACATGCAAACAGGAATACAAAATATTTTTACAGTCTTTGCACTTCAGC
TGAACAGTGGCGAGAGAAAGGGGGAGGGTCATTCAGAGCCTGTCAACGCAAGAAAATGAT
TCATGTGACCATTTTGTCTTAATTACTCAGAACGAGCCGTGGTAGCTGTTTATCAAGGAA
GAGCAGATACATCAGTGTCCTCTGACAGAAAAAGTGATCGCCGTCAGGATGGTGATAACC
AGGACGATGCCCAGGATGACGATCAGGATCCGGTTCTGGATGATTCTTCGCAACATCCCT
GTCAGAACCCTGGAGCTTTTCCCCAAGTTAGCATCTGTTTCCCGAAGCCTTTCACGTGCT
CTCTGTATCTTTTCTCTGTCGTGACTGAGGTTTTCCAACATCTCCTGGCCAATTTGTTCG
GTTTCCACTGCTATTTGGTATCCAGCCTCTAGTCTCCGAGATGACCTTTCCAGCCTCTCT
GTGTTATCGAGCAGATGTGCCCTCTGGTTCTCTGAGGAATTCCCATCATCCCCTAGGAGC
TCATTCCGTACTTCGTCACTGTAGGCGATCCGTGACCTTTTGAAATCTGTCTCGAGTTTT
CCCATTTCTTGCTTGTAGCTTCTCATCCTGTTGCTGTACATTCCTCGACTTTGGGGAGGT
ATCTCTCGGACTTCCAAATCCATCTGTTCCAGCAGTTCTTTCGCTTCTTCGAGCTGTTTC
TCCACATTTGCAACCATCTGCTTCTTCTCATCAGGTGGGAGTCGGGGGACCCTTGCAATC
TTGTTGGTGATCTCTGCTGTGAGCACCGCGAAGTCCTGCTCGTAGCCTTCAAAGTCGGAC
GACATGGCGGGTTCCGGAGTGGCCGGCCCGGGTCGGAGCCTAGAACGGAGCTGAGGTCAC
GCGGGGCAAGAAAAACAGAGTGTAAGGACCCGGAAAGTTCCCTAGAGAGCGGAGCAGAGA
ACCGGGGACAGCTCCCAGGCCGACCGCTTCCTGGTTGTTCGTCGCGATCTTGGTCCTCCG
GAAGTTGGGCTGGGTGCGTGTTTCAGTTTCCGTTTAGGCTCCAAGATTAAGACGTTCTCT
AAGGAAAACCCCTTAAATCAGTGTCCCTAAAAGCCTAAAAAAAACTCGTGTTCTCAGGAA
TCATTTAAAAGCTTTTTTTCCCTTCCTCCGCGTTTTGGAAAGTGGTTCCGGTTCCCCAAA
CTAGAAGCCAGAGGAACTTGCTTCCCGACGGAAGGTTGATGCGG
>A0JNE8
CCGGGGGTGGCCCCTGGCGCTGCCCTGAGTGAGCGGGTGCGAGCTGGCAGGGCGGTGGGG
TCGAGGTGCTCAGTCGCCCTTCTGCTTAGGGGTTTGCACAGTCCCATTGGCCAGAGCGGT
GGTGCTGCCTGGGGAGGAGGCGGGTGGTGTCTGGGAGGGGCGCAGGTAGGTGCTGAAGAG
CTTCCCATGGAGCGGGTGGTGGAGGGAGAAGTCCTGGAACTCACAGAGGGAGAGACCCTG
GCGGGCCCCCGCCTGGCACAGCTCGGCATGCAGAGTCCTGGCAGCGGGGCGCGGTGAGCC
GAGCAGCAGGTGCAAGATGGTGCTGAAACCGTCTTTGTACAGCAGGCGGCCGGGCCCCTT
GGCCTGCTCCTTAGCCTGCTCCTTTGGCTCCTCGGCAAAGAGCTCAAAGGCCAGGCGAGT
CAGCTCCTCCAGGCTCCTGCCCCCACTCAGAGCTGCCAATGCCAGGGCCACGTCTCGGAA
GTCCACCAAACCATCGGCATCCTGCTGGAAGTAGCTAAAGGCACCAGCCACCGTCTGGGA
GTCAGAGAGCTGTAGCTGCTTGGCAAACTCTTCCTGACTGATCCTTCGACTCCGGCCTGG
CTCTGTCCCAGCGTCTACACAGCCAGGGGAGAGCCCAGCCTTCCGAAGCACTTTGCCCAG
TTCCCAGAGCTGTGGCTCCAAGGCCACCTTCAGCCGGCCCACCACAATCACAGGCAAGCT
CTCTACAAACTCGCACTCGGTGGCTGGAATGCCTAGGGCCTGTGCCATAACCCTCTGGAC
ATTGTTGGCATAGAGGGTGGGGTCCCTGCTCTCCTCCGGGCTGGGGCGGTATACAGGTAG
GAACTCCACATCCACGATGCTGCAGGGCTGAGAGGCTGTGAGCCAGAGGACTTTGAGTAC
TCCAGGGCCCCTCCAAGCCCAGCTGGTAGTGTCCAGACTGTTGGGGTAGCGGATGAGGAC
AGTGAGGACAGGCTGCACGGGCACCCCCGCGATGAAGGCTCCTGGTTTGAATTTCAGCAA
AGCCTTCTTGTTGGAACAGGTGCCCTCAGGAAAGAACAGTACCTGAGGCCACTTGCCTCC
AGAGGTAGCCCGCCTCCGGACCTCTTCCACCACTCTACGCCGGGAGGCGGGGTCATGCCT
GGACACCAGGATGGCTTGGTTGAAGCGAAGAAGGGCTCCAATGACGGGAACGGAAAGGTT
CTCAGCTCGAGACACAACCTTGGGCAGGTCACAGGGCAGCAGAACAATGGGGTCAAAAAA
AAGTAGAGTGAGGGGCGGCAACCAGGACAGGCGCTTGAAGGCGAGAGGCCCGCTGGCCCC
GAACGCGAATCCGGAGGAAACCCAGCAGGAAAAAGAGCAGGCGGCTGAGGCCCAGCACCC
CATGATGGCACACAGTCTTCCTCCATCCGGTAATTGGCTCCTGAAGCTGCTCCTCAGTAA
GACCAGCTACTTGCAGCCAGGCAAAGGGCCAGAGGAGGAAGAGGACGATAAAGGCCAGCA
GCACTCGGATGGGGGCCAGCAGTGCCCCCAGGAGGCAGAACTTAACCCTCTGGAGGCGGG
AGAGATGTAACTCGTGCACGAAAGGGTTGGGGGGCGCTGGGGGTCCGGGGGTAGGGTCGA
GGGGGGCCCAGTCCCCCGGACTTCCCTGGCTCATAGCGGCGGGAGAAGGTGGGAGGGCGG
GCGCCCCGGCCCGGCCCCGGGCCCCTCTTTGCAGAGCAGCGGCTGCGCCTGCAGCGGCGG
TGGCGCTCTGGCCGCGGCCCCGCCTGGTGCGGGGCGCCGAGGGGCGGGGAGCAGGCGGCG
CGGCCGGGCCCGCGTTGTCAGGGAGCCGGCCGAGGGGCGGGGCTTCCAGCGCCCGGGTGC
TCCGGCTCCTCCGCGACCGCAGCCGCGGCCGCAGCCCCTCGGGCCATTGTTACGAGGCTG
CGGGTTGCGGGAGCGCAATGTCCGCCTGCAGGTTGTTCCCTGGCCTGGCCCTCTGGGAGT
TCCTCTGGGAAGATTCGGCCTCCGCCTCCCCGCAGGCCTCCGGCTCGGAGCGGGTTTAGG
GCCGCGGGGAGCGAGCGAAGCGAAGAACGCCCTACGACCCCGCCCGGGCGTGGAGGTCAC
CCTGCAAGCGCAGATAGGGTGGGGCCCTCCGGCGGATGAGCAAGGAACGGTGGGCGCTCA
GTGCGCGGAGGCCCGCAGCTCCCGGGCGACGCTGGCCCGAGCTGTCCCGGTGACTCCCGA
GCCCCATCCATCTCTCGGAGGCCGACCACC
>A0JNE9
ACTCACCCGGAATAGGTTTAAGAATGGCCATCAGGAGACATTTTCCTCTGACAAGCGTCT
CTTCTAAGGAAAGGCTGGACCTCCTTGCAGGCTCTCTTCACTCAGTGCGGGCAGTCTGTC
TCCTAACTGAGGCAGGGTTTGGTAGCACATGTTTGTTTTTGGAACATCTCCAGGTCATAG
ACATGCCGGAACACAACCCTGGCCAGATGGGTGGAACCATGCGGCTGGGCAAGAGGAGAA
CTCTGTTCCAGACCAAGAACTCTGTCATGAGGAAACTCTACGGAGATCCAGATTACCTGG
AAGAGAGGCACCGCCACAGGTTTGAGGTGAATCCAGTCTTGAAAAAGTGTTTGGAGGAGC
AAGGCTTGAAGTTCGTTGGCCAAGATGTTGAAGGAGAGAGAATGGAAATTGTGGAGTTGG
AAGATCATCCCTTTTTCGTTGGAGTGCAGTATCACCCTGAGTTTCTGTCCAGACCTATCA
AGCCTTCCCCACCGTACTTTGGTCTCCTCCTAGCCTCCGTGGGGAGGCTCCCGCATTACC
TCCAGAAAGGCTGCAGGCTCTCGCCCAGGGACACCTACAGTGACAGAAGTGGGAGCAGCT
CCCCTGACTCTGAAATCACTGAACTGAAGTTTCCGTCAATAAATCACGACTGATGGCAGT
GGATAATTCTTGAAGAGAGCCTTTGGACTTCAGGAGTTTACAGCTTTGATTTTACACTCA
GCTTTTGACACTTCCTTTAAATTATGTTTTTATTAAGATTATTTTATTATGGGGGAGGGA
TCCAGGGAGACTGTGACTTGATGTCCTACTGTGTGGACCAGCTCCCGCACGGGTGTCCAC
GCTCTCCTCTGTGGTCCTCCAGCCTCGGACGAGGGGCAGGATGTCGGGGCCGATCGGGTG
AGGGCCGGGCGCCGGGGCAGCCCTCGGCCACAGAGCTTCTGCGGCCACCCTGCATCACTG
TGGCTTCTCGTGTGCAGCTGTTCCTTCCCTGGGGGCCCTTATAAGAGGTGTGCCATGCGG
TCTAGTGGGCGTGAGGGGTGAGTCCAGCTGTGGTCATGACCTGGTGCCAGAACCCAAGGG
CACCCCTTGCCACGAGGAAGAGGGAAACCAGAGACAGAGGGTCGGCTCCGTTCTGCGCCG
GGGATTCTCTGTGGCAACCATGGCTGGGATTTGCTCAGGACAGTCAGTTTGGCATCACAC
GAGATGGCAAGAACTCTGTCTCCCTGAAGTCTGAGTGTGTTGAATCCCTGTCCTCTGGCT
GCGAGTTCCCTCCGGAATCACTCCTTGCATCAAGGGGTCACTTAACAAAGAACAAAGGAT
CTTTTCGGAACACTCCCTCTAAACCCCTCTCTTATGTAGACAGCTTTGCTCAAGGGGACT
GTCTCCTTCCAGAATGGTGTTACTTCAGTTGGAATGCAATATGAAAAGCTATTTTCTTAA
TGTGGTGTAAGACAGGCGGAGCTGCGTGCCTGTTATATCCTGGCTGGACTCGGTGTATAC
TCTAACTTAAGTAACACCATTCTGGAAGGAGACAGTCC
>A0JNF4
CGAACTCTCCCGCCACCTGAGGAAAGCTGTCGTCGTTGCGTTTATCTGTGTTTGGTGTAG
TGGCAGGGTAACAAGATGGAGTTTTCTGGAGGAAAACGGAGGAAACTGAGGTTGGCAGAT
GACCAGAGGAATGCTTGCTACCCACATAGCCTTCAGTTTTACTTGCAGCCACCTTCTGGA
AACGTATCTTTGACAGAATTTGAAACGTTGGCTATCGATAGAGTTAAATTGCTAAAAACA
GTTGAGAATCTTGGTGTGAGCTACATGAAGGGAACTGAACAGTATCAGAGTAAGCTGGAG
GCTGAGCTTCGGAAGCTCAAATTTTCCTACAGAGAAAGCTTGGAAGATGAATATGAACCT
CGAAGAAAAGATCACATTTCTCACTTTATTTTGCGCCTTGCTTACTGCCAGTCTGAAGAT
CTTAGGCGCTGGTTTATTCAGCAAGAAATGGATCTCCTTCGATTTCGATTCAGTATTTTA
CCCAAGGACAAAATTCAGAGTTTCTTAAAGGATAGCCATTTACAGTTTGAGGCTATAAGT
GATGAAGAAAAGGCTCTCCGAGAACAGGATATTGTGGCTTCATCGCCCAGCTTGGGTGGG
GCTCCGTCGGGTCTGGAGTCAGTCTATAAGATCCCTTTTGCTGAAGCTTTGGATTTATTC
CGAGGAAGGAAAGTCTATTTGGAAAATGGCTTTGCTTATGTACCACACAAGGATATTGTC
GCGATCGTCCTGAATGAGTTTAGAACCAAGCTGTCTAAGGCTTTGGCTTTAACAGCAAGG
TCCTTGCCTGCCGTGCAGTCCGACGAGAGACTCCAGCCTCTGCTCAACCACCTCAGTCAT
TCCTACACTGGTCAAGACTACAGTACACAGGGCAATGCTGGCAAGATTTCTCTAGATCAG
ATCGATTCGCTTTCTACCAAGTGCTTCCCACCCTGCATGCGTCAGTTACATAAAGCCCTG
CGGGAAAATCACCATCTCCGTCATGGAGGCCGCATGCAGTATGGCCTCTTCCTTAAGGGC
ATTGGCCTAACCTTGGAACAGGCGTTGCAGTTCTGGAAGCAAGAATTTATCAGAGGGAAG
ATGGATCCAGATAAGTTTGATAAAGGCTACTCTTACAACATCCGTCACAGCTACGGAAAG
GAAGGCAAGAGGACAGACTACACACCTTACAGCTGCATGAAGATCATCCTCACCAATACA
CCGGGCCAAGGGGATTATCACGGGTGCCCCGTTCCGACACAGCGACCCCGAGCTGCTGAG
GGCAGAAACTGCAGGCCTACAAGATCCCTCCCGCAGGGATCAGCCAGATTTTGGATTTAG
TAAAAGGGACACATTACCAGGTAGCCTGTCAGAAGTTCTTTGAGATGACACATAATGTGG
ATGATTGTGGCTTTTCTTTGAGTCATCCAAACCAGTTCTTTTTTGAGAGCCAGCGGATCC
TCAAGTGGAGGTAAAGACATCAAGAAGGATTCTGTCCAACCTGAAACGCCCCAACCCAAA
CCGAGTGTCCAGAGAAGCAAGGATCCGTCCTCCACTTTGGACTCGCTCAGCTCTGCTCTG
GACATGGATCTGGAGGAGCTGGAGGAGTTGCTTCAATGAATGGTTCCTGGGCAGTTGGTT
AGCCCGTCTTCTTCACTGGCTTTTATCTCCAACTTTACGATTTTGCCTGTTTCTTTTTCG
TCACTTTCTCCCTCTGTCCTACCTCCTTAATCCATCCACATGTGCATGCTTCTCAGGAAG
GCAGGCTTGCAGGTAAAAACAAAGACGTCCAGTGTATTTTGCTTTGTCAAAAGAGAAGAG
GAAGTATTTCTTTTGAAATATAACACTTGAATGATGTGACTTAAGTCCTTTTTTAGGAGA
GAAAACAGCCTTCTGGACTGGTTACTGTTGCCTAG
>A0JNF5
GGGAGCGGCCGCCGCCGCCGTGCGCTCGCGGGCCCGGGCGGAGCTGCGCAGTCCTCTCGC
AGCTGCGCCAGGACAGCCGGCGCGCGGCCGTGCCCACAAGTTGCCGGCCGCCGAGCGCCG
CGCCGCCTCCTCGCGCTCGCGGACCCAAGAGCTCACCCCGCGGCGGTCGCCGGCTCCGGG
ACGCACCTCCCGCGGACGCCCACCCCAGATGTGAAGCGGCACCGCAGCCCCTGCCGCCCC
CAACCCTGCCGGCGCCCATCGACAGAGTCTTGCCAGCGTCTCCAGTGCCCAACCCCGCGG
CTGGAAGATGTGGCAACCGGCCACGGAGCGCCTGCAGCACTTTCAGACCATGCTGAAGTC
TAAGTTGAATGTCCTAACACTGAAAAAGGAACCTCTGCCAGCAGTCATCTTCCATGAGCC
AGAGGCCATCGAGCTGTGCACGACCACGCCCCTGATGAAGACCAGGACTCAGAGTGGCTG
CAAGGTGACCTATCTGGGTAAGGTGCCCACCACAGGCATGCAGTTTTTGTCAGGCTGCAC
AGAAAAGCCAGTCATCGAGCTCTGGAAGAAGCACACACTAGCCCGAGAAGACGTCTTTCC
AGCCAATGCCCTGCTGGAAATCCGACCGTTCCAAGTGTGGCTCCATCACCTCGACCACAA
AGGTGAGGCCACGGTGCACATGGATACCTTCCAGGTGGCCCGCATCGCCTACTGCACCGC
CGACCACAACGTGAGCCCCAACATCTTCGCCTGGGTTTACAGGGAGATTAATGATGACCT
GTCCTACCAGATGGACTGCCATGCTGTTGAGTGCGAGAGCAAGCTGGAGGCCAAGAAGCT
GGCCCACGCCATGATGGAGGCCTTCAAGAAGACTTTCCACAGTATGAAGAGCGATGGCCG
GATCCACAGGAACAGCTCCTCGGAAGAGGCGTCCCAGGAATTAGAATCTGACGATGGCTG
AGTGAACTCAGAGAGCTTCAGCAAAGGCAGCATTGGTCAAGGAATTCAAGATGACAGACG
GATAAGCGATGATTCAAATTTGGGATGAAAAGACTGCCAAATTATTGGCCGACCAAGCTT
TTTAAATTCAGAAGAGCAATTCTAAATCTAAAGAAATGTATTATTAAAGTAATTACGTTA
CATTGAAATCTGCTGCTGCTGTGACTATGAGGAGGGTGGGAGTGTGGATGGGGAGGGAAG
TTCTAGACTTTTTCTTTTTTTGGCTCATTTTCCAATGCCTCCATTGTAGGAGTTCTCCAT
GCTGATTTTTGCCACTGTCGGGCAAATACACTGCAGTTGTTATCCAATGCACCATTCCCA
CTTGCCTTATGAAACCCAACAAAAATGTTAGATGCACCTATAGAGTCCCTGGTTGTAGGG
GGAGATGGTGAGTGCTGATGCTGACGAGGAGGCCTCTGGGCTAAAGGAACAACACAGAGC
TCCTCTCCCCTGGCTGGTTTCAGATTCTCTCCTCAGTAAGCAAATCAGCACAGCTTTATT
GAGCTTTATAACTAACAACCTGATAGTTGGCAGTTAATTCACAGTTAAAGGCAATGCTTT
TATTACATAGTGTATCCAGTAGCACCTTCTTCTTATTGTATTCACTTCACCTATTTTCTT
AGAATTCTTGCAACTACTAATAGCCCCTTTCCTCCACGGCCCCATCCACCCTCTCTGCCC
TTCCAATCCACTACACCATCCCTCCACGATTGCAGTCTCAACCTACATGGCAGGACACCA
AAAGGGAAGACAATAATAACCAAGGAAATGAAAGAATCAGTCAAACAATGTGGGAGCTTC
AAACCACCACCACAGAAAGTTCAGAAAAAGGGAATGAGTAATCAGCGAGTATACAAAGCC
CATGAGGGCTGTCCTTTCTTCAACTGCAATTTATGATAACTTATTTAGTTGATGGTCCTA
TCTGATGACTCTCTCACGGCAAGCTTCATATCTGAGCTGGTATCACTAAGGAAGCGTTGA
CCCATCACTCAACATGGCACTCGAGTAGGGAACGGATTCTATAAACCAGACTTATCCAGA
GAACCTATGTCCATTCGCAAGGGAAATCTGACCTTCTTCTCTTCCAATTGGATTGATCTC
GTAGGGTCAGAGTTGCCAGTTTTTGGGTATTTCTAATGAGAACTTCTTACTAAGACAGCC
TGAGTTTTCTTGGTTTGATGGATCTTTAAATATCATAAACGCAAAGAATCAACATTGAGT
GACATTGAAAGTACTGGTGAAAATCCACACATTTAAGGCCGAGAGCAGATGAACAGTTTT
CCAGGAGCTGCTGCTCCTTTCTGAGAGTCTGTTTTGAATCCTGGTAACCATGTCAGGGGC
CCTGGGACACCTTACAGAAGCCTTAAATGAGAGTTTATAGAATCCAGAGAGAAGTGGTGT
CGGTGTTTTGGTCTGTGTATCTGTGCGTCCGTGTATGCATTTGTGTGTGTGTACGTGTGC
CCCCGAGCGTGGGTCCCATCTTAAGGCATGTAGAATAAGCATGGAGTTGTATTGAGGGCA
GCACACCTTCTGGAGATCTGCTTGCTGCTTCACGACAAATGTAAACTACTCTTTAGCATA
AATGCATTCATTCTTTAATAAAAAA
>A0JNF7
CGCGCTGCAGGCGCTGGTGCGGGACAGCTGGCGCCGGTCGTAGCCTCGGGGATCGCAGGC
AGCGGCCGCGGCGGCCCGGAGCCGGCTTCGCTGCAGGGAGCCGCAGCAGCTGCCGCCCTA
GCGAGGAAGAAACGTTGACCCCCGAGGGACCCTTCCTCACTTTGGGAAATGGCAGGCGAA
ATCACAGAGACCGGGGAGCTCTATTCTCCCTACGTCGGACTGGTATATATGTTCAACCTC
ATCGTGGGCACCGGTGCGCTCACCATGCCCAAGGCCTTTGCCACAGCCGGGTGGCTGGTC
AGCCTGGTGCTGCTGGTATTCCTGGGCTTCATGAGCTTCGTGACGACTACCTTCGTGGTG
GAGGCCATGGGGGCGGCCAATGCTCAGCTCCGCTGGAAGAGGATGGAAACCCTCCAGGAG
GAGGAAGACGACGACTCCTCCTCAGCCTCCGACAGCGACGTTCTCGCCCAGGACAGCTAC
GAGCGGGCGGAGAAGCGGCCCATCCTGTCTGTGCAGAGACGCGGATCGAACCTTTTCGAG
ATCACAGACCGGGTAGAGCTGGGACAGATGGCCTCCATGTTCTTCAATAAAGTGGGGGTC
AACCTGTTCTACTTCTGCATCATCGTCTACCTGTACGGGGACCTGGCCATCTACGCCGCA
GCCGTGCCCTTCTCCCTCATGCAGGTGACCTGCAGCGCCCTAGGCAATGACTCGTGCAGC
GTGGAGTCCGACACCAAGTACAACGACACGGACCCGTGCTGGGGGCCCCTGCGCCGCATG
GACGCCTACCGCATCTACCTGGCCGTCTTCACGCTCCTCCTCGGACCCTTCACCTTCTTT
GACGTCCAGAAGACCAAGTACCTGCAGATCCTCACGTCCCTGATGAGATGGATCGCCTTC
GCCATCATGATCGTGCTGGCCCTGGTGCGCATTGCGCACGGGCGCGGGGAGGGGCGCCCA
CCGCTGGCCGACCTCTCGGGTGTCCGGAACCTGCTGGGCGTGTGCGTCTACTCCTTCATG
TGCCAGCACTCCCTGCCGTCGCTCCTCACCCCCGTCTCCTCCAAGCGCCACCTCACGCGC
CTGGTCTTCCTGGACTACGTGCTCATCCTGGCGTTCTACGGACTCCTCTCCTTCACCGCC
ATCTTCTGCTTCCGCGGCGACAGCCTGCTGGACATGTACACCCTCAACTTCGCGCGCTGC
GACGTGGTGGGCCTGGCCGCCGTGCGCTTCTTCCTGGGCCTCTTCCCCGTCTTCACCATC
AGCACCAACTTCCCCATCATCGCCGTGACCCTCCGCAACAACTGGAAGACGCTCTTCCAC
CGCGAGGGGGGCACGTACCCCTGGGTGGTGGACCGCGTGGTGTTCCCCACCATCACCCTG
CTGCCCCCCGTGCTGGTGGCCTTCTGCACCCACGACCTGGAGTCCCTGGTGGGCATCACG
GGGGCCTACGCAGGCACAGGCATCCAGTACGTCATCCCGGCCTTCCTGGTGTACCTCTGC
CGCAAGGACACCCAGCTGGCCTTCGGCTACGGGACCGTCAACAAGCACAGGTCCCCCTTC
CGCCACACCTTCTGGGTGGGCTTTGTGCTGCTCTGGGCTTTCTCCTGCTTCTTCTTTGTC
ACCGCCAACATCGTCCTCAGCGAGACCAAGCTCTGACAGCAGGACGTGTCTGGTGACGAG
AGGGGTAGGGGGCCCCACTGGCAGAGCCCAGAGCTCGTTGCCTCCCTGGGCACAGCGGGG
CAGGCAAGACCCAGGCTCTTGGAGGGGACCTCGTCCCCACCCAGGATTCCACACAGCCTG
CACCTCGCTGAGGTCACTCTCCTCCAGGTCCTCTTGCCTGGCGCTGCCCCTGGCCAGCCG
AGCCCCACAGCAGGGCCACGCGGCTGCTCCAAGGTTCTAGTCTGGTTACTGGAATCAAGT
CTTCTGCTTTGGAACGGTGGAAACGCAGCGCTGGCACTGCCACTGTTTATACCAGACTCA
TGTCCCCCCAGCCTCCCTCCCAGCCCCCGCCCCTCGCATCTTTGGCAAATCCGCTCCACC
AGGGCAATCCCAGAGCCCTCCTGTCCTCCCCACTCGGCCTGGCAGGGCTCGCCTTTCCGC
CAGGGCTGGAGGTGCCAAGCACCTCTCCTAGGGGAGCGCCAGGCCAGCCAGTGACAAGGA
CTGGATGTGCTAATTGGTCCCAGGGGCCCCAGACCAGAGCAGTGAGGGCCACTCGGAGGG
CACCAACATCTCTCCTGGGCTCCTGAGTCCACGATGACCCCGGAGCAGCGGGTGGAAGCA
GCCATTTTCTCGCAGACACAGCAGCCCACACATCCCTGGAAGGGATCCTTGGGCCTTCTG
CAGTGCCTGGGTTGGGGGGGCAGGGGCCAGCGTACAAGGGGCACTGGAGTGACCCCCAGC
TGTCACCACCGTGGCTGGGAGCACCCCAGCATGTAGCCCATGGTTCCCACCCCGTAAGAG
ATTGGGCCTGCTCCCCAATGACCCTGCCACCACTCCAACACCTAACAGGGGCTCCCTTTT
GAGCCGGGCTGTGGGTATGGACCAACGTCCATGCTCTCCATGCCCCTTGGGCGCCGTGGG
GTGAAATTTAGGCCCGCTCACCCTTCCCATGGAAGGAGGGCCAGGTTCCCGGCACCTCAC
CAGCTCCACATGGTACCCCCCGTCCCATACACGTAATCATGCATGCACCTGCTGGGCCAG
CCTCCCTGGGAGACATGGGTGACTCGAATGAACTGCATTTTCAATGTGCCTTCTCCTGCT
TCAGGACCTGGGGGCTCCTCCTGGCCCTCCTTGGCGAGCCCCCGGCCCTGGGCCTAATCC
TCCTGTCCTGAAGCCCAGAGCAGTGGACAGGAGCAGCCTCTGGGGTGGGGTCCCTGTCTC
TCCGTTCTTTGATCTCAGTGCCTTGCTCGGCTCTCCAGGGAATCCCAGCAGCCTGCTCCC
CGCCCCCTCCACCCCCGTGCATCTCAACTGTGTTCAAACTTTGGACAGAGCGTGGCTGCC
AGGTCTTCTGAGGCCCACAGTGGTCTCGTGGAGGGGGACACAGGCTTTGCAAGAATACCG
GGTGTCTGCGGGTGGTCCCAGCCCTCCCCTGGGGCCCCTGGGGTAGTCCCCAGCCTGTGA
GAGTCCAGTGTCTCAATCGGCC
>A0JNG1
CGCTCCGGCCGGGCCGCTGTCCTCCGCCGGCGCGCGACGGAGGACGATGGGTCAGCGCGG
AGACCGCGAATGAGGGCCGCGGCGGCGGCTGCGAGCGCCTGACTCGCCGGCCCGAGCGCC
GCCCGCGCCCCGCCTCGCCGCAGACTCCATGGACGCGTCGCGAGCCTCGGCGGCCAAGCC
CCCGAGCGGGAGGAAGATGAAGGCTCGTGCTCCCCCGCCTCCTGGGAAGCCTGCCACCCC
CAACTTGCATAGCGGACAGAGATCTCCTTGCAGAGCATCCCCTGGACCCCCACAGAACCA
GCTCAGCAGAAAGCATTCACTGGATGACGGGGTGGTAGCCATGACCGTGGTGCTGCCCAG
TGGGCTGGAGAAGAGAAGTGTGGTCAACGGGAGCCACGCAATGATGGACCTACTGGTTGA
ACTTTGCCTTCAGAACCACCTGAATCCTTCCAACCATGCCCTGGAGATCCGGTCTTCAGA
AACCCAACAGCCTTTGAATTTTAAGCCAAATACTTTAGTTGGGACCTTGAATGTGCACAC
CGTATTTCTGAAAGAAAAAGTTCCTGAAGCGAAAGTTAAGCCTGTTCCCCCTAAGGTGCC
TGAGAAAACGGTGCGCCTAGTGGTGAATTACCTGCGCACGCAGAAGGCGGTGGTGCGTGT
GAGCCCCGAGGTGCCCCTGCAGAGCATCCTCCCGGTCATCTGCGCCAAGTGTGAGGTCAG
CCCAGAGCACGTGGTGCTCCTCAGGGACAACGTGGCTGGTGAGGAGCTGGAGCTTTCCAA
GTCCCTGAACGAGCTGGGGATAAAGGAGTTGTATGCCTGGGACAACAAGAGAGTTCTTCT
GACCAAAACGAAATCGGAGCCTTCCCTGAGCTGTCGAGAAACCTTTAGAAAATCTTCACT
CAGCAACGACGAGACAGACAAAGAGAAGAAAAAATTTCTGGGATTTTTCAAAGTTAATAA
AAGAAGCAATAGTAAGGGCTGCTTGACGACCCC
>A0JNH0
AATATCTACACAAAAAAATGCCTCAGAGGTCAAAACTGTAGGTGATGAAATGGATATAGA
TTTGAAAGAAATTGGAATAGAAATTTCCCCAAGGGAAAAGATATTATTGGGGATCAGTGC
CACAGGGGAAAGAGAGACTGGTGTGGAAGAAACTGGGCAGACAGACATTTTCCTGATGGA
GAAAGCATCAGCAAAGGTGGCTGCCATTGAGGAAATAGAGGCAGATTTGAGAGACACTGG
AAAAGAAATTTCCTTGACGAAAAGCAGATCAGAAGAGATCGAGAAAAGCGTGGCAGATTT
GAAAAACGTAGAAAAAATAGACATTTCCCTAAGGGAAAAAGAACCAGAGGAGACTGGGAC
CTCAAGTCGAGCTGAGGCAGATCCCTTGCAGGCCAGCAGTGGTGACTCCAGCACTGTGCC
TTCACTGACTAAGAGAGACTTGGGCAGGGAAGTGCTATCTGCTGTGGTTCATACATCTGT
AGAAGAAAAAAATTCTGAAAAGGAAGTGTCAAGTCAGTTGAGTCATTTGAACATTTCTTC
TCAGTCTTCTGAGCTTGATAAAATAGAAGACCAGAGGATGCGACCTCCAAGTGTTCCAGA
GCAGTTTTCAGATGTTAATATAAGCAAATCTCTTCCTCAAGAACAGACACCATGTGAAGT
TAAGCTGACACCCTTTGTGAGAAGTAGATTCAAAAGACCTAAACCAAACTTAGCAAGAGC
AGCTTCAAAAAGAGAGACTACGAAAGCAGAAAAGCATGCACCTGGGAAGGAGGTGGAAGC
TGATGAAACAGAGACGGTTGTGATACAGCAGAACTGTGAACAAATGAGTACTCTCCCTTC
TCAACATGATGTGGCTTCTCTAATGACATCAAGAGAGAAAGACAAATTAGATCACGGTCC
AGAGGAAACTGTGATATTACCATTTGTGCAGACTGAAAAGGACCTTTCACCTTTGAGTTC
TTGTGAATCTAAAGAGGAGTCTCAGTCTACACAAGCCCAGGAAAAGAAATTAGTTGTCTC
TATGGGGACTCATAATATAAACACTTTTGAACAAGGAATAAAGGAAAGGGTTATCCAATC
TGCTCCACTAGTAAGGGGTCGACTTCAGAGACCCAGACCAAACTTAAGAAAGGTGGGCCA
GAGGCAAGTAATAGAAAAAAGTGAAACCAAAGAAACAACTAAGGAAGAAAAGACGCTACA
AAAAGATGAAACTGGAGAGAAATTCCTGACTGTGCCAAATTCTCAAATTGCAACTGAAAT
TGAAGTTGTATCCTCTGAAGTGTCAGAAGGCAGAATGTCTGAAAACCAGAGCCATGTTCT
TTTAGAAAACGTTCATATTAACAAAGTAGATGTTTTAGATGAAAAGATGAGACATGGACA
TGAAACGTATGTTCCTAGTCCACCACAAATGATAGGAAGACAGTTCCAAAGGGCTAAGCC
AAATTTGGGAAGAGCACAAAGTAAGAAAGAAGCATCAGACATAGAAGAAGACAGAGCAGA
CCAGAGGAAGGCAAGGAAGCCAGAAGATAGTTTGTCACAGCATGAAGGTTCTGACAGCCA
GCTTCTTCCAAAAGGAAAACCTGAGTTTCTGACATCTCTGGAGGTTTCAGCAAGAAAAGA
TTCTGTAGGTTCCGAGGAGACTGAATTGGCAAAAAAAGATGCTCAATCCGAAGTTGAACC
ATCTGGGAGTGTTGGAGAGAAGACTGGAGAGGATAATTCTCTGTGTGCAGTTGTGGAAAA
GCGGTGTATCAGTAAACCGAGCTCCCCTCAATTGTTAAAAGAACCAGATAACTCTAAAAT
TGCTCTGGATCGAAGAAGAGCACTCTCTTCTGCCTCTGAGCGTGAGATAGATCATAGTAG
AAGGAGAGTACGTCGCAAGGTTAAACCGAGCATCCCTAAAGGGCGTGGCTCAAAACGAAG
TCGGAGTAAGACTTCTAAGAAGGAACCCAGAGCTTCCAGGTCTGTGCTGGTGACTCTTCG
AGCTTCCCAGGAAGAAGATGAAGATGATGGTGAAGACTTTGAGTCTGACTACGAAGAAGA
AAGCTATCATCTTGCTCCTGAAGAAGTAAACAAAGCTCCAGTGTTTGTACCTATTGGTCT
CAGATCTCCCGAACCTGTTCCTGTTCAGATTGAGGAAACTATGGAAGAGCTTGTAATCCC
CACGAATGTCACAGATGTAGGATGCGTAACTGTTGTTGAACATCAACTTTCATCAAACGT
GGATGTGATTCCTCAAGAAATGAGACAAGAAGAAAATTTGAATGCATTATCAGTTGAAAT
GACCATAGGTGAACATTCCCAAGCTGAAACAGAAAGTACCAACGATGGGAGCACTGAAGC
TGCCATAACCCTACTGACTATGGGAGATCTGGTGTTGCAGTCAGAGATTAGCCCAGAACA
GAGTGATGGAATATGTATACTTCCTGATGCTCATTCAGTCGATCAAAGCCATATTCCTTT
TAGCCCAGATAATGTAAATCTCAAAATTGTTCATGAATGTCAAGAACCTTCTTCACCTGG
CCATAATACATCTCCATCAGTAGAACAAAACAAGATTGTATTGGATGTGGATAAACAGAA
TACTAAAGAAGAAATTGGTTTGACAGAAGTAAAGGAAAACACTACATCATCCAGGACTAC
AACTTCTGAAGTGACCAATAATGTGAGAAAAAGAAGTAGATTTGCCAAGCCCAAGCCAGA
TCTTAAGAAGATGTTAGGGACCAAGAGATTTGGTGCTCATCAGAAAGTTCCTAGTTTGTT
TGTAACTAAAGGAGAAGAAGTGGAAATTCAAAGAGAAACTGAGAAAAATGCTTCTCAAGA
AACAGAATTAGAAGATAAAAACCTCGGGTCGGTTACGGCAACAGAGAGTACAGAGCAGAG
CAAAGTGGCATCTGCACATGGTGTTGAAGAGACCAGTATTTCACAGGAAGCTCACCTAAC
TGAGAGAGGTGAAGATCAAGAAGGGAGATCTGAAGAAGTTCCGATATCATCAGTTGCTCC
CGCTGTCTCTTCTGAGTTAGGGCCCCACACAGGCGGTCTGGGCATGGGTCTTGGTGAGAG
TTCTGTTGAAGAGCCTCTGGGAAAGGACTTTAACGGAGATCCTGTGCTCACACTAAATGT
GCCAGAGTGTATACCAACTAGTATTCCAGAAGTCCAGCAAGAGAATGTGAACGATCTTCA
AGACATAACAGTCAATCTAGTTAATGTACATCAGGATGGTGAGGATGAACAAACTTTCAT
CTTAACTCTGGTGGAAATCCCAGAAGAATATGCTGATAGCACTATGCAGTTAATGCCAAA
TCCTTTACTGCCGGCGCCCATATTGGTCAAATCAATGAATACAAAAGAAAGAGAAGACAC
GAGTATCAGTTTTCCAGGAACTTCCGTAGGTCAAGATGACACGTGTTTATCTAATTCTGA
AAGAGATGATTCAGAAAAGTCTGCTGCTAATTTGAATCTTGTATCTAGGAAGAGATATCA
TTGTAGCGTTGATGAAAGTGACCATGTCCCTCCTGCCAAAAAAACTTCACTCACTTCAAT
AGATGATTGTCAAAAATATACCTCTGAGGTGTGTTCAAAGGAATTAAAAAATGTTTTGGA
GGAAACAGGGGAGTCTTACAAGGGACAGGATATCTTCCCTACCTCAGGAAACATACAGAC
AATTTCAGAACCTCCGAAAGAGCAACTTGAACCAACTTCTCAGAGTATCAGATCTGGATC
TCTTGATAAAATAACAGATACACAAGAAAAGGATGCATCTCAGTTACCTCAGGATGAGAT
GATGGTGTCTGATAAGGAAGAAAGAACTTGTGCTGCTTCTGAATCTGAACAAATGGGCAG
CATCACATCGTCTTCGAAACCCCCCCTAACCAGACCTGGCAGAAGACCCCTGGGATTTTT
GTCTTTACTATGTTCAAAGAATAGCTTGGACTCTGATGAACCTACACAGGTTCATTGTAA
GAAACGCCTAAAACCTGTTATACCTGTATCAAGACAAAATTTGAAAAGATGTAATCTGCC
TAGTGTAAGCCAGAAAAAAACTCGAGAGTCCTCTGATGTTCCATCTCCAAGTGTTGTTGA
CAATACTCAACATACGAATAATGCTAGTTCAGCAACTCAGGTTTCTCATAATCGTCCCTT
ACTGAAAGGAGAATGTAAAGGTGGCCAAAACCGGGTACCTGAAGAGGAGCCAACCACAGT
CTCTGAATATTTCTTTAATGATATCTTTATTGAAGTGGATGAAACAGAATAGAAAGTCGC
CTTTTTTATTTTTTTTTTAAGTCTGAGATTTCCAGAATCAGTTATATCAACAAAGCAGTA
TTTAGAAAGAAGCATTACTGGCAGTTTTTCTTTAGGTTGATTTTCAGTATTTATTCAGCT
TGATTTGAAGCTTTTATAATCAGTGAAGAACATTGCTGGGGTCCTTTTCACTCTGATTGG
CTCAGCATTTTGGAAATATCAACCAGTTAAGACTGCTTTCTCAGACAGAAATAACAGGTC
TTGTTTACATTTTGACTTCTTTCTGTATTGAACACACATGAACATCCTCGAATGTTGTGG
ATAATGTCTGTGTAAGTCACAGTGCTGATGTATTTGGAAGTGGATTGTATTTAACGTTTA
GCGAACCTTTTGTGAAGGTTTTTTTATGTTTGCTTAGGGTTTTTTGTTTTTGTTTTAGGA
TTTTGGGGGGTTTGGGTGTTTTTTTTTAAATTTT
>A0JNH3
GTCGGGCTTTCCAGGGGGTGGCCGGCACCGGGAGGCCTGGATTAAAGGCGGCGCTGGGCT
GGCGAGATTGAGGTCCCGGAGAAGCGCTCCAGGTGCTCCTCGCGGGGGTCCCGGGTGCGG
CTGCCTGCCGCGCCCCGCCCAGCTCTGTCCCCGCAGCCTCGCGGGCTGCCGGGCTTTGTG
GTTCGCCCGTGCGGCTGGGCCCCTGCTGGGGGTGTTGTTACGAGCATGTGCAGACAGCAG
CCCAAGGTAGAGCGAGCGTGCCGGGCGAGCCCTGAGACTGGCCTTGCAATGCCATGTTTG
TGTGTGTGCTCTAACTCCCGGAGAGCAACCAGGGAGACGGCTCCCCGGCCGGACTTGGCT
GATGTTTTCTTGTTTCTGTTTCAGCCTTCAGGATAATTCCTTCAGCAGCACCGCTGTAAC
AGAGTGTGACGAAGACACAGTCTCTCTGCATGAAGATCAGACTGATTGCTCCAGTCTCAG
AGATGAAGACAATAAAGAAAATTACCCCGACGCCAGGCCTCCGCTAGAGGAGCCCGCGCC
GCCGCCCAGTGAGCCGCAGCATGCAGAGCAGCCCCCACGGCTGGACGTGCTGCGCCCCAC
CATGGGCAACTTCAAGTCGCGGAAACCCAAGTCCATCTTCAAGGCGGAGAACGGGAGGAG
CCACGGAGAAAGTCAGGAGACAGAGCATGTGGTGTCCAGCCAGTCGGAGTGTCAAGGGAG
ACCGGGAACACCAACTCAGGAGAGGGCACACACCCCCACCTCCAGGTGCCAAGAAACTGT
GCGAGTTCAACCCAGAATAGAACAGAGGGCTGCCATTTGGCCAAAAGATGAAACTCAGCA
GGACTTCCATGAGGAAGAAGCTGCGCAGGTGCACGGAGTCAAGGACCCAGCCCCAGTGTC
CACCCAGAGTGTACCTGCCGAAGGGGCAGGGGCCGCAGCCCCTGCGCCCGTGCACAGAGA
TGGGCAGAATGAAGCAGACAGCGCACCAGAAGACGTGCAGTCTGTTGAGACCAGCAGGCT
GCTCTATCACATCACCGACGGCGACAACCCGCTGCTGTCGCCACGATGCTCCATCTTCAG
CCAAAGCCAGAGATTCAACTTGGACCCCGAATCAGCCCCTTCTCCACCCAGCACTCAGCA
GTTTATGATGCTCCGCAGTTCTTCCCGGTGCAGCTGTGGGGATGGCAAGGAGCCCCAGAC
CATTACCCAGCTCACCAAGCACATCCAGAGCCTCAAGCGGAAAATTAGGAAATTTGAAGA
AAAATTTGAACAAGAAAAGAAGTACCGGCCCTCCCATGGTGACAAGACATCTAATCCTGA
AGTCCTGAAATGGATGAATGACTTGGCTAAAGGTCGTAAACAGCTCAAAGAACTAAAGCT
GAAGCTGTCGGAAGAGCAAGGGAGTGCTCCCAAAGGCCCACCTAGGATCCCGCCCTGTGA
GCAACCCGCAGTCCCCAGAGAGAATGGGAAGCCGGAGGCCGTGGGCCCTGAGCCGAGCTC
CTCGGGAGAGGAGACTCCAGATGCTGTGCTGAGCTGCCTGAAGGAGAAAAGAGAGCAGCT
TCCTTCCCAGGAGGATCCTAAGGTAATGAAGCAAGACAAGAACCTCATAAAGCCTCTTTA
TGACCGATACAGAATTATCAAGCAAATCTTGTCCACACCTTCCCTTATTCCAACAATTCA
GGAGGAAGAAGACTCTGATGAAGACTGTCCACAGGGAAGTCAGCAGCCTTCTTTGCCAAA
TCCAGCATCTCACCCTCCTGCTGGTGATCACCTCACACACTCTGAAGAGACTGAGCCTGT
GAAGCTCCTGCTCCCTGACGAAAAGAAGGAAGTCAAACCACCAGCCCTCTCCATGTCCAA
TTTACACGAGGCCACCATGCCTGTACTTCTTGACCATCTCCGAGAAACTAGGGCTGATAA
GAAGAGACTTCGGAAAGCCTTGAGAGAATTTGAGGAACAGTTTTTTAAACAAACAGGAAG
AAGTCCACAAAAGGAAGATCGGATACCAATGGCAGATGAGTACTATGAATACAAGCATAT
AAAAGCCAAACTGAGACTATTAGAGGTCCTCATCAGCAAGCAAGATGTGGCCAAAACTAT
TTGAGGTTCAGGAAATGTTTGTGATCACTTTCACCTGTGATAAGGCAAGTTTATTTTCCT
CTGCCGTTCTTGCTAAGTAGTATGACAACTGAAAACTGAAGCACTTTAGTGGGAGTATTA
GCTGTTGTTAAGAATGGATGGCAAGTGTAATTATACATGAATAGAAGGGATTAAAATGGG
AGAAAATACAGTAAGTAACATATAATTGGAAAATAAAATTCAGCCTTCTCCATGCCAAGG
AGAAAATGCAGTCAGTATAATTACTTCAGAAAACATGTATTGTATCAAACCTAAGTAATA
AAAAGTGTCCACCTGTTAAATGGACCACTGGTTAGAGAAAGTCTACTTAATGTCCAAAGA
CTGCTTATACTGACATACGGAAAGAGCATGATTTTTAACCCAATAAGAACAACAAAAGAA
ACTCATTTTACATAGAAAGGGATACAGTCATTAAGAATGTAATTTATTTGAAACTTCTAA
TAGATTTTTAAGTGATAAAAAATCTACTACCTTGTCCCTTAAGTCTGCTAGGCTTTCAGC
ACCCTAAAATATACTAGAATGTGTCACTGCTAATTTTTTATTTCTATATAAAAATAGCAC
ATTATTTTATCTGTTCCTTAAAATTTTACATTTCTGATTACCAAAGTTCATTCTGATAGC
ATGTACTTTGTGAATTATCTTTGTTTATAATTGACAGATGTTTATATTAAAATAAAATAT
TGTATTAAAATTTGAAAATAGGTATTTTGGATAGATGTGTCTGTAGCATATAATCTAATG
TGATCATAGTTATAATAGCTAATCTTTTTGTTTACTATAAGATATATAAACTATTTTTCC
ATTGGGAATATGTGTTTTTCTTAATGTTCCAAGGTCTATACTTTGTAAAGTCAAAAAATT
TTCCCATGAACTATAGTTGTTACTCATTCTGTATAAAATGAAAGGTTTAGTACATGTTTG
CTGTAACACCTTGGAAAAGAAGCCAGGATACTTTATTTGCATCATTAACTTCAGTGTATA
TTGTTTTGTTATTTTGTATTAAACCACGTTTATTATTTTGCTTTTGTAAAAATAAGTAAA
AGGTCCACATTTTCTCTCTCATACCAGCCACGTTTGTAGTTCTCTTTTCTGTAATGTTTA
AGCACAATGGTGAACAAATTCACATTTTCATATAGTTTGGTTGGGATTGACTATTTCTGA
AGCAGATGGTTTCAGAGGCTTACTGTTTTCTCTATAGTTACCTATATTTACCTGATATTT
TATAACCTTTATGAATCAGAATAATGTCCTTCACAAATTTGTTTAATTAAAGTTATGTAC
TTGTAACAGGACAGATACACAACTATTTGAGGTTTACAAACTACATCTTTGATAAGGG
>A0JNH4
GCCCACAGGAGGCTGAGAGCACAGAGCACCCTCACTCGGCCGCCGAAACTCCTGGGTTAC
CCACGCAGTCCGAGGATGGCCCTGCAGAGAGGGACTTAGTTGACGGCAAGGGAAAGGGAG
GACAGGAAGTCCCAGCTGTGAGCCGCTCTGTCCCCGGGGACCCTGAGCAACTGGAGATTG
CAAAGGAGGACGCCCAGGCAGAGAACAGTTCCATCATGAGCTTCTTTAAAACCCTGGTTT
CGCCTAACAAAGCTGAAACAAAAAAAGATACGGAAGACACGGGAGAGGAAAAGTCAGCCG
CCTCTTCAGCCAACCTCAAGTTAGACAAAGCCAACATTACGCTCCAGGAGCCCCAGGGGG
CCGCCAAGAATTCGACAGCCACTGAAACAGCAAAGGATGGTGCCAAGGAAAAAGGGGGCC
CCAGCTCTCTGCCTCTGGGCAAACTGTTCTGGAAAAAGACCTCGGACCCCACGGAGAAGG
TGGTCTCTCCGCCACAGCCGGAAGCGGCAGCTGCGGGCCAGAAGGGCAAAGAAGGCCCGT
CCAAGGGCAAGAAGGCCGCCGCGGAGCCCAACAAGCAGAAGGGCGACAAGCAGGAAGCCA
AAGAGCCGGCCCCGGGCGTGGAGCCGGCCGCCGCGGAGGCGAACTCGCTGCCGAACGGGG
ACAAGCCCCAGAAGAGACCCGAGAAGCGGCGGCAGTCCCTCGGGGGCTTCTTCAAGGGCC
TGGGACCGAAGCGGATGCTGGATGCTCAAGTGCAAACAGACCCCGTGTGCATCGGGCCAG
CGGGCAAATCCAAGTAAACAAACTTCACGGCTCCCATCAGGTTCCGCCACCGAGATGTCT
CCTCCCGACTCCGTCTCCCCCGAAACCCTCTCCATGTGTATACTTTTTCTTCTGATGGCC
ATCCCATGAAAGTCTGCCTCCGAATTAAGCCTGAGCTGTTGTATATTGAGGTGTATTATT
TACGGCTGTGGTCCAGTCTTCCCTGGTAACTAACTGTAAAGATGGCTTAGCAGGTTAACT
AGCCAGGTCTGAAGATGGGTCCCAAGCAGGGTCGGGGAGGGGCAGAGAGGGCTGCGTTCT
GGTTAAGTTATGAAAAATGGCCAGGGGCAAGTAAGTTGCAGAAGGGAAAAGACTGCTGGA
AGGAATTAAGCTTCGTAGTCAAGGCGTGCTCATCCTCTCGGCTTGAAGAGGAGAGGCGAA
AATCCGTTTGTTCAAGTTCACGTTTCAAGGAGGGAGACCGTGGGCTGTGTGTTGTTGGGA
GGTTGCCAGTTTTCTGGAATGGAATGTGTGGGGAATGACAAAGGAATGGATGAGAGTTGT
TTTTCAAATAGGGTCCTTGAACGTTATTGACGGGAGGGGAAAGATCGACTGGAGAGGACT
TGACATGATTTGGGAAAACAATTGCTTTTTGAGGCTCAGTGACAAGGGCCAGGATTACAA
CTTCAAAAAAAAAAAAAAACCAAACACCCCAAACCAAACCAAATAAAAGACGTTGCGAGT
TTATTTTTGCAACACGAGGGGGCGCCAAGGTCTCCATTTTCGTCCCGCATCCCGTATCCC
TAACAAAGATTTGGTCTCTGCAATCTTACATTATTAATGTCTCTCAGATGGCTGAGGGGC
TTGCTTCATCTGTTCTGTCTGACACTTATCTCCAGCCTGTCTGTAATTTCCTAATGTTCT
CAGGATGTGCTCTGATAAAACCCTCCCATAACCGCAGTTAATAATAAAAATTTACAGATT
ATTCAAATACCTGAGTTTTTTTTAATACTTGTACAGAGGAGTACA
>A0JNH5
GCTCCCGCGACTCTTGCGGGGCACCGGCTGCAGCCGGCGAGGGGGCCCAGCCGAGCGCGG
CGCACTTCCGGGACGCGGCGCGCCGGCTGCTTTCCGTCCGGTCTCCCCTGCAGTTGTCTC
GGCGGGTAAAGTCAGGAGGAACAGTGCGTCCCGGAGACCTGTGCGCGCATAGAGAAGGGA
GCGCTCGCCTCCTTGGTCGCCAGCTGAGGCCCTGGAGGAGGGCGCGACGGATATAGGGAC
TCGAGGTCCGCCGTGGGAATGATCCACGAACTGCTCTTGGCTCTGAGCGGGTACCCAGGG
TCCATTTTCACCTGGAACAAGCGGAGTGGCCTCCAGGTGTCACAGGACTTCCCATTTCTT
CATCCCAGTGAAACCAGTGTCTTGAATCGCCTCTGCCGGCTGGGCACGGACTACATTCGC
TTCACCGAGTTCATTGAACAGTACACGGGCCATGTGCAGCAGCAGGATCACCATCCATCT
CAGCAGGGCCAAGGTGGGTCACATGGAATCTACCTCAGGGCCTTCTGCACGGGGCTGGAT
TCAGTTTTGCAGCCTTACCGCCAGGCTCTACTTGATTTGGAACAAGAGTTCCTGGCTGAC
CCCCATCTCTCCATATCACATGTCAATTACTCCTTAGATCAGTTCCAGCTCCTTTTTCCC
TCTGTGATGGTTGTAGTAGAACAAATTAAAAGTCAAAAGGTTCATGGTTGTCAAGTCCTG
GAAACAGTATACAAACACAGCTGTGGGGGGTTGCCTCCTGTCCGCAGCGCACTAGAAAGG
ATCCTGGCCGTGTGTCACGGGGTCATGTATAAGCAGCTCTCAGCCTGGATGTTACATGGA
CTCCTCTTGGATCAGCACGAAGAGTTCTTTATCAAACAGGGTCCATCTTCCGGGAATGTC
AGCGCCCAGCCAGAAGAGGATGAGGAGGATCTGGGCATTGGGGGACTGACAGGAAAACAA
CTGAGAGAACTCCAGGACTTGCGCCTGATAGAGGAGGAGAACATGCTGGCGCCATCTCTC
AAACAGTTTTCTCTGCGAGTGGAGATTCTGCCGTCCTACATTCCAGTGAGGGTTGCTGAA
AAAATCCTCTTTGTCGGAGAATCTGTCCAGATGTTCGAAAATCAAAATGTAAACCTGACC
AGGAAAGGATCCATTCTGAAGAACCAGGAGGACACTTTTGCAGCAGAGTTGCATCGTCTC
AAGCAGCAGCCCCTCTTCAGCCTGGTGGACTTTGAGCAGGTGGTGGATCGTATTCGCAGT
ACTGTGGCCGAGCATCTCTGGAAGCTGATGGTGGAAGAGTCAGATTTACTGGGTCAGCTG
AAGATCATTAAAGACTTTTACCTTCTGGGACGTGGAGAACTGTTTCAGGCCTTCATTGAT
ACAGCCCAACACATGTTAAAAACACCACCCACTGCAGTAACTGAACATGACGTGAACGTG
GCCTTCCAGCAGTCGGCGCACAAGGTGCTGCTGGACGATGACAACCTGCTCCCTCTGCTG
CACCTGACGATCGAGTATCACGGCAAGGAGCACAAAGATGCTACTCAGGCAAGAGAAGGG
CCTTCTCGGGAAACTTCTCCGCGAGAAGCCCCTGCATCCGGCTGGGCGGCCCTGGGTCTT
TCCTACAAAGTTCAGTGGCCACTACACATTCTCTTCACCCCTGCTGTCCTGGAAAAGTAC
AATGTCGTTTTCAAGTACTTGCTGAGTGTGCGCCGGGTGCAAGCTGAGCTGCAGCACTGC
TGGGCCCTACAGATGCAGCGCAAGCACCTCAAGTCCAACCAGAGCGATGCAGTCAAGTGG
CGCCTCAGAAACCGCATGGCATTCTTAGTGGATAACCTGCAGTACTACCTCCAGGTAGAT
GTGCTGGAGTCTCAGTTCTCACAGCTGCTTCATCAAATCAATTCCTTCATCAAATCAATT
CGACCCGAGACTTTGAAAGCATCCGATTGGCTCACGACCACTTCCTGAGCAATCTGCTGG
CCCAGTCCTTTATCTTGTTGAAACCTGTGTTTCACTGCCTGAATGAAATCTTAGATCTCT
GCCACGGCTTCTGCTCACTGGTCAGTCAGAACCTGGGCCCACTGGATGAACGTGGGGCTG
CCCAGCTCAGCATCCTGGTAAAGGTGAGTCAGCCTGGCCACTGGCCGGGTGCAGCCCCAT
CCAAGGGACACAGGTGGTTCTGCACGTGGGGGATCATGGTCTTTTCCCCAGTACACACAC
ACAAATAACAAGATACAAAGGTAAAAAATGTTTTATCAGTTTTTGAAGCAGGTAAGTATG
TGCTGCTTTGGTGTTCAAATGCAGTTAAGCCCCAAATGGTTTATTAAGCTGCCAAATACA
CACTGGCTTTGTCCCTGCTTTCTAACATCCAACCTCCTTACTTCCTTGAACTGAACCCCC
TATTTCACCGAGATTATAATTATCTGCCTGTAACACAGGCAGGTCTATGTTATCTGAAAA
CACAGGTTCTCGCCAGCCCAGTACACAGCAGAACATACTCATTTAAAGCTGGCTGCTAAA
TTCCTACTGAGAATAAGAGTACTTTCATGGGAAATTCTGTGTTCTGTGGACTCGGTACAA
AGAAGTCATTTTTGGAGTCAAGAGAAATGGGACTGTCGGAAGGCCAGTTGGTGCTGTGGA
ATTTTCAGGGAGACTTTCCCCTCTGCCCCTTCACTCCACATGGGTAGCTGGCAGATCTAA
GAGGAATGACACAGCTAGAGTCCTTCTCTCTGCAGGGCTTTAGCCGTCAGTCGTCCCTCC
TATTCAAGATCCTCTCCAGTGTTCGCAATCATCAGATCAACTCGGATTTGGCTCAGCTAC
TCCTACGACTAGATTATAACAAATATTACACCCAGGCTGGTGGCACTCTGGGCAGTTTCG
GGATGTGAGAATTTCTGGTCCACAACCTGAAATAATCCCACTGCATTGTGACAGAAGATT
CAAAACAAACATCCCTTTCTCTCGCCGGCCTCCGTACATCTGCAGCTACTGGAAAAGCTC
TGACTTCTCTCCAGAAGCCATTACTGAACATCCACGGGTGCAAGTCCTTCCCCTGGTTCC
TGTGTGGGAGGGGCCTCTGCCCCACCCCCGCGGAGTTCTCAACTCACCACAGAGGACTTG
TAGCTTCGGCCCACCGCTGACCAGGCAAGGTCTGTTACGTTGGGAACATTTGTTGGAGGT
TACCTACTACATGCCTAGGTACTGTTCAAGCTTCGAGAGACACAGCAGTAAGTTACACAG
CTCAGAACATTATATGGCTCATGTGAGAAAGGAATTATAAACAGGTCGAATGCTGGATGT
TACCACTGAGCAAGAAAAACACCAGGTAAGCTAGGTTTGCCCACAGACCTCCTTTCCTCT
TTCAGAAACTGAAATGGAGAGTCTCCCATCCTTAAGGGTCGTCAACTGTGACT
>A0JNH7
CCTCGGTCCGTGCGCCGCGCGCTCCCTTCCGCGTTCCGCCGTCGGCCCCACCTGCGGCCG
GACTCGGCCGCTGGGGCCCCGCGCCATGGCCCGAGCGTCCGGGGCGCGGCGCTGACGGCG
ACCGGCGGAGCGCGCAATGCCCAGCAGGACGGGCCCCAAGATGGACGGGAGCGGCGGCCG
CGTCCGCCTAAAGGCGCACTACAGCGGGGACCTCCTCATCACCAGCCTGGACTCCGCCAC
CACCTTCGATGAGCTCTGCGCAGAGGTGCGGGAGATGTGCCGGCTGCACCCGGGCCACCC
GCTCACCCTTAAGTGGGTGGACAATGAAGGTGACCCCTGCACTGTGTCCTCCCAGATGGA
GCTGGAGGAGGCCTTCCGCCTGTCCTGTCAGCACAAGGACGAAGGGCTCACCCTTCACGT
TTTCCCCAGCATCCCCAAGGAGCCAGGCATGCCCTGTCCTGGAGAAGACAAATCCATCTA
CCGCCGTGGAGCCAGAAGATGGCGGAAGCTGTACCGCGCCAACGGCCACCTCTTCCAGGC
CAAGCGCTTTAACAGGAGAGCGTACTGCGGCCAGTGCAGCGAGAGGATATGGGGCCTCGC
GAGGCAGGGCTACAGGTGCATCCACTGCAAACTGCTGGTTCATAAGCGCTGCTACGTGCT
CGTCCCACTGACCTGCAGCAGGCATATGGATTCCGTCATGCCTTCCCAGGAGCCTGCAGT
GGACGACAAGAGCGATGACGTGGACCTTCCCTCCGAGGAGAGCGACGGAATTGCTTATAT
TTCTTCAACCCGGAAACATGACAACATTAAAGATGATTCTGAGGACCTCAAGCCAGTCAT
CGACGGGATGGACGGGATCAAGATATCTCAGGGGCTCGGGCTGCAGGACTTCGACCTGAT
CAGGGTCATCGGGCGCGGGAGCTACGCCAAGGTCCTGCTGGTACGGCTGAAGAAGAACGA
CCAGGTCTATGCCATGAAGGTGGTAAAGAAGGAGCTGGTCCATGACGACGAGGATATTGA
CTGGGTACAGACAGAGAAGCACGTGTTTGAGCAGGCATCCAGCAACCCTTTCCTGGTCGG
CTTACACTCCTGCTTCCAGACAACAAGTCGGTTGTTCCTGGTCATCGAGTATGTCAACGG
GGGCGACCTCATGTTCCACATGCAGAGGCAGAGGAAGCTGCCAGAGGAGCACGCCAGGTT
CTATGCTGCTGAGATTTGTATCGCACTCAACTTCCTACACGAGAGAGGGATTATCTACCG
GGACCTGAAGCTGGACAATGTCCTCCTTGACGCCGACGGCCACATCAAGCTGACGGACTA
CGGCATGTGCAAGGAAGGCCTGGGCCCTGGTGATACAACAAGCACTTTCTGTGGAACCCC
GAACTACATTGCCCCCGAAATCCTGCGGGGAGAAGAGTATGGGTTCAGCGTGGACTGGTG
GGCGCTGGGCGTGCTGATGTTCGAGATGATGGCAGGCCGCTCCCCCTTTGACATCATCAC
TGACAACCCTGACATGAACACTGAAGACTACCTTTTCCAAGTCATCCTGGAGAAGCCCAT
CCGGATCCCCCGGTTCCTGTCCGTCAAGGCCTCCCACGTGTTGAAAGGATTTTTAAACAA
GGACCCCAAGGAGAGGCTTGGCTGCCGGCCGCAGACTGGATTTTCCGATATCAAGTCTCA
TGCCTTCTTCCGCAGTATAGACTGGGACCTGCTGGGGAAGAAGCAGGCCCTCCCGCCCTT
CCAGCCGCAGATCACGGACGACTATGGCCTGGACAACTTTGATACGCAGTTCACCAGCGA
GCCGGTGCAGCTGACTCCTGACGATGAGGACGTAATCAAGAGGATCGACCAGTCGGAGTT
TGAAGGGTTCGAGTACATCAACCCACTGCTGCTGTCCACTGAGGAGTCCGTGTGAGGCGC
CGCGCTCTCATCGTGGACGCGTGGACGGCCCTGGCCCTGACCCCTGCGCATGCATGCGGG
GCCGGGCGTGGGCGGGTGCCCAGGGCAGAACGGCCTCCAGGTGTGGCCCATGGGCCTCAG
GCCCAGAGGAACTTACTTCTCGCGCCTGCGCCGCGGGGGCCGTGGTGACCGTGTCTGAGG
GAGAAACTGCCCCCAACTTCGAAGGTGCACACTTTCCACAGAAGCAGAACTGACCTGCTC
CACCGGGAGTTGGCCTGTAATGTCCCGAGGAATAAAGTGTCCCTCTGATGCTGGCGCTTC
CCTCTGATGCCTTTTTTCCGCGGGGGGCACCCGCCCAGAGTCGCAGGCGCGGCCCACGCG
GAGGAGGCACGGCCGGAGTGTAAGTGCCTGTGCAGTGGAGAGTTTATACAAATTCGGAAC
ATTTTCTAAATCCTGGTAAGTTCCTGTTGTTAATATTTAACAAGTATTTTCATACCGAGC
ATGTCAGCAGTTCCTGTGGTCTGATGCCCAGGTCACACCTTCACCAGATGGGCTCTATCG
GTCCCAACCCGGGCCTTAGACTGACCAGGAAAATTGGGTCATAGAGGTTCTAAAACAAGG
CTCACCAAAGTACCCGCAA
>A0JNI0
CAGCTGCAGTATATGTCCTGGCCAGACAGAGGGGTCCCCAGCAGTCCTGACCATGTGCTT
GCCATGGTTGAGGAAGCTCGGCACCTCCAGGGATCTGGTTCCAACCCCCTTTGTGTCCAC
TGCAGGTTTAATAAATGGGCTTTATGGGGATCTGGTGAGACAGAGGGGATGGTAGTTGGG
GAGGGAGGCAGGGAAGAATAGTGCAGGACTTGGAGCCAGCCTTGCAGTTTCTCGAATGCC
TATTTTAAGAAAACTGAGGCCACACTCGTTAAAGTTGCAACTGAAATTGTCAGTATTTAT
TGAACACAGACTGTCTGCTGGGGAATAAATACACAGCTGATGCTAAACAAATATCAGCAA
TTAAAAAGTTTTTCCTTTCAAATTATAACCTGGGATACTGGGAACCAAAAAGTGCTGCAG
GGGCCCCTCCATTAATTAAGTCCTTCACCTCCCACCCCAAATGTCCCCTTTAAAATGGGT
TGCAGGAAGGCCCTGGTCGAGCTCATTCTGATTCTTGCTTGTCAGTGCTGGCTGCGGGCG
AACAGGTGTCCTGTGCACTGTGGATTATGTGAGACAGTTGCTTCTGACCCAGGTATGAAG
AGGGCATGCGCGTGAAGTGTGCATCCTGTGCCCACAGCTCCTTCTCATGTGCCCGTCTCT
CTGCCCTAGATGATCCCACCTAACTTCAGCCTCTTCAGTGTGGTCCTCGAGATTCGGAAG
CAGCGGCCCTATGGCCATACAGACAGAGGAGCAGTACAGGTTCCTGTACCACACAGTGGC
TCAGATGTTTCTCTCAGCGATACAGAATGCCAGCCCTCATTACCAGAACCTCAAGGAGAA
TTGTGTCCCACTCTACGATGACGCCCTCTCCCTCTGGACTTCCCAGACCCTGAATGCCAT
CGCTCGCCCATCCAGCGGAGTCCTTAGGAGCATCTCGGTGCCCGGGCCTCCGGCCCTCTC
CATGGCCGACACTTACGCGGTGGTACAGAGGCGTGCGGCCCCCGTGGGCACCGGGGCAGG
CGCGGGCGCGCGGGCGCGCAGCACGGAGGACACGCCGCTCTACAGCCAGGTGACGCCGCG
CGCCTGGCGGCAGCAGGCGCGAGCTGAGGACGCGCGCGGCGCGCAGCCGGGCCGCGNNNN
NNNNNNTTCCTGTTGACGAAAGCGTGGCTGGGCCTGGCGCCTATGAGGACGTGGCGGATG
GAGCTCAGACTGGTGGGCTAGGTAAATCAGATAAACTCGGTTGCTGGGGCCGTTTGCAAT
TGCGACGGGGATGGGGCGGGTATGGTGGCAGGGGACTCACATCCTCAGAGCCCTGTGGAC
GTGGCTGCAGCAAACAAGGAGGGCCTGGAGGCCTGCGAATAATTTTCCACCGGTTGCCTT
CCTAACCACACCTCAGCTTCTCTTATGAGCCTTATGGTGCCCTTCCTCTTCCAGGCTTTA
ACCTGCGCATTGGGAGGCCTAAAGGACCCCGAGATCCGCCTGCTGAATGGACCCGGGTGT
GAGCGCTGCACCCCTGCCTGTCTGTTGCTCCACATGGGTGCCTGGACTGCTGAGGGTCAT
GCTCTGCTTTATGAAGTGTTGGGAATGGGGGTGCTGGGCTGAATAAAAATGAACGTTTCT
TAGCGTGGAAGATGTGGGGCTCTGCCTTAGTTATTATAGCATTCAAGGCACTGAAACCAT
GTTCAAGTCCCTGTGTCCTTATCTTTTGAAGTAAAATGCTGACTCAAGAGTTAATGATTT
GGAAATGTGAAGATGCAGAAACAAAGAATAGTTGTTGAGCTAGGGAACTGGTAACAATTT
AGACTATAATTCTGCCACATAGTAGAATCACTGGACTCCCAGTTTCCTGAAAGGGATAAA
GACCTGACGCACACACACTCCTAAGCTGTGTTTATAGGAAGCAGACCCCCGCAAGATAAA
AACTTCTGACAACAAGAACATCGACCCTAGACTGGTGCAAGCAGAGGCTGAAGATGCTGA
AACTTCACCTTGATGCCAACCAAGGATTGTCCATGAGCTTGGTCCATGATCACCCCCTGC
TCCTTGAACACTATAAAACCCCTCACTACCCCCTCTAGGGTGGGTCACATGGTATTCATG
GTATTAGCCCACTGTGGCCCCCTTTGCCT
>A0JNJ8
TTTTTTCCAGCCTGGTCATGGCTCACGGGAGGCCACTGGAGGAGCGTCAGGCCCGTCCAC
CCCAGGAGGGTGGGGGGGTGTCTCGTCTTCTGGAGAAGTTGAGGGTCCTGGTCCTCTTTG
TCCAGCCGCTATCAGAAATACAGGTGTAGGTCTCCTGGTTTGGAATTCTGGGCCAGCCTC
TTTCTTTCTTCCCTCGGGTGCAAAGATGGCCAGCTGTCCCCTTCTCTCCTGGGGCTTCTC
AGGCAGGAGGAATCCCCCCACGTCTCAGCTGAGCCTGACAGATCCAGGAAGACCTCTGGG
AGCTCCTGCCGGCCCAATTCAGGTGTAACAACGACCTGAACCCCTCTGCTGACAGCTGTG
AAATCGCCACCCCAGCTGTCACGGCGACACGGGGCACAGATTCCCTCGGTGCTCAGGGAA
CAAAATCCACATCAAGAGGCTCAGAGTCAAAGGGGGTCACTTGGCGAAATCCATCAGAGG
AAGTAGGTCAGGTCACAGCCTCCCAGTTTGTCTTGGATGTCTTTAAGAAGAGCCATCTAT
GAGGTCCCTCCCAGGAGCTAGACATTTCCTTGGGAAGAAGCATCATCTCTCTGTCTTAGA
GCTGGGAGGGGCCAATGTGAGGGCTCCATGGTACTATTATGGACTAACACTAGTAGCAGC
TGCCTCTTGAGAAGCTAGTCCCCTCCAAGGCCATTTCGAAAGAAAGAATATGGTCTAACT
GGCAGTTGCCTAGCATTCAAGTTTCTGAAGACTCAGGAGTGAGATGAGATAGCTCCAGTG
ATGGGCTGGGGAAACCAGGAAGAAAGGTCCAGATAGGAAGCTTTGGGGACCTGTTTCCCT
TTCTTTTTCCAAAGGCCACACATCCCTGTCCCAGCCCTGCCAGCCCCTAAACAACGTTAC
GTGAGGGGCGTCCCCATTTCAGAAGCTGGGAATACATCGTCTCTCATTCTCCGTGGCCGC
CCAAATCAGAAGATAGAACAGTCTGGAAGGTTGCTACGGCAACCAGAATCCCCGGAGAGC
CCAGCTCTTCATAAACCCTTTCCACTCGGGCATGCTCTGACTTGAAATGGTGAGGACGAT
GAAAACACACACACACCCATTCTGAGAAGGACACATCCGTGTTTCAACATTCACTCTCGA
CGTGAGCATCCCTTTTGCCTCTGGGTGGACCTTCTCTTCTCCCCTCCCCCTGAACTGTCA
GGAGTAATATTCCAGAGCAGATGTGGGAAACTGGCACTTCATTGCCTCAGAGCAGGTGTC
TGAATCATGAGCATTTTCTCTTGTATTTCAGATTTGGAGAAGCCAAGCACCCAGTCAAGA
TGGTGCTGGCCGTAAAAGGATGCCACTGAATCGCTCCAAAGAGCACCTTCCTTGCTGAAG
GGGAAGAAGCAAAGAATAAGGCCCAGTTCAAGAGGCGAGGGAGGGATTTAAAAAGCTAAG
GACCCAGAACGGCCTGGACGTGGGCTTTGGACCCAAAGCGGGAACCCTGGGAGGAGGCTT
TGCCTATGGGACAGGGGGAAGCAAGATAATGAGCTAGAAATCATTACAGAAGTTCACGCA
TTTGCATAGCATCACCCCCAGGATCCAAGCTGAGTTCCTGGGCCATTCCCCAAGAAGTGG
GGGTGGAGGGACAGACGTCAATGTTCCCATCAAATGGGTGGGGACACTGAGGCACAAAGA
GGAACTGTGGCCCCCAAGTTACCCTGTAAAGTGCAGCAACATCCAGACACAGTGTCTCTC
AAGAAAACCCTCAAGAGGCTGTACCTCGTAAGCTGGCTCTTCGAGAAAAGCTTAAAAAGA
TCGGAAGAGCGGTTCAGCA
>A0JNK2
CGCGCGGCGCGCCAAGGCCCCGGCCTCTGGCAGCCTCGGGGGCGCGGAGGGGCTACACTT
TCCCTTCGCCCCCCGCCCTCGTTTCCTCCTGCGCGGCCCGCAGCAGCTTTCCTCTCGGGG
AAACTACGCGGATCCTTCCCGGGGCTCCTCGCCCCGCCCCAGGTCTCCGCCCCCTCCTCT
TCGCTCCGGAGCCGGTGCTCGCCCGCGGCAAGGAGGAGGCGCTGGCAGCCTGGGCCAGGA
GGTGGCAGGGGGCCGCGGAGACGTCGGCTACCGACTCGTCCTGCCATGTGACGCCGCCCT
CCGCCCCGCGATCCCCCGTGCGCCCCGGGCCCGCGCCCGCGCTCCGTCGCGCGGCACATC
ATGCTGCTGCCCGGCCACGCGCGCCCACCGTCCGCCCCGCAACCCGCGCAGCATCCCGGC
CTCCGCAGGCAGGTAGAGCCTCCGGGGCAGCTCCTGCGTCTCTTCTACTGCACCGTCCTG
GTTTGCTCCAAAGAGATAGCGGCGCTCACCGACTTCTCCGGTTACCTAACCAAACTCCTG
CAAAACCACACCGCCTATGCCTGTGACGGGGACCATTTGAATCTGCAGTGTCCTCGGCAT
TCCACGATAAGTGTCCAGTCGGCATTTTATGGGCAAGATTACCAAAAGTGTAGTCCGCAG
CAGCCTGCCTCCCAGAGGGAAGACAGCCTAACCTGTGTGGTGCCCACCACACTGCAGAAG
GTGCTGGACGAGTGTCAGAACCAGCGGGCCTGCCACCTCCTGGTCAATAGCCGTGTTTTT
GGACCTGACCTTTGTCCAGGAAGCAGTAAATACCTCCTGGTCTCCTTTAAATGCCAACCT
AATGAGTTAAAAAACAAAACCGTGTGTGAAGACCACGAGCTGAAACTGCACTGCCACGAG
TCCAAGTTTCTCAACATCTACTCTGCGACCTACGGCAGGAGGACCCAGGAGAGGGATGTC
TGCTCCTCGGAAGCTGAGCGGCTCCCCCCCTTTGATTGTCTGTCTTACTCGGCTCTGCAC
GTGTTATCCAGGAGATGTTACGGGAAGCAGAGGTGCAAAGTCCTCGTCAACAACCGCCAC
TTCGGAAGCCCCTGTCTGCCAGGAGTGAAAAAATACCTCTCGGTCTTCTACGCGTGTGTT
CCCAAGAATATACTCATGGCAATTGATCCATCAGTTGCTAATATAAAACCTTCTGTGAAG
CAGAAAGATGGAGACTATGGTGTAGACCTTGACCCAAGGGAACCGAGGGTTCTGAGGAAA
GATGGTGTGATTGTCAGCCACTCGTTGGCAGCATTTGCTTACATTAGAGGCCCATCCGGA
GAGAGCCGCCCTGCTGTTTGTGTCCAGCGTCTGCATCGGTCTGGCACTCACGTTGTGCGC
TTTGGTCACCAGAGTGTCCTGCACCAAGGACTTCCAGGAGCTGCAGCTGGCAAGGGAGCA
CCTCGTGCCAGGAAGCGACAAGGCTGAGGAGGACAGCCAGGATGAGGAGGGAGAGGAGGA
CTCCTCTGACTCCGACTTGCCAGGGGATCTGTCAGGGTTTGGTAGGACTACATATCCTGT
CTACAGTTCCATAGAGGCTGCAGAGCTGGCAGAGAGGATTGAACGCAGAGAGCAGATCAT
CCAGGAAATATGGATGAACAGTGGCTTGGACACTTCACTCCCAAGAAACATGGGCCAGTT
CTACTGAGAGCCAGATCCATCCTGATGTGAGCACACTTTCTGAAGAGGGAAGGTTCCAAA
AGCCCCTCCAGCTCTGTTCCACTTGTACCTTCTGTGAAGGAGAATTTGTCATGCCATCCA
ATACTGGGGAAGCCAGAAAGTTCTTAAAGGGAC
>A0JNK4
CCCGGCCCTGCCCCCGCCCTCCTCCCAGTCTGTCCGTCCGTCCGTCCTCCCGCCCGCTCG
CGCTTCCGTCCTTCTGTCCAGCCACCGACCCTGGGGCCCATCTCCCCGCTCCGCCCGCTT
TGTCTCTCCCTGGCTCGCTGTCTCTTTGTCTCTGCCCTCGCGCTGCCTCCCAGCCCCTCC
CTCGCTCCCCGATCTCGGGTCCCCCTCCAAGCGCTCGTCTCATCCCTCAGAGTCTCCCTC
TCGGAGCGCCCCTGTTCTTCGGGACTCCCTCTCTGAGCGCCCTCTCATCTTCTGGGGAGG
GGGCTTTCTTTCAGAACACCTTCCACACTACCCGCACATCCCTTGGGGATCCTCCCTTCC
ATCTGTCCCCCACACCCCGGAGGTCTTGCCCCTTCTTAGCCCTCCTTTCTGCAGGCTTTT
GCCTCTTTTGGTGTCCCCCCTATACGCTGGGACCTCTGTGATCCCTTGGGGTCTCTCCTT
GGGACCCCCGAAGCTCCCCAGCTCCCTGACTTCCGTACCCTTTCCCTGCCTTTCCTTGGT
TTGTCCCCCAGTCGTTGTTCTCTGTCGGGCCTCCGCGCCCCCCAGCCCCCTGGGTCGGGG
TCTCCTGCTTTGCTCTCCCTGCCTCTCCCTGTCCTCACATCTGTCTTGCTGGTGTCACCG
CTCGATGTCTCTTGCGCTGCAGACCCCTTTTTGAGGCTTCTCCTCTGCCGGGGGCTCTTG
CCCCGCACTCCCCCACCCCCCACCGCGCTTTCTCCGCCCCGTCTCCCTGTCTCCCCTTTC
TCCGCTCCTGTGTCTCTCCCTCTCCCCTTTTCTGTCTTTGCCGGTCTCTGGGTCTCTGAC
CCCCATCCGGCCCTCATGGCTTTGTGTCTGGAGCTCTTGAAGCAATGTTCATCATGCCTA
GTGGCGTATAAGAAGACCCCGCCACCGGTCCCTCCACGCACCACGTCAAAGCCGTTCATC
TCCGTCACAGTCCAGAGCAGCACCGAGTCTGCCCAGGACACCTATCTGGACAGCCAGGAC
CACAAGAGCGAAGTGACGAGCCAGTCTGGCCTGAGCAACTCCTCGGACAGCCTGGACAGC
AGTACCCGCCCGCCCAGCGTGACACGGGGCGGCGTCACCCCAGCCCCCGAGGCCCCCGAG
CCACCCCCAAAACATGCAGCTCTGAAGAGCGAACAAGGGACGCTGACCAGCTCCGAATCC
CACCCTGAGGCCGTCCCCAAAAGGAAACTGTCATCTATAGGAATACAAGNNNNNNNNNNT
TGACTGCATTCAGCCAGTGCCAAACGAGGAGCCCAGTCCCGCTACCAAATTCCAGTCCAT
CGGGGTTCAGGTAGAGGACGACTGGCGAAGCAGTGCCCCCTCTCACAGCATGTCCTCCCG
ACGGGACACCGACTCAGATACCCAGGATGCCAATGACTCGAGCTGTAAGTCCTCTGAGAA
GAGCCTCCCAGACTGCACCCCGCACCCCAACTCCATCAGCATCGATGCCGGCCCCCGGCA
GGCCCCCAAGATTGCCCAGATCAAGCGCAACCTCTCCTATGGAGACAACAGCGACCCTGC
CTTGGAGGCATCCTCGCTGCCCCCGCCTGACCCCTGGCTGGAGACCTCCTCCAGCTCCCC
GGCAGAGCCCGCGCAGCCTGGGGCCTGCCGCCGGGACGGCTACTGGTTCCTGAAGCTGCT
CCAGGCAGAAACAGAGCGGCTGGAGGGCTGGTGCTGCCAGATGGACAAGGAGACCAAAGA
GAACAACCTCTCTGAAGAAGTCTTAGGGAAAGTCCTCAGTGCTGTGGGCAGTGCCCAGCT
ACTGATGTCGCAGAAATTCCAGCAGTTCCGGGGCCTCTGTGAGCAAAACTTGAACCCTGA
TGCCAACCCACGTCCAACGGCCCAGGACCTGGCAGGGTTCTGGGACCTGCTCCAGCTGTC
CATCGAGGACATCAGCATGAAGTTTGATGAACTCTACCACCTCAAGGCCAACAGCTGGCA
GCTGGTGGAGACCCCCGAGAAGAGGAAGGTGAGCATGGAGCAGTGCGGAGGGGAAGTCCA
GGGACAAATTCCTGGTCGGCAATAACGCTGCCCACATCGGAAGAGAAGAAAGCACCCCCT
CCGGTCCCCAAAGAAGCCAGCCAAATCCAAGCCGGCAATGAGCCGCGACAAGGCCTCTGA
TGCTGGGGACAAGCAGCGTCAGGAGGCCCGCAAGAGACTCCTGGCAGCCAAGCGGGCGGC
TTCCGTGCGGCAGAACTCAGCCACAGAGAGCGCGGACAGCATCGAGATTTACGTCCCTGA
GGCCCAGACCCGGCTCTGAGACCAGGAAGCAAACAATTTTAAATCATTAAAAAAAACCAC
AAACTAAATGCAAATGGAACAAAATTTTCTCAACCTTTAGTATGGTTATTCTGTCTAGAG
ACCCTGAGCCAACTTTCAAATTGACGCATCCAAGGGCTCACGATTTGGCTTCTTTGGGTC
CCTCCAAGCTTTAGGTTATGGAGACTTCACACACACACAAATCAACAAAAACATGAAACT
AGGAACCTTTTTTTTCTCCTCTCGCTGGCCGCGGCGGACTAGATAGATGGACTTTGGCAA
CTCCCTGGCCCGGCCTCCAGACCACGGTCTTTTTACTCATTCTGTCTAATGAGAGCTTAA
AACTAGCCTGTTTACAAGATGATGACAGCCCGGGGCAGCCTTGGGCGCCTGCCCTGCCCT
TCCTCCTCCCGGCTACCCAGCTCTGACCGTGGAGTTCTCATCCTTACGTTTCTCTTTGCC
CTTCAGAGCTCACACAGGGGTCACCATCCTGACGATCGGCTTTCTGGTTCTCAGCCCTTT
GTGTGGTTGAGCCCAGAGGACAGGGAGATGGACACGCATCCCCTCCCCCACCAAGTGCTC
ACACACAATCACACACGCGCGTGCACACGATTGCAGGTTCCTCTCAGCAGAAGCGGCCCT
CCCACTGTGCTGCAGCAGCCTCCGGTCTCACCTTTCTGAGACCAGGAGGAGGGCTGAGGT
CTTGGGGGGGGCAAGGATGAGATAAAAACCACAGCTACCACACTCCAGACTCCCGCCTTT
TTCTTCTCTCCAGCCCCTTCCTTCCTTCAGCAAAAATGTATGACTCAAGAGTGACTTGCT
GGGGCCACTCAAGAGAGGGCCCCCACGTTCCAGGGGTGGTCTACCCCTGGCCGAGCCTGT
GTACAGTACCCGAGGGGCGGGCGGCTGTGTCTGTACGTATGTGTACATATGCACATAGAC
CTTAGAGTGTATATTTAACAAACGCCCCTCTGCTCACCCATGCCCACCAGCGCCACCGCT
GGCTCTCGGGGCACCTGGCAGGAGGCGGGTGTGTGAATAGCATATATTTTTACATGTACT
ATATCTAGGTGTGTGTACAAGTGTGTGTAAAAATACATACCCTGTGTGTAAGCAGCCCTT
CCCCCCCCTTTTTTTTTTGGACTCTCACCTGACCCCCAC
>A0JNK5
AACCCGATCCTCCTCACAGCCTGGGAAGCACGCAGACCCCACCAGGCCAGCGATCGACAT
GCAAGAGGTGGCGCTGAGGCTGCTCGTCCTCCTGGCAGGCCTGCCTGCCTTGGATGCCAA
CGACCCAGAAGATAAAGACAGTCCTTTCTACTATGACTGGTACGGCCTCCGGGTTGGCGG
GCTCATCTTCGCAGGGATTCTGTGTGCCATGGGCATCATTGTCCTCATGAGTGAGTGCAG
GGGCTGGCGGGGTGGCGGGCAGGGCAGGGCAGGGCTGGGGGTGTCCTCCCCTGACATCCT
CTCCCCCTAACAGGTGGGAAATGCAAATGCAAGTTCCGACAGAAGCCCAGGTAAGATGGG
TTCCCGGCAGTGTGCCTGCCTCGTGCTGGAGATGCCTTTCCGGGATAAAGAGCTAAATCT
CACAGGAAAAAGCCAGGCCTCCGGG
>A0JNK7
GACACCGAGGACACCGAGGACACCGAGGACTTCCGGGTTTCGCCCGTGCTTCTCGGTTTC
CTCCTCTGTAAGATGGCGGTAGCCCTGTACCTGTGAAGATGGAGATGAGCGTCTATAGCA
CACAGACTTACTCCACGTGCAGTGCTTTCCGCTGTTAAGAGGAAGACCCTTTTACTGTTG
CAGTGGATTCCAATGAAATACTGACATTTACAGCAACATGGATGGACCTAGAGATTATCA
TACTAAGTAACTGGCAGAGAGCACGGTGCATTTATGACAGAGCTGCGCCCGGCAATTGCA
AGCTTGAGAACATGGAAAGCCCTTTTTTCTTGGCAGCTCTAACGATGTCTGACAAGACCC
AGATAGCGGCCAGAGTTTCCCTTATCGAGCAGCTGATGTCTCAAAGGAATTTTGAGGATC
TCGGCCATCACCTCACTGTGCTGGAAACTCTGCATGTGACTCCAGAGCACCTTCAGGAGA
CGGGGGTGGTCAGGGCGGTGTACAGAGTCCTCAAAAACTGCCCCACGGCGGCTCTGAAGC
AGAAAGCCAAGCGTCTGCTGTCAGAATGGAAAGCGCTGTATAAAGATACTCTCTGCAAGC
CAGAGGGCAGCCCTAAACGATTTCCTCTGGGTGGAAGTCAAGAAGAAAATCGAGGACTTC
CTCCTGACCCAAATCAGGAGGAGGAGGTACGGGGTGGCTCCAGGTATAATTCTCTGTTCA
CATCCCAAGATGTGGTGGGAGCTGTTGAAACGATTGTGCCGGAGGATAGCTGCGGCGGAG
CGGAGCCTAAGGCAGTGCCTCTGAGCGCCCGGGACCCTCAATCCACCAACCTGGCAGCGA
GTGGGCAGCCGGACCCCATAGTGCCCGTGAGAGCCAGATGCACAGAGCTGCTATACGAAG
CTCTAACTGCCTCCTCCCCAGGC
>A0JNK8
CACTGAGCCACCAGGAAGGATACCAGTACCTAAAGGCTTCTAGCTCCAGGGAGCGGCGTG
AAGGCCCAGGAGACAATGGTCTCAGTGACTATGGCCACTTCCGAGTGGATCCAGTTCTTT
AAGGAAGCCGGCATTCCTCCAGGACCTGCTGTCAATTACGCTGTGATGTTTGTGGATAAT
AGAATCCAGAAGAGCATGCTGCTGGACCTCAACAAGGAGATCATGAACGAGCTGGGCGTG
ACCGTGGTGGGCGACATCATTGCCATCCTCAAGCATGCCAAGGTGGTGCACCGCCAGGAT
ATGTGCAAAGCTGCCACTGAGGCAGTGCCCTGCAGCCCCAGCCCCCTCCCAGGCGAGATT
CGCCGAGGTGCTTCTAGCGCCGCCTCCCGAATGATCACCAACAGCCTGAACCGAGACTCC
CCACCTGGCACTCCCCCCAGGCGGCCGGACACCAGCACCTCCAAGATCTCTGTCACCGTG
TCCAACAAGATGGCGGCAAAGAGTGCCAAGGCTGCCGCCCTGGCCCGCCGAGAGGAGGAG
AGCCTGAGTGTTCCCACCAAGCGGCGCCGGGTCACCGCCGAGATGGAGGGGAAGTACATT
ATCAACATGCCCAAAGGCACTACCCCGCGGACCCGGAAGATCCTGGAGCAGCAACAGGCA
GCAAAAGGTCTCCACAGGACATCTGTGTTTGACCGCCTCGGCGCTGAGACCAAGGCAGAT
ACCACAACGGGGAATAAACCCACCGGAGTCTTCAGCCGCCTGGGGGCCACGCCCGAGACG
GACGAGGATCTGGCTTGGGACAGCGACAACGACAGCAGCAGCAGCTCCGTCCTGCAGTAC
GCCGGGGTCCTGAAGAGGCTGGGCCGCACCCCCGCCAAGGCCAGCCCGCAGCCTGCGCTG
ACTGTCAAGGCCAAGGCGACGAGCTCGGCGCCGGCCGCTGCCGCCCCCACGCTGCGGCGC
CTGGCCCTCTCCTCGCGCCCGGCGCCCGAGAGGAAGCCGGAGGCCCTGTCCAAAGTCAGC
ATCATCCAGAGACTGGGCAAGCCCGCCCTCGTGCCTGAGGCTCAGGACAGCCAGGTCACC
AGCACCAAGAGTAAGTCCTCAGCTGAGGTCAAGGTCACCATTAAGAGGACTCTGGTGGGG
CCCCGGGGGAGCAGCTCCAGCGAGGGCCTGGGTGCCCAGATGGACCACGCGGGCACCGTG
AGCGTATTCAAAAGACTGGGCCGGAGGACCTTCTAGCCCATGGGCGGGGCGCAGGCCCCT
CTCCTGACTCCCGGCTCCATCAGTCTTCAGCGAGGGCACGTCACCCCTCCCTGCTGGCTT
CCGGACGACTTGTCGCCCCCTCAGGTGTTCCCGCTGGCCTGAGCTTTCCGGGGAGCCACC
TGGGTGTTCTGAATCTGAGAGGGTCACCGTGGCCTGGCCTTGCCGCTCTGGGGCTTCCCT
TCCTTCCCGTCCTCTGCTCTTGCCTCTTGACTGTGGCCTTGGCAGGACCCCCTCTTTACC
TCTCCCGATGCCAAGGACCCTTCTCCTCCCCTCCATGCCCTTTCTCTCTCCCAGCAGCAT
CTGCTGCCTCAAACCCGCATTCTGGGGCCTCCCTGTCCCCCAGAGAGGGTGCACCCGAAG
GGGCTTCTGTGTCCCCCACCCCGGGACTTCCTTGCCCGCCTGCCTCTGCCCCACCCACTG
CTTTGCCCTCCCCTACTCTCTCCCGATCTTCACTCTGTTCATTTCTTTTCTGTTTTCTGT
CCCCGTGGCAAGGCCCGACTGTCCGCTGCGTCCTGCCTGACCCTCCTGCACCTCCGGCCT
CCCAGCGGCGCCCTCGTCGGCGGTGGCGTCGAGCCAGTAGAGACTGTTAGCCGCCCTCAC
TCCCAGGCTGGAGGGACCTCCCCAGACCCCGGGCTGTAGCCAGGGCACCCGCCCGGGCCT
CTTTTCTCCCTGAAAGTCTGGCGGGCGGCGGGTAAGGGGCACGGAGGTGGGAAGCCAACA
CCGAGAGAAGAAAACAGCTATTTTAATATATTTTTG
>A0JNK9
ATGGAATAAAGTTTATTAAAATAACAATAGCATTACAATTATACAAAACAAAACATACCT
ATGTTTCAACATAAATTGACTACAAAAATTCATATTGGCAAAAATGTGACATTAGGGAAA
ACAAATTGGAAGAAAATTCTACCATTAATTCAGTTGAGATCCCATTGAACAGGTTTCAGC
CCACAGCAGTTTGACAGTGCACTTGCAAGTGAAGATAAAAGAAGTTATAAAAATAATGGC
ATGAGGAGAACTTCATATAGCAGCGGGGAGCACCATTTATCATCACATTACTGTAACCCT
CTCTGGTGAGAGATGAGGAACTGCTCCTCCAATACCTTCTTCTAGAAATTGGCTCTTTTC
CCAGCCCTTTTTAATTCGCTTTAGCTTTTGGCTTATACATGGAAGGAGTAAAACAATCTT
ACCCAGAATTACAATTGAGGGCAAAACAAGAGCAAGAACAAAGTTTGGTGGTGTATAAAA
CCTGTAGTACTCTTCTTCAAAAGCTCGTTTCCATCCATAAATCAAAACATGGAAAGTACT
TATGAGCAGAGCAACATATCCAAGGGTAGACTGAATGAAACTGAATTCCCTCCAGTTTAA
AGCATTGCTCACTGAAGGGATAGAGGTGACTGCCAGGAGGGAAAGTAAGCCAAGGCTCAT
TATGCCAAAGGAAATATACATTTCAATTCTCCAGACTTCTTCCTCGTTCCAAGAGTTTTC
AATATTTGCATGAACCTGCTGATAAGCCATGTTGAGAAACAAGTATCTCTCCGATCTTCT
CATTGGTAAGCAGAGGCTGTAGGCAACATGGACTGAAGCGAAGAAAAAGCTTAATAATCC
AAGCTGTTTTCTACACTGTAACCAGGTCTCCAACCATGGTGGAAATCTCCTATACTTGGT
GCCATAGTAAAGCTGATAAGCAGCTGCCAGAAGACCTGCCAGGTAGACCAGGGACAGCAA
AGTAATGGCAACTATGGGCAAGGTCTTATTCACAATCTCAATAGGAATCTTGTAAAAGTC
ACTCTGCTGGTTTCTAGCATAGGGATGAATCACATCTCTGACAAAAGAATAAAGAAAGAA
AAATGTGGCCAGGCTTATGGCTACCACCACTGGCCCTCTCCAGAGAGTAAATAGTCGCAG
GGGTAAATTTTCAATCTCCCTGGCTGATGATAATGATCCCAAGTCAACGGGAATGAAATT
CAATTGACGGGCAAGTTCAATAACCTGTTGTCGAGCTTGAATATTATTGCTGCATATATA
AACCTGCCGGCTGGCATCCTTAGGTCCTAACTGAAGTGCCCAAGCTGAGATAACATTAAA
TCCTTTCACAACCAAGGAGTCTGGGAATAATGAAGCCAAATATTCTGCATTGGATTCTGG
GTATTGGTTTACCCTCATATTATTGCTCACATCAATCAGGATTTTACCCACAAGCAGATG
TCTCAGGTCCCACAGGGAGGTATAATGTTCTCTATGTATAGCAACAAATATTATATTTGT
TTTTATTAGAGCATCTTCGTGGTGAGTGACATCTACTACATGAGGAAAAAATTCAGAAGC
AAATTTAGGATTTCTGCTTCCTATTACCACATGATAGCCACATCTAATAAGTCGAATGGT
CAGGGATTTGGCAAAATCCCCACTTCCGATTACACCCACAGTGACCTTCCTTGCATCTTT
GATACCATTTATCCCATTAGGCAAAAAAGTTTCACTAAGACTCTTGGGGCTTCCCATCAT
GGAGATCGATTCCATGATATGGACTCTTCCAAGATCACCAGGGATATCCTCCGCGCCCTC
CGCGCCGGGCAGGGGCGGGCCTCGCAGCTCTCTCCAGCAGTGCCGATTCCCCGGGGGCCT
CCCCGGGCTCCAGGGCCTAGGGACCGTGCCTCCGGCTGGCGGCTTGCAGGGTGGCTGCCG
CTGCGGTCGCGCTCGGGCAGCTTCCCCGCCTCCCCAAGCTGGATCGCGCAGGGCTGGGGA
GCACGGCGAGGAGGGAGGGAGATGGAGGGAGGGAGGCGCGCGGAGGCCGGCCTCGCAAGA
CCC
>A0JNL2
GGTTCAGGAGAAGCTTTCAGAGCCCTGGAAGGTGTACCTTCGCAGGTTTGGCACCAAGGA
CTTCTGCAACGCCCAGTGTGACTTCCTCCACAAGGCCCACTTCCACTGCGTGGTGGAGGA
GTGCGGCGCGCTTTTCAGCACCCTGGACGGGGCCATCAAGCACGCCAACTTCCACTTCCG
GACGGAGGGAGGAGCAGTGAAAGGAAACCCAGAGGCTGCCTTCCCTGCCTCGGCTGCTGA
GACCAAACCCTCCTTGGCCCCCGCGTCCCCTCCAGCGCCACCCGTCACCACGGCCACGGT
TTCCTCTCTCGAGGGGCCCACTCCCAGCCTGGCCGCCGTGCCCTCCACCCCCACCCTGCT
CGCCTGGAAGCAGCTGGCTTCCACCATACCCCAGATGCCTCAGATTCCAGCATCAGTGCC
TCACCTGCCCACTTCGCCCTTGGCAACGACTTCTCTAGAGAACGCCAAGCCCCAGGTCAA
ACCCGGATTCCTCCAGTTCCAGGAGAACGATCCTTGCCTTGCGACGGACTGCAAGTATGC
CAACAAGTTCCACTTCCACTGTCTCTTTGGGAACTGCAAGTACGTCTGCAAAACCTCTGG
CAAGGCCGAGTCCCACTGCCTGGACCACATCAACCCCAACAACAACCTGGTGAACGTGCG
AGACCAGTTTGCTTACTACTCCCTGCAGTGCCTCTG
>A0JNL6
CGAGAGCCAGGAGGGAGAGAGATGGGGGGGAGAGAATAAAAAAATGATGAAGTCCAGTCT
ACACCGCCTGTGAGCGCCTGCCCGGGTGGGTGGGAAGCAGGACTCGGGCGCTCATGCAGC
GAGCGGGTGGCGCTCCGGGCGCACGTTCCTAGCGGCTGGGGCAGCCAAGGACGTCGGTCC
TAGCCGGCCGTGCAGGGCGCAGGGGGAGGGTGCCCAGGACCCGCGGAGCCGCTGCCTCAG
TCTTGGCCACCTCGCCGCCGCCTTTCCCGGGCCTGGCCCGGTGGGCGCTCGGAGCGTGAG
GGCTCGGGCTGCTCCCTCTGTAGTGGGGGCGAGCGGGAGCCGGGGTGCGGGCGGCTAAGA
TGAGTGAAAGGAGAAGATCTGCAGTCGCCCTGAGCTCGCGAGCACATGCCTTCTCCGTTG
AAGCCTTGATCGGCTCAAATAAAAAGCGGAAGCTGCGAGACTGGGAGGAGAAGGGGCTGG
ACCTGTCCATGGAGGCGCTGAGCCCCGCGGGCCCACTCGGAGACGCGGAGGACGCGGGTG
CGCACGGCCTGGAGCCTCACCCGGATTCCGAGCAGAGCACAGGTTCCGACTCCCGAGGTG
CTCACTGAGCGGACTTCCTGCTCCTTTGACACTCACGCTGACCTGGGCCCTGGGGCTGCA
GGCCCCGTGCCTGCCGCCATGTCTTCCATGGAAGAGATTCAGGTGGAGCTACAATGTGCT
GACCTCTGGAAGAGGTTCCATGACATTGGAACTGAGATGATTATCACCAAAGCAGGCAGG
AGGATGTTTCCTGCCATGAGAGTGAAAATCACTGGCCTGGATCCACACCAGCAGTACTAC
ATAGCAATGGACATTGTACCTGTGGACAATAAAAGATACAGATATGTGTATCACAGCTCC
AAGTGGATGGTGGCCGGCAATGCTGATTCCCCCGTGCCCCCAAGAGTTTATATACACCCT
GATTCTCTAGCTTCTGGAGATACTTGGATGAGACAGGTGGTCAGTTTTGACAAACTCAAG
CTGACCAACAATGAACTGGATGATCAAGGACATATCATTCTTCACTCTATGCACAAATAC
CAGCCTCGAGTACACGTGATTCGCAAGGATTTCAGCAGTGACCTTTCACCCACCAAACCT
GTCCCTGTTGGGGATGGAGTGAAGACATTCAACTTTCCTGAGACAGTGTTCACTACCGTC
ACAGCCTATCAGAACCAGCAGATCACCAGATTAAAAATTGACCGAAACCCTTTTGCTAAA
GGATTCAGAGATTCTGGAAGAAACAGAACGGGACTGGAAGCCATCATGGAGACTTATGCA
TTCTGGAGACCCCCTGTGCGCACACTCACCTTTGAAGATTTCACCACCATGCAAAAGCAG
CAAGGGGGCAGCACAGGCACTTCCCCAACCACCTCCAGCACTGGGACTCCATCCCCTTCA
GCTTCTTCTCATCTTTTATCTCCATCCTGTTCTCCTCCCACGTTTCATCTGGCCCCCAAC
ACTTTCAACGTGGGCTGCCGAGAGAGCCAGCTGTGTAATCTAAACCTCTCCGATTATCCA
CCGTGCGCCCGAAGCAACATGGCTGCCTTGCAGAGCTACCCAGGGCTGAGTGACAGTGGC
TACAACAGGCTCCAGAGTGGCACCACTTCGGCTGCTCAGCCCTCTGAAACCTTCATGCCT
CAGAGGACTCCATCCCTGATCTCAGGAATACCAACTCCTCCCTCGTTGCCTAGCAACAGC
AAGATGGAAGCCTATGGTGGCCAGCTGGGGTCCTTCCCTACTTCCCAGTTTCAGTATGTC
ATGCAGGCAGGCAATGCAGCTTCCAGCTCCTCCTCACCACACATGTTCGGGGGCAGCCAT
ATGCAGCAGAGCTCCTACAATGCCTTCTCTCTCCACAATCCTTATAATCTGTATGGATAC
AATTTCCCTACTTCCCCTAGGCTAGCTGCAAGCCCAGAAAAACTGAGCGCCTCTCAAAGC
ACTTTACTCTGTTCTTCTCCTTCCAATGGGGCCTTTGGAGAGCGGCAGTACCTGCCTACG
GGGATGGAGCACGGCATGCACATGATTAGCCCTTCACCCAATAATCAGCAGGCGACTAAC
ACTTGTGACGGCCGGCAGTATGGGGCGGTCCCAGGCTCCTCCTCCCAGATGTCTGTTCAC
ATGGTTTAGTGGCCAGTCCCAGCACCACGGAGCCAACAGCAGCCGAGGCAGATCCAGAGT
CTCCAGGGGCAGATCCTCCTCTGTGGAAGCCCAACGCCTTTGAAAAACAGGAACTGTGTA
TTATTATTATTATTACTTTCTGGAGGAGGAAAGCACATACCCAACGACAACAAGAGACAC
TTAAAGCCACTGAAGGAATATTTGCAGTGGAATCATCTCTGACTCAGTGGCCATTCTCCT
GCCTTCCCAAATCTTAGCATCGTCTACTCAGAGTGGCCTTTGAAGAAACTGAATAATCGT
TTTATAATAATGTTAAGGGAGATGCTAGCATGTAGCAGCCAATGAAAAGTTACCCACACA
CAGATACATACCTACCTTTACATACACACATACATATGTCCCTGCATACATACACACGTA
CATAAATATATTCATACACAGACTCATCCCATACACAAACATACGTGCACAGTGACTCGG
AACTGGGTGAACTCTGTGGAGGGAAGCCCAGCATGGGTGCTTTCACCAAAACTTTGTCTA
TGTACAGCAGTAGACGGACTGGGTCAGCAGTTGCTGCCTGCCAATATTTCTTCCCTGCAG
CTTACCCTTTTTCTGGAATGAACCATGTATCCTGAAACCCCTTCCCATCAATGGGGGTGG
AAAGACATCAGTACTCCAACCGGACTTGGCTTCCTGAAAAAGATGGCCTTTGAACTTTGG
CTCTCTTCCATTGGTGTGCTAGCATTGATGTTCCCAGTGGTGCCTGTGAAAAGAGGGAGT
AAGAGCAGCTGAAAGAGAGAAGGAGAAAGAATAGAGAGCAAGAGAGAGGTGGAGAGCAAG
ACTGAATGAGGAAGTGAGAGCAGCGATGAGAGTTTTAGTTCACTGAGGAAATGGGTTTGG
TCCCCACCCCTACCCCCCAGGTTATGGAAAGAACCGTGGAGTTGTGGAGGAGTAAACCTC
TCTGGGACACTATGCCTGGTCAGGCACGGTGAGAAGCACCCAGGCAAGGCATGAGTCTCA
ATCCCACAGTTCTGACCACTGTGAGCCAGAAGAGGGAGCACCACACAGGAAGTGCCGATT
CCAGAGCACGCATCCTGGCAGGGGAAGGGGAACAGAAGGAGTG
>A0JNM5
CCGCACCAGCCTGTCAGTTGAAGAATGTGATACTGCCCCCTCCCTGAGCTAAAAACCTTG
CATTCAGGCGTTGGAGCCCAGACTGATCATGGCCGGCAGACCCATCCGCATAGGAGACCA
GCTGGTTCTGGAGGAAGACTATGATGAGAACTACATCCCCAGCGAGCATGAAATTCTTGA
ATTTGCCAGAGAGATTGGTATTGATCCCATAAAGGAACCACAGCTGATGTGGCTAGCGCG
GGAGGGCATTGTGGCCCCACTGCCTGTGGAGTGGAAACCATGCCAGGACATCACAGGTGA
TATTTACTATTTCAATTTTGCCAACGGGCAGTCCACGTGGGACCACCCCTGTGATGAACA
CTATCGGAACTTGGTGATCCAAGAGCGGGGCAAGCTGTCAACTCCTGGGGCCACTAAGAA
GAAAGAAAAGAAAAAGAAAAAGGAAAAGAAAAACAAGAAGGATAAAGAGACCTCCAAGAG
TCCCCTGGCCCTGGGCTCCTCGTTAGCCCCCGTCCACGTTCCTCTTGGGGGCCTGGCCCC
GTTAAGGGGCCTGGTGGATGCCCCGGCCTCTGCTCTTCGTGGACCTCAGAGTGTGAGCCT
GGGGAGCTCGGTGGAGTCCAGTCAGCTCGGAGAACTCTTGCTGCCGTCACAGGGTCTCAA
GCCTTCTGCTTATGCAAAAGGTCTCCTGGGCTCCATCCACGAGGACAAGAACGCTCTCAG
CCTCTTGGCTTTAGGGGAGGAGACCAACGAGGAGGACGAGGCAGAGAGAGACAACCAGAG
TGTCCGCAGCTCAAGTGAGCTTCTTAGGAACCTGCACCTGGACATCGGGGCGCTGGGGGG
TGACTTTGAGTATGAGGAGTCTCCAAGAGCAAGCCAGCCAGAGGAGAAGGACGTTTCTCT
TGATTCCGATGCTGCCGGCCCCCTTACTTCAGGCAAGCCCTTCAGCCAAGGTGCAGACAG
CAGCCTGAGCAGTGCTGATGGCAAAGAGCAACAGCGAGGAGAGGCAAGTTGGCCCCCAGA
AAAAGGAAAGAATGAGAAGAAGGATCCTGGGACGTCCGGAAGTGTGGTGGACCCCGGAGG
TGATCAGGCTGCCAATACCACTAAAAAAGAGGCACCAGAGAACCTGGTGGGCACAGGAGA
GGAGGGTTCCAGGAAGGAAGAGGCAGCAGAGGAGCCAACGGAGGAGGCCTCTGTCCCGAA
AGAGAGCGGATCAGAGGCGAGTGAAGAGTCGGAGATCAGTGAACCCGGGAAGCAACTACA
GCTCTCAGACTCTGCTGCTTCTGACCCCAGGTCCTTCCTTGGCTTGGACTTCGGTTTCCG
CAGCCAGATCTCAGAGCACCTGCTGAATGTGGACGTGCACTCCTCCGTCCTGGATGGAGC
CCACTGGGAGGCCCAGAGGTTGGGAAGAGAAGACAAGGATGCCAGCCAGTCCAGCCAAGA
GGCGCTGCAGAGCAAGCGGTCCGGAGGCTCGGAGAGGTTATCTCCCCCTCTTCTGCGTGG
GGAGCGGCTCCAGGAGTCTCCTTCACAGCCGGGCCACCGACGCAGGGCCTCCACAGGCCC
CAGAGGGGCAGCCTGAGCAGAAGGAGGCAGCAGAGCCTGAGGAGGGCTCTCTGGGAAGCC
CCCCACCCTCTGTTTCCCTGCAGAGGGAGGCGCTCCCAAGCCCACCTGCCGCCCACCAGA
GGGGCGAGGAATGGCGTCCCCAGGCCGAGGGGCCGGATCCTGGGCAGGAAGAGCCCGAGG
AGAAGGTGGCGGTCAGCCCCACCCCGCCAGGCTCTCCAGAGGTAGAGAAGAGGGCATGCC
ATGCCAGGCGGGGCCACGTGGGGAAGGACCAGAGTTGGTCAGGAGGGGAAAGAAGCGAGA
AGGAAGAGCATGACCCGGAGCTGTTATTGGGGTTTTCGTGGGAAGCAATGGGTGAGGCGG
GGCGATCTGCAGAGCCCGCAGCTCCCCGGGAGCAGCTCTCAGAGGCCGCGCTGGAGGCCA
CGAAAGAGGCGGTGGCCCGAGAACTCGAGCAAGAACAGACACGGCTCCTGGAGTCCAAGC
GAGAGAAGATGCAGCGACTGCGGGAGAAGCTGTGGCAGGAGGAGGAGGCGGAGGCCCTGC
AACTTCACCAGCAGAAAGAGAAGGCTCTCAGTTCCCTGAAGGAGCAGCTGCAGAGAGCCA
CCGAGGAGGAGGAGACCCGGATGAGAGAGCAGGAGCGCCAGAGGCTGTCCCAGCTCCGCG
CCCAGGTGCAGTCCAGCTCGGAGGCCGATGAGGACCAAATCAGGGCCGAGCAAGAGGCTT
CCCTGCAGAGGCTGCGAGAAGAGCTGGAGTCTCTGCAGAAGGCCGAGAGGGCCAGCTTGG
AAGAGAGAAGCAGGCAGACCCTGGAGCAGCTCAGGGAAGAGACGGAGGCTTCAGAGAAGA
GAGAGCAGGCTGCCCTGAAGGTGGAGAAGGAGAGGGCCTTGCAGCAGCTGAGGGAGCAGC
TGGAAGGGGAGAGGAAAGAAGCAGCGGCAGCGCTGGAGAGGGAGCACAGAGAGGAGCTGG
AGCGGCTCTCCTCCTCGCTGGAGGCCAAGCACAGGGAGGTGGTCTCCAGCCTCCAGAAGA
AGATGCAGGAAGCTCACCAGAGAGAGGAGGCCCAGCTGCAGGAGAGCCTTGGGCGGGCGG
AGCAGCGAGCCCATCACAAGGCATACCAGGTGCTGGAGTACGAACAGGAGGTGCGTGCCG
GTCTGCTCCTTTTGCCCTAGGGGCCCGGAGTCGTGGGCGGCCGGCCGAGCCGTCCTGGCC
CAAGGGGCCTCTGCTTTGCTTTGGACGGCTCAGCTGGGGCTCTGTTTTTGTGCCTTAGTT
CCCTGGAGGCCAAGTCCTTCTCCACCCTGTGCCCTGTACGTGAGTGGAGTGGGAGGGGGT
GCTGGGTGTGGCCACGTGTGAATGTAGGGGGAGGTGGGCGTGTGTTGCACACGTGTGTGA
GTCCTTCAAGTGCCTCAGTCCTGCATGTCGCATCTCTGCCTCCTGCCCGGCAGCTCAGTG
GCCTCCTGAGAGAGAAGCGCCCAGGAGGTGGAGCGGGAGCACGAGCGGAAGATGGACAGG
ATGAAGGAGGAGCACCAGCAGGTGGTGGCTGAGGCCAGGCAGCAGTACGAGGCCGAGGAG
AGGAAGCAGCGGGCTGAGCTCCTGGGGCACCTGACGGGAGAGCTGGAGCGCCTGCACAGG
GCCCATGAGCGAGAGCTGGAGTCGGCGAGGCAGGAGCAGGACAGGCAGCTGGAGGACCTG
CGGCGGCGGCACCGGGAGCAGGAAAGGAAGCTCCAAGATTTAGAGGTGGAACTTGAAACC
AGAACCAAGGATGTCAAGGCCCGATTGGCTCAGCTGGATGTCCAGAAGGAGGCGGCCCGA
AAAGAGAAGCAGCAGCTCCTCGATGCGCAGAGGCAGGTCGCGCTAGAGAGCGAGGAAGCC
ACAGCCACCCATCAACACCTGGGAGGAGGCAAAGAAGGAGCACGCCCACCTGCTGGAGTC
AAACCGGCAGCTCCGAAGAATCCTCGAGGAGCTTCAGGCCCGCAAGTTGGAGCTGGAGTC
CCAGGTGGAGCTGCTGCAGGCCCAGAGTCAGAGGCTGCAGAAGCATGTCAGCGACCTGGA
GGTCCAGGCTCAGAAGCAGCAGGACTTGTTGAAAGAGCTGGAGGTAAAGGACAGTAACGC
TTCCCCACATTTGGAGCCCAGTCTCCTCCTTGAGGACCTGAGGAGATCCCCCCGGACGAG
CAAGGAGACTGACCTATCCTTGGACAGCGCTCGGCACTACCTCTCTGCTGAAGGGGTGGC
TCTCCGCAATGCCAAAGAGTTCCTCGTGCGACAGTCACGCTCCATGCGGAGGCGGCAGAC
AGCTCTGAAGGCTGCCCAGGAGCACTGGCGCCAGGAGCTGGCCAGCGCTCAGGAGGCGGC
CAAAGACCCACCAGGCACCAAGGCCCTGGAGGACATGTGCAAGGACCTGGAGGAGGAGAC
CAGGCATCTGGATGAGATGAAGTCAGCCATGCGGAAAGGCCATGACCTCCTGAAGAAGAA
GGAGGAGAAGCTGCATCAGCTGGAGTCCTCTCTCCAGGAAGAGGCTTCGGATGAGGACAC
GCTGAGAGGACCCCCCACGAAGAAGGTGGTGACCTTTGACCTCAGCGACCTGGAAGATGG
GAGCAGTGACAGTTCTGACTCCTGCCCCCTGCCTCGCTTCAACCTGGCCCCAAGCCCCAC
CTTCCCCAACAAGATCCACTACCTGAGCAGCTCCCTGCAGAGCATCAGCAGCCAGCTCAA
CGGGGTGCTCGGTGTCCTGGGCAGCCTCAACGCCCAGCCGCCACCGCTCTTCTCCATGCC
CGTGCCGCTCCCCACCCAGGCCTCCAGGAGCACCCCGGCTCCCCCCAACCCCTCCCTGGC
CCGGGGCTCAGCCTCGTCCCTGGCTCAGCCCACGTCTGCCCAGTGGACCTGGGACCCGGG
GCTGGGCCCCAGGCTCTCTTCCTCTGCGGCTCAGACCGTGGACGACTTCCTGGTGGAGAA
GTGGCGCAAGTATTTTCCAACTGGCATCCCGTTCCTCAACAGTGGTCCTGCCCCCTTGGA
AAACAGGCTGGGGTATGTGTCTGCCAGTGAGCAGCTCCGCCTCCTGCAGCGTCCCTTATT
CCCGAGTCCCTGAGGTGGGCACCTCCAACTTGCAGGACCTGATCGCGGCTAACCGAAAGT
GGCTAGAACATTACAAGAACGACCCCAAGTTACCTCTCTTCTCCTTGGTGCCCAAGCCAG
CAGCTGGTTCCAGCCTCCTACAGCTGGACCTGGATGGGAACAACAGACTGAAAGTCTATC
ACTACTGAGGCGCTGAGCCGGGGGGCAGCCTGGCCTCTCCTGCACCCAGACCATGTGCCC
TACTTGCTGCCTGCACGTTACTCCCTGATAAAGCATCCTCCTGGCCCCCCTCTGTGCTGC
TTGCCTCACTTGGAACTTAGAGGAGCCCCGGGGCACCAGGGGAAACGGAGGGTGTGACCA
GGAACAGTAAGCCACCCCTAGACTGTAGCATCTCAGGCTGCCCTGTGTGGCCTGTGCGTG
AGCCTTGCGACACTGATGTGGGGCAGAGGTGGCGCTGGGGGAGCTCCTGCTTCAGAGGCC
AGGGGACTCCATTGGAGTGGAGTCGGTCTCTTGGACCTGTGGGGCCCGCTTGGAGCTCCC
AGGGTCACATATGTGGTCCCTCACTCCCCAGAACAAAGCCCCCCACCCCGGCATGTTTGT
CCTCTGGGACCAGGGCCCGCCTTTCTAATACCTCAGCCCTGTAGAGATCAAGCCTTTTTT
TTTAACGTCCCCTTTCCTGAGCACTTCTGTCTCACCTTTTGACTTATCTCAGGATTGGGC
CCAGAGCCCTGTGGGCGGTGGCTGGCCCCAGAAGTTTTGCCACTTGTCTTCCCTCTGCTG
GTCCTGGGCTTTCCTCAGGGGCTGTCCTCAGGAGCACTTCCTTCCCCCCGCCCTGGGGCT
CCTCCCCAGAGCATCCCAGCTACATTCTCAGGTCTCAGGAAGCTGGTGAGCCACAGAAGA
GACTGGGAGGGCTCACCATGGCTTCCTCTTCCTGGAGCACTCGGGTGTATATGTGCATTA
TATCCGTCCGTCTTTTCCACCTGTGCCGTCCCTGCCGCCCCTTCTCAGAGCCTGGAGACT
TGTTCTGAAGGAGGTGAGGGGCTGGGCCCATGCCTGCCGTCTGGCACAGCACCCTGCCAC
CCTTCCCACATCAGCGGGCTCCTTGAGGGGACATGCAGGCAGTGCTTAACATCTGCCCCA
TCGTTTAAATAAAATGCCCCCCCCCCCTTTTCTTGTCTTGAAAGCGGTGGGGGTTCCCCT
GCCTCTCCACCCCTTTCTTTGGATAAGGAACTGAGATCCCATTGACTTTTTTGGCATCAG
TCTACCGCATAGGATGTCCACTTTTGTTCATCTGTGTGCTTTGGGACTAGC
>A0JNN0
AATCACTCATTCTTCACAAGGTTTTTTTAATCCTCCCTGAGTCCATATCCACCAATTCTG
TAATATACGTTACAAAATTAATAGTTACCTTAAAATATTTCATAGCACACTCAAACTGTC
TGATTTTTATGGTACTTATTGTACTTTGGCTTCTAATAGGCCACTGGGCATAACAGGAAC
ATGACTATTTAAACAGCTACTTGTATGCCTCAGTGCATCAGCTCCAAGACAGGCCATTAA
AAGTTCAGTGCGGCGAATAAGCAACTGCATGAGGTCTTCAGCTAGAGACTCTATACTGGA
ATAGCGCACCTTCTCAAAATCAAAAATGTCTTTGAGAAAGAAAAGAACTTGATTCTTGAA
GAAGCAACATAAATCATAGAGAGAATTTCTAGGACCCAAAAAGCCCCAGGCTAGGACAGG
GCTGATCTGCTCACAAATGGCATAAAAATGGGCAAAAAATCCATCTGGGATCTTCATCTG
TTGCCTTTTCTGTTTCAACACTGACCAACAACTTGAAGCCACAGCAGTTTCTTTGAAGGA
GGAGTTTAGCCAGCGATTATTTACTACATTCTGTATGGATGTAGGCGGGTTTTCTAAATC
TTCAAAGGAATCCATTAATATAAAATCCAAAACAACATCATAAAAGTTTAGATTTTTTAC
TCCTCTAGCAGCAAGTTCCATTTCAGTATTATCCCAGTGATCAGTCTGCTCTAAAAAATA
GATCATTTCATCAAAAACATCTTCAAACTTCTTTGGATTCTTTCGTGCTTTTACAATTAA
CGCTGATAAAATTTTCCTTCCACTCTCAGCAAGGAATATCCTGTTGGCTGTTTCTGAAAG
AATTACCTGAAAAGCCTGTCGAATACAGTGAAGTTTGGCAAGAAAATCACTGTCTCCTAG
GCACTCCAACATTTCAGTTCTAAGCACTCTCGAGTAAATTTTTCCTTCTTCAACTAAGCG
CATGGCCTCTTCGTAAAAAGGGCAGTGGCAAAGGGACTCCAGGCTGTAGGTATGCCGCAC
TTCTTTGTGCTCTGCAAGCTCTGCTGCTGAAGCAAAGGAATCAGCAGATGCGACACTCGA
GGTGTCTCTCAGGCCGAAGTCATCCGCGTTCCCTTTCGTGGTGCTATCTGTATCTTTATC
AGTATCA
>A0JNN5
GTCTGGGGTTTTTTCTTCTTCATTTTCTTTTGACTCAATGGTTTATTATTCTCATCAGAG
AGATCGGAATCAGAATCTGAAAGGTCGTAAAAACGTTTCAAGTCCTCTGTAGTGCTGTGG
TTGATGGGACGTCCTCTTTTATCCACAGCATAATTCAATTTGAACTTTTTGTCATGAAAC
ATTGCTCGAAATCTCTTGTCAATTTTGACTTTTCGATCCTTTTCTGGCATTTCCCAAAAT
CTTGGGTCCTTTGCAACCCGCCTAAACCGTTGGTCACTCATGATTTCTTGTTTAGATGCC
ATTTTTAAATGTGTAACTGGACAAATGCCTGAAGAAATCAAATACTTCCCAGCTCCCAAA
CCTGAGAGACGCTTTGGGGCTCAAGCCCCTCAACACGATCTGGAGGAGGAGCAAAGAAGC
TTGAGGAGAGGGGTCGTAAAGGCAAGGAGGAAAAGCGCGGGGCTCGTAAACCCGGAGAAT
CTGTCGTACACTGGCTCTGTCCCTCTTCTCCTGGAGCCCCACTCCACTCACCGACTCCGA
ACCCTCTCACGGCGTCACATGGG
>A0JNN7
CAGCCTGACCACGGGCACCGGGAGGGCCGGCGGCCCGGGCGGGCTGGCAGCGAGAGTGGG
TGCGAGAGCCGCCTCCGCCTCTGCCGCCTCCGCCGTCGCCTCCTCCGCCCGGGCCGTTCG
CTGCTGCGCGGGGAGAGCGAGGCGGGGCCGCCGGGGCCGCCATGGAGCCCGACTCGGTGA
TTGAGGACAAGACCATCGAGCTCATGAACACTTCAGTTATGGAGGATCAAAATGAAGATG
AGTCCCCAAAGAAAAATACTCTTTGGCAGATAAGTAATGGAACATCATCAGTGATCGTCT
CCAGAAAGAGGCCATCAGAAGGAAACTATCAAAAAGAAAAAGACTTGTGTATTAAATATT
TTGACCAGTGGTCTGAATCAGATCAAGTGGAATTTGTGGAACACCTTATTTCACGAATGT
GTCATTACCAGCATGGACATATTAACTCTTACCTGAAGCCCATGTTGCAGCGGGACTTTA
TTACCGCTTTACCAGAGCAAGGCTTAGACCACATAGCAGAGAACATTCTCTCCTACCTGG
ATGCCAGATCTCTGTGTGCAGCAGAGCTGGTGTGTAAAGAGTGGCAGCGAGTGATCTCAG
AAGGAATGCTTTGGAAGAAGCTGATTGAACGGATGGTGCGCACTGACCCTCTGTGGAAGG
GACTTTCAGAAAGAAGAGGGTGGGATCAGTACCTGTTTAAAAACAGACCAACAGATGGCC
CTCCCAATTCATTTTATAGGTCATTATACCCAAAGATTATCCAGGATATAGAGACCATAG
AGTCTAACTGGCGGTGTGGGCGGCACAACCTGCAGCGGATTCAGTGCCGCTCTGAGAACA
GCAAAGGCGTCTACTGCTTACAGTACGACGACGAGAAAATTATCAGCGGCCTGCGAGACA
ATTCCATTAAGATTTGGGATAAAACCAGCTTGGAATGTTTGAAAGTGTTAACGGGCCACA
CTGGCTCTGTCCTGTGTCTCCAGTATGATGAACGTGTCATTGTTACTGGCTCTTCAGACT
CCACAGTGAGAGTCTGGGATGTGAACACGGGCGAAGTTTTGAACACGTTAATCCACCACA
ACGAGGCTGTGCTCCACTTGCGCTTCAGCAACGGGCTGATGGTGACCTGCTCCAAGGACC
GCTCCATCGCCGTGTGGGACATGGCCTCTGCCACCGACATCACTCTGCGCCGGGTCCTTG
TCGGCCACCGGGCTGCTGTCAACGTCGTGGACTTTGACGACAAGTACATAGTGTCTGCCT
CTGGGGACAGGACCATCAAAGTCTGGAGCACGAGCACCTGTGAGTTTGTCCGCACTCTGA
ATGGGCACAAGCGTGGCATTGCCTGCCTCCAGTACCGGGACCGGCTGGTTGTCAGCGGGT
CATCAGACAATACCATAAGGCTGTGGGACATTGAATGTGGTGCCTGTTTGAGAGTCCTCG
AGGGACATGAAGAATTAGTCCGATGCATCCGGTTTGATAACAAGAGGATTGTCAGCGGGG
CCTATGATGGGAAAATCAAAGTTTGGGACTTGCAAGCTGCTCTCGACCCCCGAGCCCCAG
CAAGCACGTTGTGTCTGCGCACATTGGTGGAACACTCTGGACGTGTGTTTCGGCTACAGT
TTGATGAATTTCAGATCATCAGCAGCTCGCACGATGACACGATTTTGATTTGGGATTTCT
TAAATGTGCCTCCCAGTGCCCAGAATGAGACCCGTTCTCCCTCCAGAACATACACTTACA
TCTCCAGATAACAGTCTGCACTTTACCCGTCTCAGNNNNNNNNNNGGTTTCCTAGTCTTG
AACTACTGGCTACGCGGCTACCAAATGCCTAAGGGAGTTCTTCACAGCTGAGTTAGGCTG
GAATTGGTTCTAGACGCTGGGCAGATGCAAAGCAGCCTAACTCTTCAAGTACCGGCATTT
CTCACCTCCGATTCCGGCCTCTGCTTTGAGAAGGATACCTTAGCCTCACCGACTTTCAGT
AGTACAGAAGCCCACTTCCTCCCCCTACCAGTGAAAACAAATCTAAAGCTTCAAATGTAA
ATTTTTCATATGAGAGGAACGTAAAGTCTGTTTTGCAGAAGTAAATCGACCGTCAAGAGA
AGACTTGGCCTCTAATTTATATTGCTTTGCACTTTGGTCTGATATTAAGAAACGGCATTC
TTCGGTGAAATTTTGGGTGCCAAACACCTACCCAGAATGTCCAGGGCTTTCCTTTTCAGA
AGTTAGCATTCTCCTTTTGACCGTCCAAGTCATGATGAATTCTGACTTGTATTAGGAACA
TGTTGGACAATGGAAACATTTCTCTGGATTGATTAATATTTTTTTGGATTATACTTCCTT
TCTGTACCAATTTCTTTTAATTTAAAGAACTATAAGCCAGGTTATATTCTCTGCCAACAG
GTGATATAGCTCCTTTTCTGTTAACTGTTCTCTGTGCCCGCCACCGTCTCCTGATATTCA
GTAGAGTAACACCTTCACATGTGTGCTTGCCTCCTAATTTAAAATACTGTGTCCGCATGT
AGATATAATGTACATAACAGTTTAACCTCAAGGTTGCTCGAGTCAGGGCCCCCGTGCCTG
AGACACTAATGCACAGTGTGTTCGCACTTAGCCATGGGCTGGGCTCAAGAACCCGCTCCC
AGGGTCGGTGGGGATGACCTAGAACCCTTCCTGCAGTATTCATACAGAGTTTTTATTTTG
TCATTGTCATGGTGCGTGGGGGGTGGTGTGTGTGTGTGTCAGCGGGAATCTTGTTTTAAG
ATGTGATTTCTGAAGTTGAACGCGAAATGCTTTGTCTGTCGTGCAGCGTACACAATAAGA
GAGGTACCGTGAATGCTTCTGTAGTTCTTTCCTCATCAGTGCTCCTCTGTACTCGTGGTT
GCTTCCCGCGGCATTCATCTGGTTTCTCATCCCAGGTCACACTCTGTGTGTTAGTAGCCC
TGGAAAGGGAAGGGCGAGACAGCCCTGCTCACTGGCTGTCCCACCTCCGGGGTTTGTGCC
TCCTGCCCCGCTCGGGTTGGTGGCAGGGCCCATTTGTGTGTTGGAGCCCGGGTTCCAGGT
CAGGCTGGTTCAGGGGCCTGTCTTGAGTGGAAGAGTCCTCCCAGGCGGTGTGAAGCCTCA
GGCTCACGAACCCCATCCCTGTCGTCCCTGGTGCCTGCTGCCGCGGCCCCAGCAAGCTCC
CCTGGCTCCCAGGCGCTCCACAGCGGGAATGTGTGAATGGGACCGTCACACTGACCTGCG
GGGAAAGGACGGTGGTGTCCGGTCGGCCCTGCTTTTCCCTTGTCCGGTATTAGGTTTTGA
TTTGCCCTTTGCCACTGTTTCCAAAGATCAAGGAAGGTCGCTAACATTTTCAAGGACCAA
TGAGAACCTCCTATTAACTAAACCTCTTCCCGTGAGAGCACACTCTCCCTCTGGGGGAAG
GTACCTGAGCTCTGCTTTGTCCTTTTGCATTAAGAACGGTGTGGGGATCAAGTGTGTGTC
TGTGATTGCTTATTGGGTTGGTTTGTTTTTTTGTTTTCCTTTGTCCTTTTAAAAAATAAC
ATCCTTCTCTCGTACACGTTATTAAGTTAATTTCTATTTTTGAGGAGTCTCAAAGTATAA
AAAAATACGTCTCCATTCATCCGGTGGATGTGTGAGCCTGAGGGTGGTTATTCCGTGAGT
TGTCTTCACTGACCCGCTCTTCGTCCTACAGCTTTCACAGCAGACTGGGTAGGAGAGCCG
GGGTGGGGCCGAGGGGAGGGGAGGAGGCGGTGCTTCTGAACGGATGGACTTCCTGTTGTT
TTGCATGTTTAATATAGAAGTTCCTGTTCCTTGGGAGATCATGGCCTTTGAATATGCACA
CAACCTTGAATTGTGCCTACTAAATTATAGCAGGGGACTTTGGCACCCAAGGAATTCTGA
CTTTCTGGGATTATAGTAGTAATTCCCAGCCGTACTCTGGACTTTATTTTGCTAACCATA
ATTGAGCAACTGTAAATTACTGCTATATTAATGTTTTAAAGCACTGGGATAGTCTAATTC
TAACTTGTAATTAATTATGTTTGCCAATTATCTGTTTGAAATAAATTTGTGTCTGAACAG
CTATTAAAACTGTTAAATTGTACAGATATTATTCATGACAGCTTTGTACTGTGGAATGTG
CTTAATAAAAAACAAAGTTTGACCTTTGTCCAATAAATTGCTAAGTAATGTCAATAAATC
AAGTATGAGTATTACGCAGTACACCTGATCTGGCTTCATGCAATTGTTATTTCAGCTACT
AATTCAAAGCCAATACTGTATTAATAAAGTGTTGCAATACTATGATGTTCTGTTAAGAAA
TTCCCGCCCCCCCCCCAAAAAAAACCAACTGTTAACATGCTGTCAG
>A0JNN8
TGAACCGCTCTTCCGATCTCTGGTGTGGGTGCTCAGCGCCCGGCCGGCCAGCAGGCACAC
AGGGCCCGGCGTTCGGCCTGCAGCAGGAGGCTCTCCGTCCGAGCGTCCAGGCTGTAGGCC
GTCTTGCGCAGGTCCTGCAGGGCGCGCTGCATGAACTCGAAAGCGTGGCAGTCCACGCAC
GGGCGGCTCTGCGCGGGGACGGCGTTCCCGGCGGCGGGCTCGGCGCGGGCCTGGGCGCCC
AGCAGCGTGGCGCTCAGCACCAGCAGCAGCAGCAGCAGCAGCAGCCGCCGCGGCGGCGGC
GACCTCGGGGGTCCGCACGGCGGCAGGGGGGCCATGGCCGAGCGGAGGGAGCCCGGGC
>A0JNP0
TGAAATTACAACACTTTATTGCAGCATCGGCAAAGGTCAGATTTCTGAAGCTGGTGAAGA
TCGGGCAGCATTTCCATGTGAAATGTTACAACTTTACAGTTTTGTTTCTTATTTAATTCT
ACATGCAGAAACTAAAATATGGTGAAAGAAAAAATGCAAAACAGCTAGAAAAAAAGATGT
AATCAAGTTGTAGCTTACAGATGTGCTTGCTCTTCAACTAAATTCACTATGCCTACTGGA
AAGCAAACGAAAGACAACTATCCTAATAAATTAACAGATTGGCCAGAAACAGACTAAGAA
CTCTCATTTCTATGTAGTGGGGGAAAAACAAAACAAAACAAAAACAAAAGCAAAATAAAA
GCTCTACTGTTTCCATACTTTGTTTAGAGACAGAGGCTGTAAACCCATGAAGGTCAACAA
AATCTCCGGATCCTCTTCTCGCTGTCCTTCGTCCATCTTCTGTGGTGTCTGCCTGGCACG
CTGTTTGTTTTCAATGATACTTACAATGGGCTCGCCTATCCCTGTTCTGAGGCTGGTGTC
AGACTCCCCTAAGCCATCTGGGTTCATGCTGTGTGTACTAATCGTCTTCACATTTTCCCT
TTACCCTAACAGGCAATGTTGTATTACTGACTCTGATGGATAAAACTGATTTTTCTCCCC
CATCCCTTGTTCCTCATGAAAGAGATTCCTAAACAAAAGCCTTCCTGGTGGATTATCTGG
TACCTGGATATCTTTCATCATTTTGCTGTCCTGCATGTAAGTTTTCACTAGAAGATTTCA
CTGCTTGCTCTACACTTTTCTACTGTAGTTCTGGAGCCCCCAAATGTATCTTCTTTCAAC
ATAGGATGTTCAATTCAGAGACACTGAAACTCAAATCAAGTTTAAACTCAAGTTCATTTC
CCCCATACCATTACCATTACAACCGTCTCTTCTCCGGCTCAGTCATCTCACTGACGCTCT
TCCTGGTGTAACTGCTCAGGAGTCAAGTCAACCACCTCATTTCTTGACTGCCATTCTCAA
GAGAAGATGAACCCTCACGTGATTTCCATTACAAAAGGCCTTTTCCGCCTTGTCTGGAAG
CGTCGGCTTGTTCCGGTGTTGGCAGAGGCTGCTGTTTCTGCCTCATGGCCCCAGCCTGTC
CCAGGTTTAGATTCACAACTCTCTAGACCGACATGCTGAGATGTGTCCACTGCTCTCATT
CAATTGCTGGAGGACTCCACTATCCACAACATCAGATACAGGACCTAATGAAATGACACG
TGCTGCTGGATCAACGTCTCCTCCCACCAGTCTTAAAGATTAGATCCGCATTAGGTGCTC
CCTTTGGGTGTTGGTAACGAGGCCGCCGCTCCCGATTGGTGTTTGCTGGAGCTGGGCGTT
GGGCAAGAGACTGTAGCATCTCTTGATAATCTTCTTGTTCTTGCCGTTCATTGATATCTA
GTGTGAGCTTTTTCATTCTCATCCTCTCTTCTTGTTCTGCTTGTTGCTGGTTCCAATGAT
TTGCAGCAAGTTGGGAAGACATGGGTACATTAAGGATCTTAAACTGTTGCTTATTGCCTT
TTCGGGTTAACATGACAAACGGCATTGTGTCTGCAGACTCTGTCTCTCCCTCCCCACCAC
CAAGTGGGGGTCCTTTCCTCAGCTGGCTTTTGAGGTGCAAGGGAATGGCAACATCAAGTT
GGTGCACTTTAACAGATTCGCCACTTCGTTGCTGAAGGTTTTCTAGCATCATTTTATCCA
GAGCTTGAATGAAGTCTTCATCTTCTACACAAGGTACATGTTTCAGTCCACCTCCTTTAA
TCATTACCTCAGTATTTTCTTCATCAGTTTCATTCTCTTTATTTGAATCCGTGAGATAAT
CTGTATTCTCTTCCTCTTCCTCCTCTCCTTCATCATCATCATTATCAGAACCCTCCTCTT
CCTCTGGCTCATTCACTTCACTTTCATTTCCAGATTGTTCCTCTGTTTCAGCTCCTCCTT
CTTCTTCTTCTTCATCTTCTTCAAGATTTTCTCCTTCTGTCATAGAATCTTTAGAGTCTT
TGTCATTTACGAGGCCTAGTTTTATTAAGAATTCTCGTTCCAAGTCGTGTACCTGCCTGA
TGGATTCTTCCAGAGAATTACAGAGTTTGATCTTTGGTCTTAGCAGTTCTAGTGTGTCAC
TGATCATGTAATCTATGTCAATAGGAAATGGATGGTCTTTTGTCCAAACCTCCAAACTTT
TCTTCCACCAAACATAACGCTGAAAATACACAAGGAAGCAATCGAGTTTTCGTTTACTGG
AACCTCTGTCAAAGTACTGGCCACAGGTATCCAAAATAGTGCACACCAGTCTAATCCTGA
AAAGGTGCTCAGGAGGGTCCAGTGAACTTGGAGAGCCATCAGAGTTAACACCAAATGAAG
TAAAAGAATAAAGAGTTCTAAAAATAACGGCCGATTCCACCATTCTGTAATTATAAAGTT
CCCCCAAGAACTTGGCACTGCTGATACGTCTCTGATTAAATTTAGGTTGATTAACCTCCA
TTCCTAATCGAATATCTTCTAAAACTCCATCCACAACATGGATTCCAACATCTTCCTGGT
AGAGCACTAGTCCTGCTAAGAGGTTGGCTACACAGTGAATGCTGTTGTATTTCACGTTCC
AGATGTTTATCATACAACAAATCACATAGTCTTTCACTTCCTGATCCTGCCAAGGCAACT
TCCTCATCTGTCTCAAAACCTTCTCGGTGGTAACCTTGGAGAGATCTTTGTACAAAAGCT
TCCGGACATATTCCTGAAGAGGAGGACGTTTCTTTTTCACTGTTTTTTCAGCTGGAGGTG
GGTTGCAGTAGTAATATGCATTTTCCACCATTGTGACATATCTTGCATCGAGATGCATTG
CTTGTTTCTTTCTCATCATTTGTTCCAAAAGCACACTGGTCCTCAGGTGAGATTCTGGAG
ATCTGAAAAGGAACCTTCCACATGTTTCCAGTAGGGTACATGCCATTTCAATATGGTGAT
GGGAAAAGTCCGATAGAAGCATCTTTAAACAATGCAGTGTATCATTTTTTGTGAACATCT
TAAACTTAGTGAGTTCTCCAATAAAACGAACAGTTTTGTTCTTTGTTTCAATATTGATCT
GGTCCTTTTTTCGTACATGAAATCTGAAATCCCCCCTCAGCATGGAACAAAGATCCTCTG
CTACATCAGACATGCAGGGATGCAATGTAGCAACCAATCTTGCATAAAATGGTAGCAAAT
CCAACCTTTGTCTGGGAACTATAAAGAGCGCCCGTACCAACTTCTTCCTATTTGCTTTCG
TGTTCATGTTCATGCAAAAGTCCATTGCTGCCTTGTCTATCAGATCACGGTTGACACAGT
TGGGTAACTGCTGGAGGAAAGCATCTACTATGAGCTTGAGATGAGATCCAGTGCTGGCTT
CTTCATCCTCTTGTTCTTGCTCATCAAGAAGTTTCTTTGTAAGATCTTCAGCTTCATCTC
CACCCTCTAGCTCCAATGTATCATCATTAATTTCCAGGTTCTCCAACTCAAGTTCCAAAT
CATCAGGACTTGATACTTCCTTATTATCCTTAGGTTCCTTTGTCTCTTTGGAATCATCCT
TGCTGGACTCTTTATTCTGACAACTTTTTTCATTATCTTTAAACAAGATGGCTGGAACAA
AAGCTTTCAAATCAATGAGGTTCTCGTAAAAATTCCGAGCATCTTCATCTTCCCATATAC
CACCTTCTAAGTCATATTCTCCAGGTTTACCAGGTGTAAATATATCAATTCCAGGCCCAT
GCTCTTCTGGTGTTGGTTTATCTTGAGGAAGATCTGGCATATTTTCATCCAAAAGGTCTG
CTAAGGATTGAGAATTTGCCAGTAGCTTTTGATAAGACATAGCAAATTCTTCATACTGTT
TATGTCTATCTTCACTTAACTCCCCTTTAGAATGTAGAATACGCCTGTTTTGTCTCTCAG
TATTCTGTAGCTCCCTGTGGTCCCTTTTCAGATGTTTGGTCAAAGACGTAAAGTATTCTT
TTAAAAGATTCTGGAAAGGTTGCTGTTTCTCTGGACTAATTATCTCACTAGGAGGAAAAC
TCAAATTAAACTTCTCTGCAGCACTCTTTACTTTCCTTGGTACAAGTCCAGCAATATCAT
CTCCACAATGTCGACAAAAACTAATCACCACAGAAACATGAGTATGGGATTCCCGATCAG
CATTAATAATATTTTTTAGCTGTTCATAGATTAAGGAAAGACCTTCCTTGTCAGTGAAAA
TCCCAACTATTGTCAATTCTGCAATGAAACGCAAATCAGTTCTTAACTTGGTAATGTTAG
GTGTTTTCTCTTCTTTCCTGGCTTCAAAATGTTTTTTCCAAACCTGAAGAAGTGATGGGG
CAAAGTCGGCGTAGCGCTGGTGAAAGAGCGAGCATAAGTGCACAGCACAATTCACGTCAG
ATATTTTTAGCTTTGCTTCCACAATAGAAGCGACAGCCTCTGCAATGTATTTGCTTAAAT
TTAGGCCATTAAAATCATGGGACAAGGAGTCTCTCTGTTGTTCTGTAATAGTTTTTAGCT
TCTTGACAAAAGCGGTATTTTTCTTCAAACTTGAGTCTAGTCGGCTAAAGAAATTTTCCT
CTGGTCGGTTGTCTGGAGCATTTTGGTTTTTGCTACGAAGTTCTTTCCTTAGCTGATGTC
GTTCCCAAGCTTCCTGATGAAGCTGAAGGGATTCCTCTTTCTCTTTCAACTGGGCAGCCT
CTTCTTCCTGCTGACGTTTCACCTGTTCTTCTTGCTTCTTTCTCTCTTCTTCTTCATGTT
TCTTTTTTTCTTCTTCCTCTTTTTTCTTTAATTCCTCCTCTGCCTTCACCTTTTCTTCTT
CTTTTTTCTTGCGTTCTTTGTCTTCTTTTTTTCTTTTATCTTCTTCCAGTTTCTTCTTCT
TATCTTCAGGGACCTTAATAACCTCCTTCTTGGCAGTAAGCTTGATCTCCTCTTTTGGTT
TCTCCCTGCTGCTCACAGGCCGCCTTTCACTGCAGTCTTTTTCCTTGCTGTTTAGTAAAG
ATTCTTTTTCTTCCATACTTGCTGGCTTTTTACGCTCAGCTGGCATTATGTTACCCAAGA
CAATCTCGAGCCTGTTGTCAACATTAGCCCCGGGTTTCCCAGCACCAACTCCAGCGCTCG
GGCTCTCCCCTCCCC
>A0JNP3
TCAAAAACCTGCTTTTTACATGCTAAATAGCTTGGCAAGTATGCTGTTAAACACAGTTGA
GGAATTTAAGATAGCAAGAATAAGAAGTTAATAAAAAGCTAAACATTACAGCCTAAACAA
AACTCATACAAAAAATAAAAGAACTATCACTGGTTACATAAAATTTTCCTGACTGGTTAA
AACTTAACAATATAAAACATGCATTTTAGAATCTTTAGCTATCAAGTTCAAAAAGTACCA
GTGTCTATCTGAAATGATTCCTTTTCAAAGCCAAAGTGTAATCAAAATTAGTTCAAATGT
TATAACACATTCTAATGCTAAAAAACATTCAGTATTATCGAAGTGGAGGTAAATCCCAGA
GCTTTGGGGGCATTCTCATGCTGCAAAAGGCTATTTCTCTGGTTCACTCAAAGTAGCATG
GGACAGAGTCCGAGGATGTGACTAAGCTCAGTAAAGGGCAAGACTGCCATACCTGGCTCT
GACCTCCCCATGAAGCATGGCTACTGTGTCCACAAAAATAAGATGTGTGAGGATAAAGGC
ACGCTATTCTGCTAGCTAAAGTGATAGCAAACCACCCCCCACCCCTAAAAGCTCCTTCCC
CCGGTAAATAAAAAGGGGAAAATTTTAAAATACACTTATCTACAAGAGTAAGGATTTTGA
AATATCAACGTAATCCCTACTTCAAAAAAGGTTAACTAGAGTCATCTGGTCATCTCTGAT
TACATCTTAATGATGTATACAGATTCAGTTTTTGCTGATTTATCATTAGATACTTCTAGT
CAAAATATTAACTTTATTCCCAAATATCTTAAACCACTAGTATGACTGAAGTGTATTACC
TCCCAGAGTTACTGGAAGAGGGAAAAAAATAGATGTTCAAGCAGCAGGCAACAATTATGG
CCCTTTCACACAGTGGCATCTGAGTGGCTACTGATAGTCCAGGAATAATTTAAAAACAAG
AAAATTCATGCATTTTAGTAAATATGCCATAATTTTCACAGTTGAAATTTCCTTAGACAT
TGCACTTTCTTTGTAAGCAAATCCTGATTCTTCTGAATGTTATGGTGAGTCAGGACTTGA
ACTAGCAGCCTTCTTTCTCTTCTTCTTACTGTGTTTCTTATGCTTCTTTTTCTTTTTTTG
TTTTTTCTGTTGTTTTTTCTCGTTCTTCACTGCTTTTCTTCTTTTTTGCTCGTACCTCTT
CAGTATACTCTGATTCTGACTCTGACTCAGATGATAATGGTTTATCTTCTGGATACATCT
TTCTTTTTTTGCTGAGCCCTTTAATGTCCTTATCTTTCTCAGTTGCATCTTTTGACTTCT
TTTTCTTTTTTAAACTATCCTTATTGTCTGATTCAGTTTCTGACATGGAACTTTCAGAAG
ATTTATGAGAACGACTCTTCTTTTTCTTTTTCCTTTTTCCTTGTCTCTTATCCTCATCTT
CCGAATCTGAAGAGCTGCTGGAAGAATCAGAGCTTGATGAAGAAGAAGATGAATACCTAC
CAGATTTCTTCTTTTCTTTTTTCTTTCTCTGTCTTTTTTTGGATGAGCTCTCACTTCCAC
TTAACAATTTCTCCCTGTGTTTTTCTAGTTCTTTCTTCCAGTTCTCATTCATTTTTTCTT
CAAATTCAGCCAATGCCTTGGAGCCTTTCTTTTTCTTTTCTAGTTGTTCTTTCAGTTCTT
CCCAGGTAGGCCTTGGTCGATTCAAATAATCTTGGATCGTTGGACCTGAAGACTGGATTG
GACCCCTTGATCTGGCCATTGCTATTGGGTTCATATAGGCCACTCTATTGTCCCGCTTCC
CCATGGTGCCGGACTGAGCGCTCAGCCAGCCCTCAGCGGCTCGGCATTCCTGCTGAACCG
>A0JNP4
CTCTCTCTCCCGCTTCCGCGGCGGCGGCGGCGGCTCCTGCCCTCTCGCTCTCCCTCCCGC
GTCTCCGGCTGCAGGTGAAAGGAAAACCAGCCAGGATGGATATTTACGACACTCAGACCT
TGGGGGTTGTGGTCTTTGGTGGATTCATGGTGGTTTCTGCCATCGGCATCTTCCTGGTCT
CAACCTTCTCCATGAAGGAGACGTCATATGAAGAAGCTCTGGCCAACCAGCGCAAGGAAA
TGGCGAAGACCAGCCACCAGAAAGTGGAGAAGAAGAAGAAGGAGAAGACAGTGGAGAAGA
AAGGAAAGACCAAGAAAAAGGAGGAGAAGCCCAACGGGAAAATACCTGACCACGAGCCCA
CCCCTGGCGTGACCATCGTCCCCAAGGACCCAGTGTGGGCGCCAGCAGTGGCGGTGGCTC
CAACCGCAGTCCAGTCCCCTGTGGCCACTGCCCCTGTGGCCACAGCACCAGCCACTCCCC
AAGAGAAGCTGGCTTCTTCCCCAAAGGACAAAAAGAAGAAGGAGAAAAAAAGTGGCAAGG
TGGAACCAGCAGTCAGCTCTGTAGTGAACTCCATCCAGGTTCTTGCCTCAAAGGCTGCCA
TCTTGGAAGCTGCTCCCAAGGAGGTGCCTATGGTGGTGGTGTCCCCAGTGGGTGCCAAAG
GTAGTGCCCCTGCCACTAGCTCTACACAGGGCAAGAAGGCAGAGGGGGCCCAGAACNNNN
NNNNNNCAAGGGAAGAAATGAGA
>A0JNP6
CTGCATTTTGGCTGATGAGATGGGCCTAGGGAAAACCATCCAGTCCATCACGTTCCTTTC
AGAAATATTCCTCAGGGGCATCCACGGCCCTTTCCTCATCATCGCCCCGCTCTCCACCAT
CACCAACTGGGAGCGGGAGTTCCGGACGTGGACAGAGATGAACGCCATTGTGTACCACGG
CAGTCAGATCAGCAGGCAGATGATCCAGCAGTACGAGATGGTGTACAGAGACGCGCAGGG
AAACCCCCTGTCAGGCGTCTTCAAGTTCCATGTTGTCATTACAACATTTGAGATGATCCT
GGCAGACTGCCCAGAGCTGAAGAAGATTCACTGGAGCTGTGTGATCATCGATGAAGCCCA
CAGGTTGAAGAACAGGAACTGCAAGCTTCTGGAGGGCCTGAAGCTCATGGCCCTGGAGCA
TAAGGTGCTGCTCACGGGGACGCCCTTGCAAAACTCGGTGGAGGAGCTCTTCAGTCTGCT
CAACTTCCTGGAGCCATCACAGTTCCCTTCAGAGACTGCTTTCTTGGAGGAGTTTGGAGA
TCTGAAGACAGAGGAACAGGTGAAGAAACTGCAGTCTATCCTCAAACCGATGATGCTTCG
GCGGCTGAAAGATGACGTGGAGAAGAACCTCGCTCCCAAGCAAGAGACAATCATCGAAGT
AGAGCTGACCAATATCCAGAAAAAGTACTACCGTGCCATCCTGGAGAAGAACTTTTCCTT
CCTGACCAAGGGGGCCAACCAACACAACATGCCCAACCTCATCAACACCATGATGGAGCT
GAGGAAGTGCTGCAACCACCCCTACCTGATCAACGGGGCAGAGGAGAAAATTCTGGAGGA
CTTCCGGAAAACCCACAGCCCTGATGCCCCGGACTTTCAGCTGCAGGCCATGATCCAGGC
TGCAGGGAAGCTGGTGCTGATTGATAAACTGCTCCCTAAGCTGATTGCTGGCGGCCACAA
AGTGCTCATCTTCTCGCAGATGGTGCGCTGTCTCGACATCCTGGAAGATTATCTCATCCA
GAGAAGATACACCTATGAGCGAATTGATGGGCGAGTACGGGGAAACCTGCGCCAGGCAGC
CATCGACCGGTTCTGTAAGCCAGACTCAGACCGCTTTGTCTTTCTTCTGTGCACCCGAGC
GGGAGGCCTGGGGATCAATCTCACAGCTGCTGATACCTGCATCATATTTGATTCAGACTG
GAACCCACAAAATGACTTGCAGGCTCAGGCCCGGTGTCACAGGATAGGCCAGAGTAAAGC
CGTGAAGGTGTATCGCCTCATCACGCGGAACTCCTACGAGCGGGAAATGTTCGACAAGGC
CAGCCTGAAGCTGGGCCTGGACAAGGCTGTCCTTCAGGACATCAACCGGAAGGGCAGCAC
GAATGGCGTACAGCAGCTCTCAAAGATGGAGGTAGAGGACTTGCTCCGGAAAGGTGCCTA
CGGCGCCTTGATGGATGAAGAGGACGAAGGCTCCAAGTTCTGTGAAGAAGACATAGACCA
GATCCTGCAGAGGAGGACACATACCATCACCATCCAGTCTGAGGGGAAAGGATCCACTTT
CGCCAAGGCTAGCTTTGTGGCTTCAGGAAACAGAACGGATATTTCCTTAGATGACCCAAA
CTTTTGGCAGAAGTGGGCTAAAATAGCTGAACTGGACACTGAAGCAAAGAGTGAGAAGGA
GAGCCTGGTGCTCGACCGCCCGCGCGTGCGGAAGCAGACCAAACACTACAACTCTTTCGA
GGAGGACGAGCTCATGGAGTTTTCGGAGCTGGACAGCGACTCTGACGAGAGGCCCACAAG
GTCCCGGCGCCTCAATGACAAAACCAGGCGCTACCTGCGGGCCGAGTGCTTCCGGGTGGA
GAAGAACCTGCTCATCTTCGGCTGGGGCCGGTGGAAGGACATCCTGACGCACGGGCGGTT
CAAGTGGCATCTGAACGAGAAAGACATGGAGATGATCTGCCGGGCCCTGCTGGTGTACTG
TGTCAAGCACTACAAAGGGGACGAGAAGATCAAGAGCTTCATCTGGGAGCTGATCACACC
CACCAAAGACGGGCAGGCCCAGACGCTCCAGAACCACTCAGGCTTGTCCGCTCCGGTCCC
CAGAGGGAGGAAGGGGAAGAAGACGAAGAACCAGCTGCTGCTCCCAGAGTTAAAGAATGC
AGACTGGCTGGCCACCTGCAACCCCGAGGTGGTCTTACATGACGACGGCTACAAGAAGCA
CCTCAAACAGCACTGCAACAAGGTACTCCTGCGAGTCCGGATGCTGTACTACCTAAAAGC
TGAAATTCTGGGAGAAGCAGCTGATAAAGCATTTGAAGGAACTCCAGCCAGGGAGCTGGA
CGTGCCCCTGCCTGACATCGACTACGTGGAGATCCCGGTGGACTGGTGGGATGCTGAGGC
CGACAAGTCCCTCCTGATTGGCGTGTTCAAACACGGTTATGAGAGGTACAACGCCATGCG
GGCTGACCCAGCACTTTGCTTCCTGGAGAAAGTGGGCATGCCAGATGAGAAGTTGCTTTC
TGCAGAGCAGGGTGTCACAGACGGGGCCTCAGACGTCCCCGAAAGAGGCAACACGGATAA
AGAAGACAATACAGAAGACAAAGCAGACGGCCTCCAGAAACAAATGGAGAGTTCCAATGA
TGGAGGTGATGGCCTTTTTGCTGAAAAGAAGGATGATACCCGGGCAGCCCAGGATGGCTC
CGACCCAGACAAATCACCCTGGCCGGTTTCGTCCGCACTCACTGCTCGTCTCCGACGCCT
GGTCACCGTTTACCAGCGCTGTAACCGCAAGGAGCTCTGCCGGCCTGAGGTCCTGGGACT
AGGAAACCAGGGCTACTGGGTCCAGGAAGAGATGTTCCGGAGGTCCTCAGAGATGGAGCT
CATCAACAAAGAAGCCCAAAAGAGGTGGACCAGGAGGGAGCAAGCCGACTTCTACAGAAC
AGTGTCTTCCTTTGGTGTCGTTTACGATCAAGAGAAGAAAACCTTTGACTGGACACAGTT
TCGCGTCATTTCCCGTCTGGACAAGAAGTCGGACGAGAGCCTGGAGCACTATTTCTATAG
CTTCATGTCCATGTGCCGCAGTGTCTGTCGTCTGCCAGCCTGGAAGGACGGTGGCCCCCT
GGATCCCAGCATCTACGTAGAACCCATCACTGAAGAACGGGCCGCGAGAACGCTGTACCG
CATCGAGCTGTTGCGGAAGGTCCGAGAGCAGGTGCTCACATGTCCTCAGCTGCACGAACG
CCTGCAGCTGTGCAGGCCCAGCCTCTACCTGCCTGTCTGGTGGGAGTGTGGGAAGCATGA
CCGCGATCTGCTGATCGGCACCGCCAAGCACGGCCTGAATCGCACTGACTACTACGTCAT
GACCGACCCCCAGCTGTCCTTCCTGGACGCCTACAGGAACTATGCCCAGCACAAAAGACC
CGATCCCCAGGCCCCAGAGAGTCTCTGTTGCCTGTACCAGACCAACTCCAAACTGTATGA
GTCTCTGGCCTATACACACATGAGCCGGACTTCCGAGTCCCTTGAAAACGAACCCGAGAA
CCTCATGAAAATCGAAGGTAGAGACGACCACCTTGGTCCACCCAGGGGCAGCTTATCTGA
CATGACCTGTGAAAGCTTCATCTCTAAAACTCAAGATGTCCTTTCCCTCACCCATGACGA
GAGTCTGCTGCCTGGGTCCTTGGAGACCATGATGTACGGGAAGAAGGCACTAAGCCGTGA
GCCAGGCCCTTTTCAGAGCAGCACGGGTGCCATTACTGAATCCAAGCAAGACACCGTGGC
CATCCCCGCAAGCAGAGACAGAAACTGCCAGCCCCGGGGCCACGAGGCAAAAATAGCCTC
AGACCCCTCTTTTATGGAAACTTTAGAAGCAGGAGTGGCTCAGATGAACATTAAAAATGA
GAAACACCTGTTGATGTCTCTTTCAAAGGAAGGGGAACTCGGCTGCAGCGAGGCAGGGCC
AAGACCTGAAAGCATCGGGCAGCTGGACTCCAACTGCTTCGCCTCCCCTTCCTTGGACCC
AGGGAACGAGAGCGGGTTCGTCGACATGTGCAACCTGAGTGTCTGCGACTCCAGAAGAAA
TTTGTCATCAGACCAGCAGCTAATTGACTTACTAGAAAGCAAAAGCTTAGAAAGCAAGTT
GGTTTTGGGTCCGAACCACAGCGATGAGGAGGACGACGAGGACGACAACGAGGAGGAGAG
TCTCGAGCTGGCCGCAGGCAGGCAGGAAAGGCTGGCAGCGTCGCCTCTCAGCGAGCCCAC
CACCCGCATGACAGGGGAGCAGAGCCTGGCCGGCTTCCTCACGGAGGAAGCCAAGAGAGG
GAGCACGGAGGCCACAAGCCAGCCTCCTGGACCGCAGGGCCCTTTCCTTCCCACAGCTTG
TCAGTGTCACTGCAGACACGTGGAGAGGTGGACACGTGGCCTCGAGAAGGACGAGTTTGA
AGTGGAGAAACCCCAGGCTTACCCCCCAGACCCCTTCACAAGCAAAGCCAATAATGTCAC
AATGAGGGGCGAGCCCACTGCTGTCCCACCCGAGCTGTTCCAGGTGAAGCAGGAACTGTT
GAAGGAACCCTGGAAAGAGAGCACAGAAGGGAACCAAGGTCTCCCTCCGTATCCTGAAGG
GAGTGAGCTCAAGCCGGAAGACATGGATTATGAGAGTAAAGAGGAATTCGATAAAGACGG
GAACTGCCAGAGTCAAGATTATCCAGGGAAGTACTCTGAGGAAGAGAGCAAGAGCTCGAC
CTCAGGCATCACGGGAGACCTCGGGGACGACCTGCAAGAGGCGCGGGCTCCCACCATTGC
TCAGCTGCTCCAGGAGAAAACGCTCTATTCATTCTCCGAGTGGCCAAAGGATCGCGTGAT
AATCAACCGCCTGGATAACATCTGTCAGGTGGTGTTAAAGGGGAAGTGGCCCTCCAGCCA
GCAGTATGAGCCCTCGGGCGCGCTGCCCACCCCCGTGTTAACCAGCAGCGCTGGTCCCCG
AAGCGGCCTCTCGGAGCCAGAGGCATCAGAGCACAGCTTCAGCAATGGTGCAGCGTTGGT
GGCCCAGATGCAGAAGGAGAGCTTCTTGGCTCCGGTTTTCACAAAGGATGAACAGAAGCA
CAGGCATCCTTACGAGTTCGAGGTAGAGAGGGACGTGAAGACTCGGAGCCTGGAGCAGTT
CTCGGCCACCCACGGGCACCCCCCCATCGTCCTCAATGGCTGGCATGGAGAGTCAGCCAT
AGACCTCTCCTGCCCATCGGAGGGGTCCTCAGGGGCCACGTCCCCTTTCCCAGTGAGCGC
CAGCACCCCCAAGATCGGGGGCTGTTGGTTCACTGCAAGGAGCCCTTGGCATGGACTTGT
CGGGGATCCTGCAAGCTGGCCTGATCCACCCAGTGACCGGACAGATTGTCAATGGAAGCC
TCAGGAGAGATGACGCTGCCTCCAGAAGGCGGAGAGGAAGGCGGAAACATGTCGATGGAG
GGGTGGACCTCATATTCCTGAAGGAGCAGACCCTGCAGGCGGGCATCTTGGAAGTCCACG
AAGACCCAGGACAGGCCCCCCTGAGCACCCCACACCCTCCCGAAGGGCCGGTGCCCGCCA
CGTCGACCCCGGAGCCGACC
>A0JNP7
CCCAGCTGCAGCCTTCTTCCTGCCTGGTCCCCAGAGAGGAGCGCTTGCCTCTCCACTCAG
TGTTCCCATGAGCACTGAGGCCTCTTTACTGCCCCTGCTCCCACTCCTGTGGGCGGCACC
TGAGAGGGCTGGGGAGTGGTTGGGTCTCTGGGATCAGAGGTCTCCTCTGCCCCCGAAGAT
TCTCCTTGCCCTGGAGGTCCTCTGGTCCCCAGAGCCTTCCCTCGCCCTGCTGTCCACTGT
GTGAAGGAGAGACTGGTGAGTTGCCTCGAACTCCTTTATTAGGTGCACACCCAGGATTGA
CGAGGTCCGACCGCCCTGGGCCGGTAGGACTCCTACTTCTCCCTGGTATCCTGCGCGGTT
TTCTTGATGTAGTCTCGGTACATCGTGTACACAGCGCCCAGCATGATTGCGCCCACAGCA
CAGGCCTGTGCTGCCACTCGGGTGTGAATCAGGTGTATGGACATCTTGGTGGGACCCCGA
GCCTTCAGCCGGTAGATCCGGTATGCTGCCACCAGCAGGCAGCCTCCTAAGCCTATAGGC
ACCAGTGGAGACTCCCTCGTCTTCCTCAGGAGCTTCTCAGACACGCTGTCCTCACCCTCG
GGTGGCGCCCACCAGCCTCTGTTAGCAGACATGATTCTGCACCCAGATGTTAGCAGCTGG
GGCTCCTAGGCTTCAGCCCAGTCCATGCCCAACATAGCCGCTATTTGTTCCGGCTGTCCT
GCCTCAGATGGCTGGACTACTAGTGCCATTTCTCCCATCTCTTCCTCTCAACATCTGCCT
CTTTCCCCAGCTCATTCCAATTTCACAGATCGGAAGAGCGGTTCAGC
>A0JNP8
CTCGCCGGCTCGGCGGTGCGTGCGGGGCCGGCCCGGCGAGGAGGCGGGACACGTCGGCGC
TGCCGCCTCCGCCGCCGCCGCCGCCGCCCCTCCTTCTCCAGCCGGCGCGGCCGCCGCTTC
CCGGCCGAGTACGAGCGGCCCCGGCGGCCCCCGGCGCGTCCAGCTGCGCGGCCCCCCGCC
CGTCCCGCCCGGCTGCTGCCCGCGTCCACCCCGCCGCGATGGCGACGCGCTCGTGCCGGG
AGAAGGCGCAGAAGCTGAACGAGCAGCACCAGCTCATCCTGTCCAAGCTGCTGAGGGAAG
AGGACAACAAGTACTGCGCCGACTGCGAGGCCAAAGGTCCTCGATGGGCTTCCTGGAATA
TTGGTGTGTTTATTTGCATCAGATGTGCTGGCATCCATAGGAATCTTGGGGTTCATATAT
CCAGGGTCAAGTCAGTCAACCTAGACCAGTGGACACCAGAACAGATCCAGTGCATGCAAG
ATATGGGAAATACTAAAGCAAGACTACTATATGAAGCCAATCTTCCAGAGAACTTTCGAA
GACCACAGACAGATCAAGCAGTGGAATTTTTCATCAGAGATAAATACGAAAAGAAGAAAT
ACTACGATAAAAATGCTATAGCTATTACAAATATTACAAATAAAGAAAAGGAAAAAAAAA
AGGAAGAGAAAAAGAAAGAAAAGGAACCAGAAAAGCCTACAAAACCTCTTACAACTGAAA
AGCTGCAGAAGAAAGAAGATCAGCAATTGGAACCTAAAAAAAGTACCAGCCCTAAAAAAG
CTGCAAGAGCCCACTGTTGATCTTTTAGGACTTGATGGGCCTGCCGAGGTGCCGGTGACC
AATGGGAGCGCAGTCGTGGGGCCAGCCCTGAACGATGACCTGGACATCTTTGGACCGATG
ATCTCTAACCCATTACCTGCAACTGTCATGCCCCCGGCTCAGGGGCCGTCCTCTGCACCA
GCAGCTGCCACTCTGTCTGCAGTGACGTCTGGGGACCTGGATCTGTTCACTGAGCAAGCT
GCAAAGTCAGAAGAGGTGGCCAAGAAGCAGCTCTCCAAAGACTCCATCTTGTCTCTGTAT
GGCACCGGGGCCATCCAGCAGCAGGGTGCTCCTGGTGTGTTTATGGGACCCACGAATCTA
CCATTTACCTCACAAGCACCGGCTGCATTTCCAGGCTTCCCGTCCATGGGCGTGCCTGTG
CCCGCGGCTCCCGGCCTGGTGGGCAGCTCGCTGGGGCCGAGCGCGGGCATGATGGTGGGC
ATGCCAGTGCCCAATGGCTTCATGGGCAGCGCACAGACTGCTGTGATGCCGCTGGCGCAG
GGCGTGGTCGGGCCCCCAGGGATGGTCGCTCACTTGGGCGCAGCCCAGGGGAAGTTTGGC
CTGCAGCCAGCTCCGCAGAGCCCATGGAACCTCCCCCAGGTGAACCAGCAGATGGCTGGC
CTGAGCCTGGGTGGCGCAGCCTCAGCGGCGGGCTTCGGGCAGCCGCCCAGCACCTCAGCG
GGGGCCGCGGGCTGGTCCGGGGGCTCGTCGGGGCAGACGCTCAGCACGCAGCTGTGGAAG
TGACCGCCCCGCTGGCATTCCTGCTCAGACACACCCAGTTCCCCTGTCCATTCATGTACA
TACATGTTTTTTTTCTTTTCCCCCATTTGTTCATATTAAGAGTTACCTGATTGACCGTGT
TGGTCTTTACTGATTGAATTTGCTGTGGTGAAAAGCAGGTTGAGAAACCGTTCCATGTCG
AGGGCAGCTTTGCTCACAATTCCCAGGATTTCGCAGACACAGTCTCTGGGAAGCTGCTCA
GTCAACGTGCATAATCAGTTTCCCTCTCGATGAAATTATAGCTCTCATGTTTGCATATAA
GGGAAGTAGTTATCATGTTAGTAATACCTCTAACAGTATGAGCCCCACCCCCAGATTAGC
CAGTAATCCTGTAGGAAGGTACTGTATGATCAAATGTTTAATCATATAAATAGAATGTCA
AATGTATCACCAAGCACTGTTTTCTAGTGTATCCAGACTCTTTTATGTCCCATTCACCTC
ACTGTGCTGTTGTTATGATGTGCTTACCAGGGAACGTGGTTAGTGAAAGGAAGATAAACC
TGGATTTATGACACAACTTAGGTTAACACATGTTTGAAGAGTCAGATTTTACCTGCCTTC
CTTGGAATTGGGATCTTTTCCTATGTATACATAGTGCTAGCAAGAGACATTTCTCCGCAC
TAGACGCAGACAGGGTAACTACACAAGCCACTCAGTCCTCGAAGGCGTATCCAGGTTTAT
GACAGTAATTGTGTAGTTACCCTGTCTGCGTCTAGTGC
>A0JNP9
GAAAAATTTTCAATATACAAACAGGCCAGTGATTCCTTATTTACAAAACAACCATTTTAA
CACATGATAGTACACAGATAGTTTAAACCCGATTCATTATTTTATGACCATATTGACTTC
AACAGTAACAAATTTTCTTAAACATAATTATGTAGCTTCTGGAAGATGGGTTAAATGATG
AAAAAATGGGCGACCATGAACACACCCTTTAATTTCATTTCTAAACTGGTGCTTCATTCT
GTAGATAATATCGTGGATGTCCTCTTTTGATAAGTACATGGGTAATTGTCTAGACAGACG
TACTGCTTCTCCCTCTAAATAACTTATCACTTTTCGAGGTCTACATTCATAAACTTCCTT
TGCATTTTTGTTTAATATAGCATTAAGGATTTCTTTTAAATCCATCACTCCATAGAATGG
AAGGCAATTAGCCATTCCTTCTATTTCCAAGTAGTTTTCAGCAATGGAAACTCCTGGTAT
CAATTTTATCTTGAAACCATTTGCTGTAAGACGAGGATCGGACAGGTAAATAGATCCACT
GTACCTTTGGTCATCTGCTGTCATTTTATGTAAAATCTCTAAATAATGGGATCCATTAAA
AAGACTCTCTGTTAATATAATTGGTTTTTCCAGTGGCTCTGCAGGAAGTTTGTGATTCTC
AAGAAGTCTTTTAAATAGCAGAGCTTCTTCCACTCTATATGGATTTAACAACATTATTTC
TGTTTTGGATGTAATTAGCCAAGCGTCAGGAAACTTGAGATTGTGGATCAAGCAAAATTC
GTCCTTTTCTTCTAAGTCAAATTTCTTCTGTGTATCAAAATTCTTTTTTAAGTTTTCCAT
AGAGAAGGGAATCTGAACTATTTTAATGTTTTGGTTCTGTTTTTTTTCAATTTGGGCCTG
AAAGAGCTCATCAAGTTTTGGCTGATTAGATAGTGAGGTTTTCAACTTGTGCTTCTGTGC
CAAATTCCAAACACTGGTGGGTTTCATCCTTTTTTTGCCATCTTTTAATGATACTTGTGA
CTCTTGTTCGATGGCTCTCTTGATTTGCTTATTGTATCTTTCCAAGTCTTTAGTAGCTTT
CTCTTCATATTTCAGCTTCTCCTCTTCACTCAATGTCTTCCACAGTTCTTCAATTTGTAC
TGTTGCCTCTTCCAAACTGGTCCTGGAATTTTCTGTGAGAAACTGAGCACGACGATCTTG
AACAAAAAGGGCGCTTGCTGACATGGGTTTCTTGATTACTCGACTGCTAATTAAATCATA
AGCTGTAAGCTGTCCAGATTTGTTATCTACCACATTTGACTTTTTGTTACAGGAACTTTC
ACAGAGATTCTTTTGTTCAGGACTTGTATTATTATTATTACTACTTACATTACTCCCTAA
ACTATTCTGAGGCACTAAAATTTTCACAGGTTCAATGTTTTCTCCTCTAGAATTAAGTAT
ATTTCCCTTGCTCCAGTCATCTACACAAATTTCCAGAGACTTCTCAGGAACTGCTGCTTC
TTCATTTTCCCCACTGTCATCTCTATGGCTTTCACTGCCATTTTCTGATTGCGCTTGCCC
AACAGAATCCACAGAACAAGTTTCACTATTCTCCTCTTGGGTGTCCTCACACGATGAATC
ATTCTTTGGGGTTTCTTTAAATGTATTTCCATCATTCTTATCAATGCTAGAATTTTCACT
ATTAAAATGATCGCCATAATGGTCACCAATATGTACCTGATGATTTAAACAATAATTAGT
GTTTTCCCCAGATGTATCATTACGCACATCATTTTGGAAAGGAATGGCTGAAGTATCAAC
ATTTGGATAATTATTTCCAGATG
>A0JNQ0
CATACTGCATCCACCTTAACTTGCCCGACACACTCCTTCCTTTTGAATGGCAGGGACAAA
GCCATACTTGGCAGTCCCCAAGTTGCTGGTTACATTAGTTAGATTTGGTCTTTCAGAAAG
AAGGCAGCTGACATCTAAGAAGCTGAGCCCTTAGCCAAAGAAGTAAGAGTCCTATAGCTA
ATAACCACAGTCTGAAATACATGCAGACCTCCCTTTCCAGGAACCACTCTTGAGACTCTC
TCCCTTCAGGAGCTGCATTCCAAGAAATGATGAAGGAACTGGTGGGGTTTCCCGGGACAC
TCCCCATCCAATGAGAGAACCCTTTCCTGCTCTTTCGAAAAGCTGAAAACACACCCACTT
GCTCTCCTCCCTTAAAGAGGCTTCCTGCAATCTTGTAAAGTGTGTAACCACTGCACTAAG
CCTAGATGGGTCTGCCCTCTTGTCTGAGTAAGGTACAGATACACTATGATGAAAGGTCAA
GGAAGGCATTTCCTTGCTCAAACGTCTCAGCCTGTCCCAGAAAGGAGAGGCAGTGGGAAG
GGGAGGAGATAGACACTTGCTCAGCTAAGGATCTCGGGGGTGGGAGCAGGGGAGGAGATG
TGGGGGTGAGATTTTACATTTACAGGGAGGAATGTTTTGCTGGGGTTTAAACTTCAACTA
GGCTCATGCATTTGAAGTACCTCCTTAGACTGAAGATCAGCCAGTCATGGCCGAATAATC
TTGTTCCTGAACTGGTCAAGACCAGTGGATTAATCCAACCTGGCCATATCCCCACCCCCT
ACCTGCTCCACTTCCTCAAAAACTGTCGTCAAGTCAGCTCCTTGGGTCCTTGATTATGGG
TCAAAGGAGCCACGGGGAGCTCACACTGGCTCCAGCCTCCAACAGCCCCCAGACCTTCCC
ACTTGAAGTTTTTCAAAGTCTTGTGCAGGACTCTTGCCCAGTCTTGGGCCCAGTTAGGCC
CCTAGGATTGCAATGCAGTCACCTCATAGCTTCCTCTTTCCCAACATTCATCACCAGGGT
CTGAATTCCCCACTAGACTCTAAGTCTGTCCTTTTCAGTACTGGCCGGTAACAGGTGCTT
ATAAACATGTGCAATGGATGAGTGCATCTAAGTCCTGAGTGGGCAGGGGAAGGGACTATA
GAATACAGGTGGGATCAAGGCTGACGGCCCTGCTGATCCTGCCTCAGAGGCACTAGGAAG
GGTGAATCCTGGCCCAGGGCCCTCCCCGAGGGTTGACCTAGGAGACTGCCCCTCCCTGTC
CCTTCCCTTGTTTTCATCACTGACTGAGGCCAGCCCAGAGCAGAGACGAGGCAAGGGCAG
AGGGTATCTGAACACCCAGGCCCCAGTCCAGATCCCCCATCTCCAGATAAACCCCTGACC
TTGGACAAGGCACTTAATCCCTGTGGGTCACCACAGTTTTGTCACCTGTGAACTGAGAGG
CCTGCCCCAGCTAACCCACAGGGTGGCTCAGGGCTCTAAAACTCTAGTCCATAATAAAAA
ACACAGGTGACCCTGATCCAATTCCCAGGCTCAAGGTTTTGAGTGATTTGGAAACAGAGA
GATGAATCAGAGAGACAGTGGGCACAGCACATGTCAGGACAAAGTGGGGTGGGGGTGGGG
GCTTAAAGCTTGTAATAGGTTGTCAATAAATATCTGCTGAGTGGCTGAGTGAATGAATGA
GAACGAATGAATGAGTGGTGTACGGAAGGTGTGGAGGCAAACGAGGAAGCAGAGTCAGGT
TTCAAGCAGATCAGGCAACCTATTTCTCAGCTCCTGGCTTAACAGTGGTGTGCTGCCTCT
CTGCCATGAGCACTGAAGTCCTCGCCCGCCTACCCCATCGCCCTCAACATCCTCCCTGAA
AGGTGGGACTAGACTGAGCTGAACCCCTCCCCAAGGGCCCCAGGATCCCCTCCACCTCTG
AAGCCCCAGCAAGGGTCAGGGGGTACTGCAGCCTCCTTCTGAGCTGCCTGTAAAGGTGTG
GCCGGGGGCAAGATTAGAGGATTCCTCTGGAAACTTCTGGAAGGGCTCACATTGCCAAGC
CCCTCTCCTCGTCTCCTTCTGTCACCTCACTGAGAATAAGACAAGGCGTGGACCGGGGGA
GACCAGCCGGGGAGGTGGGACCCTGCGTGGCCACATCCTAGCACACCCAAGATCCCTGTC
TGAGGAAACCCTAACGAGACCTTACAGCCTTATCCCAACTCCAGGGTCTTCTAAAAGTGG
GCTGAGGTCTTCACCAGGGCCAGGCCAGGATGCCAGGACTCAGCTCAGAGACCTGGAAGG
ACAAAGAGTGCCAGCTGCACGTGCGGGAATCACAGGCTCTGGTCTCCCTGTCCTGGCCCT
GTTCCGTCTGGTTTTTGGTTTAATGTCAGCCCTTCTGCACAGGGAGGGGAGACGCAAGGA
AAAAGAGAGGGAGGCGATCTGGACTCCCCAACCCAGGGCCCCTTTAAGGCAGATCATTTG
TGCTATACAAAGAGATCACTGATTCTGCTGAAGAAAAAACAAACACACGACGACCAAACA
AAACGAATAAGAGGTCACAGTGAGTCACGAAGGGTGAGGTCAGGAGGGAGGAAGAGAGTG
GGGAGGGCGAGGCAGGTCCAGGCAGGGGTCCTCAGGGCAGGCTGGCGATGTCTCTCTCTG
GAGGGGGCCCGACTGGCTTGGGGCTGCCCTCATTGGCTTTTCCTTCGAACATCATGACTA
GCTTAAGGACCGCCGAGCGTTTCCCCAGCATCATGTTCACAAAGTCTCGGTAGGAGATGG
TGTCGCTGACCCCACCTGTCACCTCTGAGATCATCTTCTTCATCTCCAAGTGGGTCTTGG
GGACCCCAAGCTTCTCCATCATCCTTTTCAAAGACATTAGATCAATCTCGCCCTCATTGT
TCAGGTCAAACTCCATGTACTTCTCTTTAAAGGCTGCGAGCTTTTCCGGCAGGTTCTCTT
CATCACTGAACTTTTGGTCGCAGAGGAACTCCCGGTTGATCTCGGCCAGCCTCCTCTCCT
GCCGGGCTTTGAGCAAACCGAAGGCTTTCCCTCCTTGGAACCTGTTGCTGAGCGCGACCG
ACATGGTGAGCACACGGCTCCCGCCGGCCCGGGGCTTCGCGGCCGCCAGCGAGGGACGAG
GAGGAGGGGCGGGCGCCTGGTCCGAGCTCGCGCGGCGTGTGGCGGCGGGACCGAGGGGCG
GAGGGATGGCGCGGGC
>A0PCH9
TCTTTTTTTTTTTTTTTTTTTTTTCATTTCTATTTCAAATTTATTGAAATGTTTAAAGAA
ATGTCTGTTTTCTGCCAACAGGATTCTAAAACAGTTATAGAATGACACAACTCCTGGCTT
CTTTAATATCCTGGAAAGAGGTAGAAACATCTTGTCAAAGTCACTCTTTCAGCGGTGGGC
ATCTGTACCTTACCATCTGGCAGCTCAAATGAAAATCGAACCTTTCGGAAAATTTCCTCC
AGGTCACAGGACCAGGCATATTCTTGAAAATTTTTGATGAGTTTAATAATAAAAAGAGAG
CCCAATATGGGATGTCTCCAGGAAACATTATCTGGTGTCGAAGAGCAGAAAGCAATGAAA
TCCTTCTCTATGTGGGCTTTCTTAATGGCATCAGAGTCAAAATCTTCTGGGACCACTAAG
GGACAGTTTCCAGAAGCTGCTACTGAATCGTTTACCCATACCACCCCTTGCTTCTCACCA
CGGCAGGCCTGGATAATGATCACCTTGGGTTTATTCCCTAAAGCTGGGCAGTTCAAGGTG
TTCAAAATTTGAAAGATGTCATCAACTTTTAATATGTCTTGGACTTCTTCAGAGTATTTC
TTCCCACAAATGCCAGCCCGAATTCCATGAGACATGAGTACCAGGAAAGTACTATCAGAG
GTCCGGTGCTCTGAGCGAGCAGCAAATGCTTTCAGTTCTAAAATCATTTCCGAAGCAGTG
AGATTTTCTTTCACATCCACCTTATATCCCAGACCTTCTAGTAGCACCTTCATATTTCTG
GTATCAACATCAGCTCCATCTCTTCTGGGAAGATTTTCAAACTCTATGTTGCAGATAATA
AGGGCAAGACGTGTGCGGTTCGACCTTTCCATTATTGGGTAAATCTCTCCTGATTTTTCT
TTCCATATTCTTTGGGCTGTTTCTGGGGGGCAAAGCTTGAGGTTCCATCCTGGTCCTGAA
GATGCAAGCTTAACTGGGTTATCCTGCATTGCCTGAGGAGCTGGAAAAGGACGGACCACT
GCTTGGGATTCTTGTCTAAGATAATTTTCAGACTGTGAACCTGAAGTGAGCCCCAGTATT
CCTGCCAGGTGGGAGTCTTCTTCACAAATATGGCTGATGCAGATTTGGCATGCCCGAGGT
CCTTTACAAATAACAATGTCTATCAAAACTCGGGCTTTATCCATAGTTGTAATATTTTCA
TCTCTTATTTTTTCCATCTCTCCCTGGTTCAGCACTCTTTTTTGTAATAGCTCATCCAGC
AAGCCATTTATTGTATCCGTGCTCACTGAATGAACAAACAGCTTCCTCTTCTCTTTCAGA
ACCTTGTCGGCCATGACTTCCCCTTCTTAGC
>A1A3Z1
CGGGGGCAGCGGCAGCCCCGGCGCCGCGGCAAGGACTCGGTGGGCTGAGGCGAGGCGGCG
GCACAGGGTGCGCGGGGCGCGGCGGCCGGAGCCCGGGGCCCGCCATGGGCCGCCCCGAGC
GGGGCGCGCTCCGGCCGCTGGCGCTGCTGCTGCTGCTGCAGCTCCAGCATCTCGCGGCGG
CGGCAGCGGATCCACTGAGCGGCGGCCAAGGGTCGGTCAAGGAGTGCGAAGAGAACCAGT
TCCGGTGCCGGAACGAGCGCTGCATCCCCTCCGTGTGGAGGTGCGACGAGGACGACGACT
GCTCCGATAACAGTGACGAGGACGACTGCCCCAAGAAGACCTGTGCAGACAGCGACTTCA
CCTGTAACGACGGCCATTGCATCCGAGAGCGGTGGAAGTGTGATGGCGAGGAGGACTGTC
CAGACGGCTCTGACGAGTCGGAGGCCACGTGCACCAAGCAGGTGTGTCCTGCAGAGAAGC
TGAGCTGTGGACCCTCCAGCCACAAGTGTGTGCCAGCCTCGTGGCGCTGCGATGGAGAGA
AGGACTGTGAGAGCGGAGCGGACGAGGCTGGATGTGCCACGTCACTGGGCACCTGCCATG
GAGATGAGTTCCAGTGTGGGGACGGGACTTGTGTGCCTGCCATCAAGCGCTGCAACCAGG
AGCAGGACTGTCCAGACGGGAGTGACGAAACTGGCTGCCTGCAGGGCCTGAACGAGTGTC
TGCACAACAATGGCCGGCTGTTCCCACATCTGTACCGACCTTAAGATTGGCTTTGAGTGC
ACGTGCCCTGCAGGCTACCAGCTCCTGGACCAGAAGACCTGTGGCGACATCGATGAGTGC
GAGGACCCAGATGCCTGCAGCCAGATCTGTGTCAATTACAAGGGCTACTTTAAATGCGAG
TGCCACCCTGGCTACGAGATGGACACACTGACCAAGAACTGCAAGGCCGTTGCTGGCAGA
AGCCCATCCCTGATCTTCACCAACCGGCACGAAGTGCGGAGGATAGACCTGGTAAAGCGG
GACTACTCGCGGCTCATCCCCATGCTCAAGAACGTCGTGGCGCTGGATGTTGAAGTTGCC
ACCAATCGCATCTACTGGTGCGACCTCTCCTACCGCAAGATCTACAGTGCCTACATGGAC
AAAGCCAGCAACCCCGTGGAGCAGGATGTCCTCATTGACGAGCAGCTGCACTCTCCCGAG
GGCCTGGCGGTGGACTGGGTCCACAAGCACATCTACTGGACCGACTCTGGCAACAAGACC
ATCTCCGTGGCCACAGTCGATGGCAAACGCCGATGTACCCTCTTCAGCCGCAACCTCAGC
GAACCCCGGGCCATTGCCGTCGACCCCCTGCGAGGGTTCATGTATTGGTCTGACTGGGGG
TTCCAGGCCAAGATTGAGAAGTCCGGGCTCAACGGTGTGGGCCGGCAGACACTGGTGTCG
GATGGTATTGAGTGGCCCAATGGAATCACCCTGGATTTGCTGAACCAGCGCTTGTACTGG
GTGGACTCCAAGCTGCACCAGCTGTCCAGCATTGACTTCAATGGAGGCAACAGGAAGATG
CTGATTTCCTCCCCTGACTTCTTGAGCCACCCTTTTGGGATAGCTGTGTTTGAGGACAAG
GTGTTCTGGACAGACCTGGAGAATGAGGCCATTTTCAGTGCAAATCGGCTCAATGGCCTG
GAAATCTCCATCCTAGCTGAGAACCTCAACAACCCGCATGATATCGTCATCTTCCATGAG
CTGAAGCAGCCCAGAGCTGCAGATGCCTGTGAGCTGAGTGCCCAGCCCAATGGGGGCTGT
GAGTACCTGTGCCTTCCTGCTCCTCAGATCTCCAGCCACTCCCCCAAGTACACGTGTGCC
TGTCCTGACACAATGTGGCTGGGCCCTGACATGAGGAGGTGCTACCGAGCACCTCAGTCT
ACCTCAACTACGACATTAGCCTCTACCACAGCGAGGACGCTGGCCGACACCACCAGAGCC
CCTGGGACCACCATCCACAGCCCCGCCTACCAGAACCACAGCGCAGAGACACCGAGCCTG
GCCACCGTGGTCCCAAGCTCAGTTAGTGTCCCCAGGGCTCCCAGCATCAGCCCGTCTACC
CCAAGCCCTGCAACCAGCAACCACTCCCAACACTATGGGAATGAAGGTGGAAAGATGGGC
TCCACAGTCACAGCTGCTGTCATTGGGATCATTGTGCCCATGGTGGTCATAGCCCTGCTG
TGCATGAGTGGCTACCTGATCTGGAGAAACTGGAAGCGGAAGAATACCAAAAGCATGAAT
TTCGACAATCCAGTGTACAGGAAAACAACCGAAGAAGAGGAGGAGGATGAACTGCACATA
GGGAGGACTGCTCAGATTGGCCATGTCTACCCAGCACGAGTGGCATTAAGCCTTGAAGAT
GATGGACTGCCCTGAGGATGGGACCACTCCCTTCGTGCCTCATGGAATTCAGTCCCATGC
ACTACACTCTGGATGGTGTATGCCTGGATGGAAGGGTTTCTGTACTTAAGTCTGTGTGTA
TGTGTGTGTGTATGAGTGTGTGTGTAATTTTTTTAATTTATGTTGCAGAAAGGTAACCAC
AAAGTTATGATGAACTGCAGACATCCAAAGGATGTGAGAATTTTTATATGTATAATGTTT
TATACACTTTTTAACTGGTTGCACTACCCATGAAGAATTCATGGATTAGCTACTGCTGAG
TGACTAACATGATGTACATAACCAAATGGGGCTGATGGTACAGTAGCTTACTCATCATTT
AAAAATTATATGTACAGAGGGCTTTTGGTTTGGAGGGTCTTTTTTAGGTTTCAGAGTTAT
GTTTTGTTTTTTGTAA
>A1A4H8
ATCTGGTCCGTGGGCTGCATCATGGCTGAGCTGCTCCAGGGAAAGGCTCTCTTCCCCGGA
AGTGACTACATCGACCAGCTGAAGCGTATCATGGAGGTGGTGGGCACACCCAGCCCTGAG
GTTCTAGCAAAGATATCCTCAGAACATGTGAGTTGTTGGTCACCTGCCCCTCTGCTGACC
TGGTGGAAGGGGAGCTGTGGGACTAGATGGGGCCCCATGGGGGGAGCGTGGGTCACAGTG
GAACAGACCCTATGGCGGGCACGGCCCCCTTCAGGGAGACCTGGGGAGACACTCCTGGCA
TGAGGGACAGGGCGGGTGAAGCCTGGGCACCTGCAGCGTCCTGGCTACGGACCGTGGAAT
GGCACCACACCTGGGCCTGCTGGCCTGTGGGGCCAGGCGAGGTGCTGGAGCCCCCAGATC
CTAGAGGGGAGGTCTTTGTTCCATGCATGCCCTTGGCCAGGCATGTTGGAGAGAAAGGCT
GGGGGCCTCTCCCATCAAGCCCCTGCCTGGCTTAGGGCTGGGGGCGGTGAGGCCGTGCAC
AGCCCCTCAGACCCTTCCGTGGGCACCTAGGCCCGGACCTACATCCAGTCCCTGCCCCCC
ATGCCCCAGAAGGACCTCAGGAGCATCTTCCGCGGAGCCAACCCCCTGGCTGTGGACCTC
CTGGGCAGGATGCTGGTGCTGGACAGTGACCAGAGAGTCAGCGCGGCCGAGGCCCTGGCA
CATGCTTACTTCAGCCAGTACCACGACCCGGAGGATGAGCCAGAGGCGGAGCCCTATGAC
GAGAGCGTGGAGGCCAAGGAGCGCACGGTGGAGGAGTGGAAGGGAGCTCACCTACCAGGA
AGTCGTCAGCTTCAAGCCCCCGGAGCCCCCGCAGCCACTGGGCAGCCTGGACGTTGAGCA
GTGATGGAATGCTGCCGCCAGCCTCCCCACTGGGGCTCGAGTGGGGGCCTGAGCCCACCT
GCCGCCAGCCCCGGCCTGCCAGGCCCCTGTGGGGGGCGCCTGCCTCGACGCCACCACAGC
CAGTGGCACCCAGCCCTGGCCTGGGACCCCCGTCCTCATGCTGCGCCTTCTGGGGAACCT
GCGCGTGTGTGGACGCCCGCACGGGCGTGAGCCGCGGGTGTGGGAGCCCAGGCAGAGCAT
CCTGCACGCCCTTGTCCTCCTGCCCCCTCCTGAGGTCCCTTTAGGGCCTCCCTGGGGAGA
CCTGGGTGCCAGAAGAGCACTCCCTGGGCAGTGTGTCCCAGACCTGGACCCCAGAGGGCT
GGCTCTGTGGGGGCGGGGGCACATACGCTGGGGCTGGAGCTTCCCTGAGACAAAGGAGGG
CCTAAATGATGGCTGGAGCTGTTCGGTCTGGAAGTGCTGAGGCTCACAGGGTCTTCCGTG
GGGGCGCGGGAGTGGGGCGGCTGCCTGGGCCACGTGTCTGCCCATGCTGTAGGCGGCGCG
TGTCCTGGGATCCACGTCAGAGCAACTGAGGCGTGTGTGTCTGAGGGCTCCTGAGAGCCG
CGGTGTGACCAGCCGCAGGCCCAAGTGGGGGTGACTGTCCCGTTGCCTCCTCTGCCTTCA
GTCCTCGAGGTGGGTGGGGCGCAAGGCTTTGCTAAGAGCCTGCTGGGCAGCGTGCAAGGG
GCTCAGGTGGCCACGGGCATTTCTGTGAGCAAATCTCCTCTCCCCGTGGACGTGGGAGCT
GCGGAAGGTTCCCGAGGCACAGGGGTCCAGGCCCGCTGAGGGGCTGGCAGGCTTGGGAGC
TCCGGCCTCCAGGAGGTGGCTGTGAGTGTGGACGTGGGTCCTGGCCCTGAGTGGATGGAA
ACCTCTGCCCGCCCTCTGGTTCTGTTGCCAGGACCTGGGGTGCCCTAGTCTGTGGGTCCG
CCCTGTCCTCTGTCCTTCCAGAGCGGAGGGGACCCAGTGACCTCTGGGACAGGCCCCTGC
TCCAGATGTGTTGGGGGTGTGGGCCCGCCGTCAAGGGGCTTCCCTGCCAGGTGGTGACCT
CTCACCCTGCAGGACCAGGGAGGTCTGAGTGTCAAGTGCCTGCACGGGAGTTTTGCAATA
AAGGGGGTCCTGCCCCCCACTTGGCTCGTGTCTCAGGCTCCAGTTCCTGCTGCCCCTCCT
GCCTGTAGAGCAGGGCCGTGTCCCGCCGGTCCCTGAGGGCCAGCGGGCTCTGAGGTGGAC
AGAACAGGATGTCCACTCACAATCAATCCGCTGCCCTCAGAGGTTCACTGCGCAGCGTCA
GGTCCAGACCCAGACCTGCCCCTCACTCTGGTCAGGGAGCATGCAGGGTAGGGGAACAAA
AGGCCTGCCTTCCCCAGGGCCAGGGAGAAACTTTCCTTTCTTTCCAGGTCAAGGAGGGCT
GCCCACTGAGTGATCAGCCCCTGCTGC
>A1A4I2
ACAGCTGGTGGCCCTCGGACCAATGCTCAGTGTCACTCACAGGTTGGACACCAAGTCAAC
AGGCTGGCGGCGTGGCACTGCGGGCCAGGGCGAGCCTCTATGTCGGAGGTGGCCCGTTGG
TATACCGCAGCATGGGGTAGAAGGACCTGGCAAAGTTGTTAGCCTGAGTGCAGCTGTAGT
CCTCTTCGGAGGAAGGCAGCAGGCAGGCCAGGAACAGCAGCAGCAGCAGGAGCAGCTGGA
GGGGCAGCGCCGCCCTGATCACCCGAGAAAGGAAGGAGCGCTGCGGCTTGGAGCTCTCGG
GGGCAGCGGGATCGGGCACCCTGCTGGTGGGCTTGTTCTTCTCTTTTGTAGTTTTCTCTG
CTTCCAACCTTGGCTTGGGGAGCTGGTGCAGACGCTGCTAGAGGCTCTCCGTGGTCTACC
TCATCCACGCTGGGCAGAGGTGAGTCTGGGTTCTGGCTTCGCTGCAAGGACACTAAGTCT
TGGGACACTTGCTCAAGTAACTGTTTGAGTTTCTTCTCGATAACATGGACCTTCTCTTCA
GCCTCAATGTAGTCTTCTCCATGCCCCTTGATAAGCAGGGTGCTGGAAATCTCTTGTAAG
GAGTTTACTTGAGGCTGACGTTCCACTAGCTCCTTTTCCAGTTGCATGAGTTCTTCCTGA
CATGCCAGGAGAACCTGGGGGTCTGCCTCCGGGTCAGTGACATGAGCCTTCTGCCGCCGG
CTCTCAGCACTCGCTAACCACAGCAGCAGGCTTTGACTCAGCTGGTGAAAGTCCTGGCAC
TGCATGAGCGACTGCCGCAAACCCTCTCTCCAGCTCTCCACCGCGCCCAGGGCCGTGTTC
CAGCGCAGGGTCAGCTGGCTGACTCTATCTTGGAGTTCTTTGGACTCGGCGCTCTCGCTC
TGCAGAAATTCTTTGCTGTTCACGTTGACAGAGACCACTAAGGCCTTGTAGGTGTCAAAG
GCTTTCAGTATCTCCTTCAGCTTCTTCACTTGGAGTTCCATTTCCTGCATATCAGAGGGA
GGTTCTGCCAGCTTTAATGTCTCCAGCTCTGCTCCAGTTTTTTCCAGCCAAGGGGTGATG
TTGCTGATATCAGAGTTCAGCTTCTGCAGGCTTTGTTTTTTTCTGAGCTTATTGTGAAGT
TCTTGTGCTTGGATCAGTTCCCATCTGTCAAAGGCACCTGGCTGCTGCCCAGTGAGGGCG
GCCAGGTCTTCGTCTTCCTGCTGTGCACCGCCAGTCAGAATCCCTGGATCTTCCTTGCCA
CCTTCAGTCCCTGGAGACAACAGCAGTTTTACATAGGCTGGTTTATAAGGGGTGCTGGAA
TCAGAGGGGATGGGCTGAACACTCCTGTCACCTCCCATTTGTTTGTAGCGACGCTTGGGA
CAGGAAGGGCTGTCAGGAACATGCCACGAAGGGCCTTCAGAAATGGATTTGCCAGAAGAC
GCTTTCAAAGTTTTTGTGGTCATGTTAAGATATGCCTCAGGATTTTCAAGGATTTCTATA
TCTGACAGTGCACTGTAGTATGGGCCCTCCTCGTCTTCCTCGTGAGAGGAGGAGCCCCCC
ACATCGCCTGTGTGGTCCCACTCCAGTGGGATGGAGTCCACGCTGACAGGGGTCTCACAG
CCAGAGCGCTCGGGCCCCAGCGCTGGGGGCACCAGTTGACAAAGGGACTGTGGGGATGAG
GGCTCCTCACTTGCTGCCCTTTTACGCCAAGAGTCGTCTCGGATCTCTCTGGGGTCTTCC
ACGTCTGTCTCGTTCTCAGAGGCCTCCTTTTCATCTTCCAAGCCCGGCGCATGGGAGGTG
AGCCTCCGGTGGAACCGGGAGACCCTGCCAAACACTTCCTGGCAGTAGCGGTGCAGCTCC
TCCAGCTCGTCCTCAATCAGCACGGCATCCAGGGGCTCACTCTTTTGAATGAGCTGCTCC
CCAAAAACGATGAGCTGATCAATCTTGTTGGTATTTAACGTAATTTCCTGCTGGAAACCA
TTCAGCTGGCGCATCTTGTCGTCAGCATCGCTCTCTGAGAAGTGCTCCACGTTGGTCAGC
TGTAGGTCCATCTCTGTGAGCCACACCAGGATGCTCTCCCTGGTGCCCTCAAATTCCTCC
CTTTGGTTGGTGAAATGTCTGAGTCTCCGCAGGATGGCCGTGACCCGTTTCTGGAGGTTG
TCCCAGCGCTGGTTGCCCCTCATGCACCATCTGCTTCAGTTTGCTGGCCGTGTCGGTGCG
GTTCTCGCGGGCCAGCCGCCGGTACTGCTTGTTGATGAGCTCCAGCTGCGTCAGCCTCTC
ATGGATCTGCCGCTGGAAGGCCTCAAACCTCTTCAGCTCCTCTTTGGCAACTGTGTACAA
CACCTCGGAGGAATTTGGACAGGCTGCTGTCCTCTCGGCGGCCTTGAGCCAGTCCTCAAA
GCGGGAGTAATCGTCTAGAAACTTCTGCCATAGCCGCCACGTCTCCTCAATTTTCATCCG
CCGCTCCATGGACATGGCGCAGATGTTCCTCCAGCGCCTGTCCAGGCTCCTGGTGGTCTG
CTGGATGGAGTCGCACTCGGTCTCGTTGGCACAGGCATCCGAGTCGTGCAGGAGGACGTC
ACAGATGTTAAACACAGACTCCACCCCTGCGCTGTGCTGCTCAATGTCTCGCTGCAGGTC
CTGCTGCTCAGCAAGCCTCTTCTGGATCTCTTGATCGTCACAGACATCATAAACCACGGG
CTTAGAAAGCTCAGACTCAATCCGAGCCAACCAAGTGCGAAGGTTGCTCATGTTTTTGTC
TAACTGCTGAATAAAAGCGAAGGTCTCCTTCAACTTCTTCACCCTTGAGCCAATGACATC
AAAAAGATGTTGCCAACGGTCATTGATTTTGTTGAGTTTGTCATCGATCTCAGCTGCTCT
TGTCTTGTTGCTGGCCTTGATCAGCCGGTCGCCCATTTGCTTTAATTGTAACTTGTTTTC
ACTAAACAGATTTATTTCTTCCATGCAGTCCTTCTGGAGCTTTTCAATCATTTCTTCAAT
ACTAATATCTGCTGTCTGGAGAACTTTGTTTTCCATCTGCACCAGCCATGCACACAACTC
TTTGTTTTTTTCGTTGAACACAATCCATGAATTGAGTCTATCTTCTATCTCCTGTTTGCG
TATAGCCACTCTTAAGCAGAGGTCCTCCCATTGTCTGTGCAAATGTTCTATTTGCTCCTT
CAAAACCATCACGTCGTCCACCAGAATGTGCTGGGTTAGGTCGGTCTTCATTGTGTGAAG
TTCTTTCAAGTTCTGAGTCCAGTTAGCTAAAGACTTCTCTAGTTCCTTAATCAGTTCTTT
TTCTCTGTGGAGCTCCTCATGAAGTTCTGGAAGAGGGTCTTTACTTTGTGCCTTTAAAGC
GTGCAGCTTGTTTTTCAACTCCTTGATTTTCTTTTCACACTGGTCCCAGGTCTCTGCAGT
GCTCTGGAACCGTTTAATCATTTCTCCAAGTTGGAGTTTTGTGTCCTTCCAGTTGTCCTG
AAGTTGACTGATTCTCTTGTTAACTGATTCTTTCGTTTCCAGGTTAGCTGTGTTCAGTAA
CTTTTCCCCAGCTTCCAAGGTTAATGCATAGGTAGTATGCCACCTCTGGAAATGAATTTC
TTTATTCTTCAGCTCATGGATCAGGCTTCTCGTTTGGTGGAGGCTGTGGCAGTCCTGGCT
CTTCACTGCGGACAGCAGGTGGCTGGTGTCGGCGAGGAAGCGGAGCAGGTCCCCCTCGGA
GGTGGTGAAGGACCGCCACTGGCGCACCAGCTCATCGACGTCGCTCTTCCTCTGGCGAAC
GCCCTGGGCCGCACTCTGCCACTGCTCCTTGAGCCTCGTGAACTTCCAAACAAATTCTGG
TCTCTTCTCTTGTTTCTACTGTGTCCAGGAGTTGTAAGCATTGGATGACATAAGACTCGG
CAATTGTCTGGTTTATAGAAACTTCAGCTTCTAACATCTCATATGTCTTCTGCTGTTCTA
GAAGAGCAGGAAGGCTGTCAGCCATGTTTGCCTTGAGTGTCTCTTCTATCTTCTCCAAAA
GCTGGATCCACTTTTCACAGCAATCAAGAAACTTTTCATTCAATCCAATTTCTTGAAGCT
CACTGCAGCGTTCCAGTGCCGTCGCCGTGGCCCGGATCCACTGCCGGTTCAAGTTTTGTA
ATGTCTTCATAGCTACGTCACTAAGTGGGAGCTTGAGGCTCACTTCATTCAAATGCTCAA
TACCAGGTGACTGGGCCGTCAGTGCCAGCACATGATTCAGGAATAAGTCAGGATTTCCTT
CTTTTTCTTGCCGGTAGAGTTTATCCAAATTCTCTTCTTCATGTGTAATGAGACCTTTTA
ACGATTCCAACCGGTCCCCAAAATCCTTGAATTGTGATAGAACAAACTCAAATTCATTTG
TTTTCACAAGCAGCATCTTTTCCAGGTAGGAAGCTCTCTGGAGCGAGTGCATTTGACCAG
ACAGGAGCACGTGGGTGTTGGGCTCTGCAGGTTGTGGGAGTCGATCCAGGAGAGTGGAAT
TTTGGAGAAAGGCCTCTTTTGTCTTCTGTACCTCACACTGCAGCTCCTTTGCATCCTGCA
GGGCCGGGGGCAGGACCTCTGCCAGGTTGTTCCCAGATGTGTTGATGTTTGCGATCTGTT
GGTACTTTCTCTCCTGCGGCTCCAGCCTTGCTGCAGCTTCCGCGTGAGCACTGTTACACG
CCTGCCAGAGTTGTAGCAGGCTCTGGGCCCTCTGCAACTGGTCTGCGATGTCTTGGTTTA
CCTGAGTCCACCTTGTGTGAGTATTTTGGCATTTCTCTTGAATTATTTCAGCAACCGAGG
GGCAGTACTCTTTGAGTTTTCCAATCACCTCCTGGAGTTTCTTCCAACTCCCTTCACTGC
TCTCAGCTTCGTCTTGAAGAGTCTGAAGGTTCTGCACCTGGCACCTTAAGGCCTCTAATG
ATAAAACCACAGGCTTGCTGTGTTCCATGCAGTACCAGAATCGGATTGTCATCATATTCA
CTTCATCATAGAGTTTATCATAGATTTTCCACTCCTGTAAAACAGACTGCATGGAGGTCT
TGAGCTCATTGACCTGATTCATAACATTGTTTCTCTTTTGAAATAGTTCATCAATTTTGG
ATGCTGTGTCTTCCAACAATGGCACTGTCCCACTCTCCAAAGTCAGGTAATTTTGTCTCA
ACTCATCCAGTGCTTTGGATTTAATTGCAAGTTGATTTTCTATATCCTGACAATCCAGGA
GCGTCTTCTGTACCGAGATCACACTTTCAGGTTTTT
>A1A4I3
GATACCTACTCGTCTCCCACACAGTTCAGGGAGCCACTTCCTCCCAGTTCTGCTGCCTGA
GAAACAAGCTCCTTTATCTCTGAGTTGATCTGTGGTTAGGATGCAGGAAAGCCCAGTTTC
AGCAACAGTAAGCCAATCCGGAATGGCATTTAGCTTGAACAGCAGGGGCAGGAGATACCA
CTAGGATCCCTCACTGACGACACAAGGTTCATCTGGAGAGAGCATCCTGCCTTTAGGGGT
CACCTTCCTTCCAGAGGCTGGGGCTGCCATGTCCCCGTCCAGCTGTTCCAGCTG
>A1A4I4
AGAGTGAGCCACGCAGCTGGTCCCTGCTGGAGCAGCTGGGCCTGGCAGGTGCCGACCTGG
CAGCCCCTGGGGTACAGCAGCAGCTGGAGCTGGAGCGGGAGCGTCTGCGGCGGGAGATCC
GTAAGGAGCTGAAGCTGAAGGAGGGTGCAGAGAACCTGCGGCGAGCCACCACTGACCTGG
GCCGTAACCTCGGTCCCGTGGAGCTGGTGCTGCGCGGCTCCTCACGCAGGCTTGACCTGC
TGCACCAGCAGCTGCAGGAGCTGCATGCCCACGTGGTGCTGCCCGACCCCGCGGTGGGCG
TGCACGATGCCCCCCAGTCCCCTGGCACAGGTGACTCTGCCTGCTCAGCCACCAACTTGA
GCCGCGTAGCCGGTCTGGAGAAGCAGCTGGCCATCGAGCTGAAGGTGAAGCAGGGGGCAG
AGAACATGATCCAGACGTATAGCAACGGCAGCACCAAGGACCGGAAGCTGCTGCTGACGG
CGCAGCAGATGCTGCAAGACAGTAAGACCAAGATAGATATCATCCGCATGCAGCTGCGCC
GGGCACTGCAGGCCTGCCAGCTGGAGAGCCAGGCGGCCCCAGACGAGGCTCAAGGGAGTC
CGGACCTGGGGGCAGTGGAGCTGCGCATCGAGGAGCTGCGTCACCACTTCCGAGTGGAGC
ACGCGGTGGCCGAGGGCGCCAAGAACGTGCTGCGCCTGCTCAGCGCCGCCAAGACTCCGG
ACCGCAAAGCCGTCAGCGAGGCCCAGGAGAAGCTGACCGAGTCCAACCAGAAGCTGGGGC
TGCTTCGGGAGGCGCTGGAGCGGCGGCTTGGGGAGCTACCCGCTGACCACCCGAAGGGGC
GGCTGCTGCGCGAGGAGCTCGCCGCGGCTTCCTCCGCAGCCTTCAGCGCCCGCCTGGCCG
GGCCGTTCCCCGCCACGCACTACAGCACCCTGAGCAAGCCTGCGCCACTCACAGGGACCC
TGGAGGTGCGTGTGGTGGGCTGCAGAGACCTTCCAGAGACCATCCCTTGGAACCCTTCAC
CTTCGGTGGGGGGGCCTGGGACCCCTGACAGCCGCACCCCCTTCCTGAGCCGCCCAGCCC
GAGGTCTTTACAGCCGAACCGGAAGTCTCAGTGGCAGGAGCAGCCTCAAAGCTGAAGCCG
AGAACACCAATGAGGTGAGCACTGTGCTCAAGCTGGATAACACAGTGGTGGGACAGACAT
CCTGGAAGCCATGTGGCCCCAACGCCTGGGACCAGAGCTTTACCCTGGAACTGGAGAGGG
CACGGGAATTGGAGTTGGCTGTGTTCTGGCGGGACCAGCGGGGCCTGTGTGCCCTCAAAT
TCCTGAAGTTGGAGGATTTCCTGGACAACGAGAGGCATGAGGTGCAGCTGGACATGGAAC
CTCAGGGCTGCCTGCTGGCTGAGGTCACCTTCCGCAACCCTGTCATTGAGAGGATCCCCC
GGCTCCGACGACAGAAGAAGATCTTCTCCAAGCAGCAAGGGAAGGCATTTCAGCGTGCTA
GGCAGATGAACATCGACGTTGCCACCTGGGTACGGCTGCTCCGCAGGCTCATCCCCAACG
CCACGGCCACTGGTACCTTCAGCCCGGGGGCTTCACCAGGACCTGAGGCTCGGTCCACAG
GTGACGTATCTGTGGAGAAGCTGAACCTCGGGGTTGAGACAGACAGCTCACCCCAGAAGA
GCCCTCTGGGTCCTCCTTCCAGCCCATCCAGTCTGAGTTCTCCGATCCAGGCAACTACTA
CCACTCCCGAGCTGCCTTCGGAGACCCAGGAGACGCCAGGCCCCACGCTGTGCAGCCCTC
TGAGGAAGTCACCCCTGACCCTTGAGGATTTCAAGTTCCTGGCAGTGCTGGGCCGAGGTC
ACTTTGGGAAGGTGCTGCTCTCTGAATTCCGGCCCAGTGGGGAGCTGTTCGCCATCAAGG
CTTTGAAGAAAGGGGACATTGTGGCCCGAGACGAGGTGGAGAGCCTGATGTGTGAGAAGC
GGATCTTGGCAGCTGTGACCAGCGCGGGACACCCCTTTCTGGTGAACCTGTTTGGCTGTT
TCCAGACGCCGGAGCATGTATGCTTCGTGATGGAGTACTCGGCTGGCGGGGACCTGATGC
TGCACATCCACAGTGATGTGTTCTCGGAGCCCCGTGCTGTCTTTTACTCGGCCTGTGTGG
TGCTGGGGCTGCAGTTTCTCCATGAACACAAGATTGTCTACAGGGACCTGAAGTTGGACA
ATTTGCTTCTGGACACCGAGGGCTATGTCAAGATTGCAGACTTTGGTCTCTGCAAGGAGG
GTGAGGGGGCGGTTCGGATCTGCGGGGCTGACTTCTGGGGTTCAGACAGAGAGGGGAGGT
AATGGAGCCCCCCCAGCCCCACCTGGCTTACCCCTGCTGGGTTCTTAGGGCTGGCTGTCT
AGACCACCCCATGCTGGGCTGGGCTAGAGCTGTGACTTCCCCCATAACCTTACGTGGCCT
TGCTGATCCCCCAGGGATGGGCTATGGGGACCGGACCAGCACTTTCTGCGGGACCCCAGA
GTTCCTGGCGCCTGAGGTGCTGACAGACACGTCATACACTCGGGCTGTGGACTGGTGGGG
GGACTGGGCGTGTTGCTCTATGAGATGCTGGTTGGTGAGTCCCCATTCCCAGGGGACGAC
GAGGAGGAGGTATTTGACAGCATCGTCAACGATGAGGTTCGCTACCCCCGCTTCCTGTCA
GCTGAAGCCATTGGCATCATGCGCAGGCTGCTGCGGAGGAATCCAGAGCGCAGGTTGGGA
TCCAGCGAGAGGGACGCTGAGGATGTGAAAAAACAGCCTTTCTTCAGGACCCTGGGCTGG
GATGCCCTGCTGGCCCGGGCGCCTGCCGCCGCCTTTCGTACCCACGCTGGCCGGCCGCAC
TGATGTCAGCAACTTCGACNNNNNNNNNNGAGGAATTCACAGGGGAGGCCCCCACGCTGA
GCCCACCCCGTGACGCACGGCCCCTCACGGCCACGGAACAGGCGGCCTTCCGGGACTTCG
ACTTTGTGGCCGGGAGCTGCTAGCCCCCTCCCCTGTGAATTCCTCGTCGAAGTTGC
>A1A4I5
CCTCCTTGGCTGTGCGCAGGTCCCAAAGCCGCACGGCCCCATCCTCGCCGCCCGACAGCA
CCTCAGGGCTCCGCTCCCGCAGTGCCAAGCAGTGGATGTAGTCCGTGTGGCCCCGGAGGG
CCCACATGAAGGTCCCTGTCTCAAGGTCCATTGCATGCAGCTGACAGTCTCCCCCCGCCA
GGATGAGCAAATTCTCCTTGGGCACGAGAAGCAGAGCATTGATCTCAGGTACTTCCAGGC
TGGTCCTGTATGGGGGCTGACGACGCCACAGCTCCTTACAGCCCTTCTTAAGGATCTCCG
CCCAAAGCCAGGCCTTCACCTCCCCATCACCAGCACTCAGCAGATGTCGATCAGTGGAGA
CCATGCTGTAGACGGGCCCATCATGGGCATGGAAGGTCACCATGGGCTTCTTACTTTCCT
CTTTGGCCTCGGAGCTCAAAGCAGCAGACAAGCTAAAGATAGCTATCTGTCCATAATTGT
TGCCAGCAGCCAGGAACTTCCCACAGGGTGAGACGCTCTGGGAGAATATGGTCATGTGCA
GCCGCTGCAGAGCCTGAAACACTTCCATCTGACCCAGAGGCACCGCTTGCTGCGCCGCTC
GCTCCATCTCGAAACTAAAAGTCCCAGAGTGCTCCGCGCGCAACGCAGCCTCACGAGTCC
GGAAGTGCCAGTGGGCGCCTCCCTTTCGCGGTTCCTCACCTACCCTATACCGTTGGCCGG
CCCAGCGTGAAGACGGCCACCGCGTAACCCGAGTTCCAGGAGCAGAGGTGACCACCGAGA
AGACACCCCAACACCAAATGGCGCCCACCGCAACCCCGCTACGCCGGGTCCCCTCCCCCA
CCCCGCTGAGCGGACCCGCCTTCTAGCCGCGTGAGGTTCTTCTTCCGCGCCTGCGCGGAA
CCTGGCAGCGCACGCGCCTAAAGCCACGCCCCACGCACTGGGTCACGCCCTCAAAGGCTC
CGCCCCCGCTGCCTGGATCCCACCCCTCTGCCCGCAGGACCCCGAACCCCAATGATCCTG
CAGCAACCCCTGGAGCGAGGCCCCCAGGGTCGGGCCCAGCGCGACCCGCGGGCCGCCTCG
GGGGCTTCTGGAGGCCTGGACGCGAGCTCCCCTCTCCGAGGAGCTGTGCCCATGAGCACC
AAGCGGCGCCTGGAGGAGGAGCACCTGCCTGCGCCCCCGTCTCTCTCCAGGGAGCCCCTG
CGCAAGCAGTTCCTGTCCGAAGAGAACATGGCCACCCACTTCTCTCAACTCAGCCTGCAC
AATGACCACCCTTACTGCAGCCCCCCCAGGGCATTCCCCCCAGCTCTGCCCCCACTCAGA
AGCCCTTGCTCTGAGCTGCTTCTCT
>A1A4J3
GTTAACAGCTCACGTAGAATTCCATTTTCTACTTTAACTCGGTAACACTTAGCAGACCCA
ATGCCCTCTCGCTTGGCCTATTTAACAAGTTACATTTTAGAGTTAACAGCTCACGTAGAA
TTCCATTTTCTCCTGTGAGCCAGGAGGTTGCAGATGAGCTCCAGGTAGCTGCTTCTCTAG
GGGTTCTGGCTACTGAAGCTAAGGTGCAAATGTAAACCTTTCTTTACTCAGGAGGGCTTC
TACTTCTCACTGATGGTGATGACCGGGGAGGGGAAAGGTCACAAAGACCTGGACGACTTT
AATCCAGATGTGGTACCCGGGCATCAGAGTGCACCCTGGATTGTGTTCCTTTGCCCCTTC
CATATCTCCCAAGTGTTCTGAAGCCCCTGCCAAATCTTTTGCTTCCTCCCCCAGATGATG
TCTTAGCATTCCCCTGGGCTCATTCTGGAAAGAGCAGACTTTCTGGGCCCTCAAGTGTTG
AGGAAAATGTTGTGAAGTGTGAGAGGTAGTGGAATGAGCACCGGGCTTGGGGTCAGGGAA
CTCTACTCTAGGCTAGCTCTGGCACCAGACAGCTATGTGATTTCGACCCAGTCATATAAC
CTCTCTGTTACCGTTTCATCTGTTGGAAAACCAGGGGATTGGTCTTAACCAACTTTTAGG
TCCTTTTCAGCAGGAAAACTAGATTCCATGATTCTGTGAAGAATGGCTTCTGAGCCACTG
AAAGCGCTGTCACAAAGTCCATGCATTCTAATGCCATAGGAGAGGCCCGTGGCCACCATT
CAGGGCTTATTGACTCAGGTTACATACACTTCTAACAACACTGGTTTCACAAAATTCTCA
GACCACATAGATTAGAAGCAGCAAATTAAAAGGGACGGGATGAACTGCAAAAGATAAACA
CCCTGACAGAAGCCAGAGTCAACGATGTTCTCAATTCAACAAACACTGATGGAGTGCCTA
CCATGTGCTGGGCCCCTACCTAGCACTGGGGCATAAAGATGAGCAAGGCAGCTCCAAAGG
TAAAAACCAAGGGAGAAGACAAGGCGTAGGAAGTAAAAAAGTACCAGAAAAAAAAAATCT
CCGAATACAAAAATGAAAATAAAATTTTAAAAAGGGCAGGGCAACATATCTGCACACTAC
AGTTCTCGGTAGTCATTACTGATGACAAGAGTCACCAAATTCAGGAAAGGCCGAAAGGAG
TAAACTCGATTTAGGAAGGCAGAGTGAGATGTCTCTTGTAGGTTTAAGAAGATCTCCTTC
AAAAAACTATAAAAAATGGTTTAAAAAAAAGTTTTGGCACTTAAGAGGGCTAAGCTGGCT
TTGTGTTCACCCTGGCTGGTAGGCGGGTGTTCAGTGCCCGGCCACGCCGGTTAGCTGAGC
TCCCACGGAATTGTGAACCGCTTTGGGACATTGGGCAAAGGCGTGTCCTCGCTTGCCACA
GAGGTTACACACGATGCCCTTCCGGCAGTAAGGGCTCAGGTGCCCCTCCTCCCCGCACCT
GAAGCACCTGTCCTGTGTGCAGCTGCCGCTCATGTGGGTCCGGGAACCACATTTAAAGCA
CGTCTTGGGCTGCCCCTTGTACCAGCTGTAGCCCCTCTCGGCCCCCAGGAAAAAGGCTCC
CGGCAGGTGCCTGACCCCTCCCTCCCCCTGGCGCAGCTCGATCTCGCACTTGTACTCCCC
GGTCCAGATCCCAAACCTGTCGGTCACTTTCACGGGAACGGCCAGCACATCGCAGTGGCG
TTTGAGCCAGGTCACGATGTCCTCCACGTCCACCGTCTCGTTCCGGAAGAGAATGAAGAG
CGTCTTCAGGCTGGACTTGCTCCGCCCCAGCACCACAAAGTTCTCCCAGCAGTCCTCCTG
CTCGCGCTTCTCCTCGTAGACGCGCAGGAACAGGGCCAGCTTCTCCGCCGAACGGAAGCT
CACGTCGAACTCGCGACTGCCCGGGATCTGAATGACCGCGTAGATGTCGCTCGGGTCCAT
GCCGATGGAACGCAGGATGAGCGCGCCCACTACGAAGTCCCTGGTTGGGCAGGCGCCCTC
GTCTCCCTGGAAACAGATGCGCACGAGGAAGCGGCCCTTTCCCGGGCCCGCAGCGGGGCC
AGCCGCCGTAGCCTGCTCGTCCTGGGGGGGCCGGTCGGCTGCGTCCTCGGCCGCGTCGGG
CCTCGCCGGGGTCGCCATGGCTGCCGCCTCAGCCTTCTTCCTCCTGCCCGCCTCGGCTGC
ACCCTTTTTCTTGCGGGAGTCCGCCGCCTCTCCAGCTGGGTCTCTCCGGCGGCCCTTCGG
GTCCCCGCGGCCGGCTGGGGGGAAGTCGCCGAGGCTCGGCGCCGCCAGACCCGCGGGAGC
ACCAAGCCCGCCTCCCGCGCCGCTGCCGCTTTCTTCCTCCCGCCGCGGCGGCCGCGACTC
ACGGAATTCGCCCTTCTTCTCGGCCAGGTTCTTCACAACTTGGGCCCAGCCCATCTTCTC
GCGGCCGCCCTCGGCCTCCTCGGCCCTGGTCGACGGGCGCGCGGGGCCCAGGAGCTGCGG
CCGCCCCCGCTTCCTCTCCTCCTCCGCGCCGCCGCCGGTGGCCATTTTACCTCCTTCCCA
GCATCCTCCACTCGCTCCCGCAGCCAAAGTGCGCCCATCGCGCGCGCCCGCCCGCCCGGG
GTTGTGGGGGTTTG
>A1A4J5
CCTCAATCTCCTGTTTCTGCTGACTTTGTAGCTCTGAGATCTCCTTCAGATGCTTCTCTC
GAAGACTCTGCAGCTCTTTCCTGATATCAGCATCCTCAATCTCTGAGTCGTTGTCACTGC
TGATGTAGGATGACTGGGAGTGGAAGGAGGTCACGCTGATGGTGGGGACCTTCACGCCCA
TCCTGCTGGGTGTCTCCAGGCCTGGGGAGCCAGCCCGAGAGGACCTCTGCAGGAAGGCAG
CGGCCTTCTTCACAAAGTCACTGGCCACACCACCACTGCTGCTGGGCAGGGAGGCATGCT
TCTGCACAGAAGGCCTCCCGCGAGGGGACTCGTCCCCAGAGTCACTGGACATGGGCTCTT
CCATGCCGACCTCGATGGAGGAGGCCGTCTGTGCCCGCCGCACAGCCAGCTTCATGTCTG
GGCTGCAGGGAGCCTCATCCAGGTAAACGTCAGGTGGGGCTGAGTACCGCAGGCTATTGG
GGGAGGCCAGAGTCCACTCATCCTGGGTGCTGACCACTGAGAACCGGCCCACGGTTTTGG
CTGGCGAGCTGCCATCCTGCTGCCCTGGCCACTTCGGAGGGGATCCTGATACCAGAGTGC
TGTGAGGCTGGGGTTGGCTGGCCTGGCCACCCTCAATCAACGTCCCCGGGCAGCTCTGCA
TGGACTCGGCCAAGGTTTCCCCAGGGACCCTGCTGGTCCGGTCTGTGGGCTCCAGATGGG
CAGGGATGGCAGAAGCAGGGACATCCTGGGGGGCAC
>A1A4J9
AACAGAAAGGACACTAATCAGAAAGGGTTCTCCATTAGCCTGTCTCGCCAGAGCGGGGGG
ATCTGGAAACAGAGGGGAACCTGCGCGTCCCAGGAGCCAAGGCTGGGAAATGGTGCTTGG
TCTGGCTGGATGCTGGAGAATCTTCGATTGCTGAAACTGCGCTCTCCTCTAAACAAACAC
TCGTACGGGAAAAGACAATGATTCTCAGCACTGAATAATTTAAACACATGTCTGACCACA
AGTCAGAAGTGAGTGGTGAGACCCAAGGCCCTGATAGCAGCGGGGCAGGGCTGGGGTTGA
GAGGCCCTCAGTCAGCCCCAGGCCACACTGGCTGTGGTCCAGCAGAAGGGCAAGAGCCCC
ACTCATGCCTGCCTTAGAAAAACACAACTCAACTCTCGGGGGACAGGGCCACCCTGTCCT
CCTGACGGAGGTCACAGCCCATGTGATCAAGAGTGAACTCTCCAGGGACTGTCCTCTAGG
TGTCAACCCAGGCCCTCCAGGCCCCAGGTTCCAGCTGCTCAGTACCTTTGGGAATTAAAA
CCAACTCCAGCTGAAGGGTGGGTGACACCAGTGGGGTGTGTGCCCCAGGTTCCTGGAAAG
GATAACCTGTCAGGAAAGACTCATTCTGGAACGTCCCGGAGGTTTGCTGAGAAGGAAATC
AATCACGTCACAACTCGGTGCAACTTAAGGCTTCATTTTCAAGCTGTAAGCATGGCCTTT
AATTCTTTAACCACATTCAGTTCCAAATTAAGAGTTTCAGCTCTGCAGGAAGTGTCCAGC
CGTCTGACTGCCAGAGCCTGAAGAGGCCAAGTTACCTACCCACGGAAAGGAAACTACCAG
CCCTGAGGCTGGCCATGCCTGACTGCCCAGCGTCTGTCCCATATGCCGCGACCTTCTGTG
AAGAGCTGCGTGGCCACGTGAGTTCGCTGTTGCCAAGGCGGTCCGGAGGCCTCTGCAGGC
AGGGGCTCGGTGCTGCCGTGGGGAATCCTCCCGCGTCCAAGGTGCCCTGGCCACGAGGAG
GTGCTGCTGTTCCCTGCCTAGTTCCCAGTGGACCGTTTTCCNNNNNNNNNNTCGGCTGGG
ATATCAGGAGGTAAACATTCTCTTAAGTTTGGAAAGGAATCCCTCCTTGTCCTCCCCAGC
CTCAGGCCTAGCCTTGCCTCCCGCGGAGCTATCCATGGTGCTGCCACCAGTACTTGTGTT
GGTGACGCCGTTCACC
>A1A4K2
TTTGTTTTCATTAATAATTCTTTATTTAAACTTTCCAAGGATCCCAAACCCCATTTAAAA
ATTATTTAATTGCAGAGCATTCCAATAAAAGCACACGAAACCCTCATAACTAGCATCACA
ACTCACAATAAGCTCTTACTGTGAGATAAAGTTTGTTTTACCCTTTATTACAAAGGCACA
GGAAGTCATCTGACACCTCAGATGTTAACCCCGCTGCATACACCTCGCACTCATGTGCAA
CCCAATGCAATCAGTAAAGCTGACAGCACAGCCTTCCAGTGACCTGGAAGTAGTGACAGG
TTCTCTCTATAAATAACACTTAAAAAGAGGTTTTGGGCCTTAAGACCAATACAGGCATAA
CAAACAGGACCTGAAACTTCCCGCCAGGGCAGTTATATTTCGAGGCAGAGTAAGACTTCT
AACGATCCAAGTCTGTTTCCGGCCACAGGCACAGCGGATCAACTTTGCTGAAGAAACAAA
GTGAGCACTTACTAAGAAGCTAAAAAGGTACTTTCCGTCAGCTCCACGTGAAGGGAGTCC
TGGGATCATTCGGAGACCAGGCCTCCTGTCAGCTCCGTCTTCACAGGCACGTCCTAGATC
TGGTCTTCAGGGCCCCCGCGGCTCACCGGGGCAGGCCAGCCTCCGCCGGGTCCCCGCCTG
AGGCGGCGTCCGGGACGGCCTCTTGCTCAGCACCGGCCCCGTCTTCCGGCTCCGCGGGGC
TGCCCGCACCCGGCGCGTCTTCCAGCTCCGCGGGGCTGCCCGCACCCGGCCCGTCTTCGG
GCTCCGCGGGGCTGGCCGCACCGGCCCCGGGCGCCCCAGCGCCGCCCTCTCGCTTCTTTC
CCACCGGCACCTCCAGCCCCATCATGCGCAGGTAGTGCAGCCGCTCGTTCCTGGGCACGA
AAGTCCGCACGGAGGCCTTGCCGCGCCAGCCGCACAGCACGATGGGGCACTGCAGCGCGT
CCGGCTTCGTGGGGTCCGGCTCGTACTTCAGGACAACGCTGCCCTTGGCCATATCTTTGA
CCTGGCTGTAGGCCTCGCTGCTGAGCTTCCTGAAGAACGGGTTTTCCTGGGTTAACAGAA
CTTGGACGTCTTCTATGGATACGGTGATGATTCTTGAGTTAATAAATGGATACAACGTAT
ATATTCCCTCCTGCGCCAACCGGAAAGCACAGTCGAACTCTTCACCGCTGTTATTTCGAC
ACCAGACTTTAATCCCAGTGTTAATGACCTTCATCCTCTCGCTGTTGTTTAGCAGCACGT
TTCGCAGCTCCTTGGACACCATGTACAGCTGCCTCTTCTTTCCTTCCGTGGTACGAGTTA
ACAGATTCGTCTTCGGGAACGAGGGATCCAAAGCATAAAACTTCTGGATAGGCGGAAACA
GCGGGTCGTCTTCGGGAATGAACACAAAGGGATCTTCCTTAAACCCAAACAGCTTCATTT
TCTTGGACGGAGGAGGGCCGCACACGCCGCCCCTCCTACTCCCACTGCCGTCCGCGTCCT
CCGCGCTCTCCGCTGCTCCTGTGTCGCTGATTCCAGGGGCCAGCTTGCTCTCCAGCTCCG
AGGGGGTGGAGGCGCAGCCCGCCGTGGGCTCCGCAGGGCTCGGGGGGACGGGG
>A1A4K4
CGGGGGGCAACAGCATGGGCGTCAACGCTCAGGGGGAGAGGAAGGGGCCTTGTGGTTCCT
GGCCCGCAAGCCCTTGTTGGAATGGCTGCAGCAAGTCTGACCAGGACACAAGATGCCCAT
CCAGCTCAGAAATAGGCTTGTCCTGCTTGGGCTTGGACCCAGTGTGGATCGGGGTGTTCC
AGCTCTTGCAGGGGAGTGATCGGAGGCCCCCTCCAGGGTTAGGGAGATGTCTGAAGACAT
GGGGCTTCCTGGTGGGGCTTGGAGGCAGAGTCCTGGAGCTTGTGGTCCCTGCCTAGGCAG
GAGCTGGTTCCTGCCGCCATCCCCTCTGGGTCGGGGGAAGAGCTCCAGGGCCTGTCTCCA
AGACCTGGGGACCTATTTTTATCCCTCTCCCTGCCGACGTCCTGGTGAATAATTGAGTGA
GCTGGCTATGGTGTCTGCAGCCACCACCGTGGCCTTCCTGGGCGCCAGCCCCCTGCATGA
CCAGGGCCCAGCAAGTCCAGAGGGGCTGTATTGAGCTGACAGTCACGGGCCCCCGTGCCC
TCCCCAGCAAGTGTGCAGGCTCCCACCCTCACCTGCTTCCCCTCGGCGCCACAGCGGCCT
GCCCAGCCTCGCCCACATCACAGTGGTCCTGCTGGTGGCTGTGGGTGACATGGCTGCCCT
GGGCACCGAGGGCGGAAGCATCTTCTTCCTGGATGTTCCCACCCTGACGCTGCTTGAGGG
GCAGACCCTGGGCCCAGACGAGGTTCTGCGAAGCGTGCCTGATGACTACCGATGTGGGAA
GGCGCTGGGCCCCGTGGAGTCACTCCAGGGACACCTGCGGGACCCCACCAAGATCCTCAT
CGGCTACAGCCGGGGCCTGCTGGTCATCTGGAACCAGGCCGCTCGCTGTGCCGAGCGCAT
CTTCCTGGGGAACCAGCAGCTGGAGAGCGTGTGCTGGGAGCGCAGTGGCCACACAGTGGT
TAGCTCGCACAGCGACGGCAGCTATGCCATCTGGGCCGCGGACACCGGTGACTCCCCAGC
AGTGCAGCCCACCGTGGCCACCACGCCCTACGGCCCCTTCCCCTGCAAAGCCATCAATAA
GGTCCTGTGGCGAAGCTGTGCGTCTGGTGAGCACTTCGTCATCTTCAGTGGTGGCATGCC
CCGCGCCAGCTATGGTGACCGCCACTGTGTGAGCGTGCTCCAGGCTGAAACCCTGGTGAC
ACTGGACTTCACCTCCCGCGTCATCGACTTCTTCACGGTGCACAGCACGCGGCCTGAGGA
TGAGTTCGATGAGCCCCAGGCCCTCGCTGTGCTGCTCGAAGAGGAGCTGGTGGTGCTGGA
CCTGCAGACACCCGGCTGGCCGGCTGTACCCGCCCCGTACCTGGCCCCCCTGCACTCTTC
CGCCATCACCTGCTCGGCCCATGTCGCCAATGTCCCTGCCAAGCTGTGGGCCCGCATTGT
GAGCGCCGGGGAGCAGCAGAGCCCCCAGCCGGCCTCTGGGGCCTCGAGCTGGCCCATCAC
TGGGGGTCGGAACCTGGCTCAGGAGCCATCCCAGCGAGGCCTGCTGCTGACCGGCCACGA
GGACGGCACAGTGCGCTTCTGGGACGCCTCCGGTGTGGCCCTGCGACCGCTCTACAAGCT
CAGCACTGCTGGCCTCTTCCAGACGGACTGCGAGCACGCGGACAGCTTGGCCCAGGCCGC
CGAGGACGACTGGCCACCCTTCCGCAAGGTGGGCTGCTTCGACCCCTACAGTGACGACCC
ACGGCTCGGCGTGCAGAAGGTGGCGCTCTGCAAGTACACGGCCCAGATGGTGGTGGCTGG
CACTGCGGGTCAGGTGCTGGTGCTGGAGTTGAGTGACACGCCGGCAGAGCAGGCGGTGGG
CGTGGCCAGCCTGGACCTGCTGCAGGACCGCGAGGGCTTCACATGGAAAGGCCATGAGCG
GCTGAGCCCGCGCCTGGGACCGCTGCCCTGGCCAGCCGGCTTCCAGCCCCGCGCTCTCAT
CCAGTGCCTGCCACCAGCCGCCGTCACAGCCGTCACACTCCACGCTGAGTGGGGCCTCGT
GGCCTTCGGGACCAGTCACGGCTTTGGCCTCTTTGACTACCTGCGCAGGAGCCCCGTGCT
GGCCAGGTGCACCCTGCACCCCAGCGACTCCCTGGCCATGGAGGGGCCGCTGTCCCGTGT
GAAGTCGCTCAAGAAGTCGCTGCGCCAGTCCTTCCGGCGCATCCGCAAGAGCCGTGCATC
GGGCAAGAAGCGGATGGTCGCCGGCAGCAAGTTGCAGGAGGCCAACGCACAGCTGGCGGA
GCAGGCCGGTCCCCAGGATGTGGAGGTTACGCCCGTGCAGCGCCGCATTGAGCCCCGCTC
AGCCGACGACTCCCTCTCGGGTGTTGTGCGCTGTCTCTACTTTGCAGACACCTTCCTTCG
AGATGCGGCCCACCATGGCCCCACCATGTGGGCGGGCACCAACTCGGGCTCCGTGTTTGC
CTATGCACTGGAGGTCCCAGCGGCAGTGGCGGGTGGTGAGAAGCGGCCAGAGCGGGCGGT
GGAGGCTGTGCTGGGCAAGGAGGTGCAGCTGATGCACCGTGCCCCGGTGGTAGCCATCGC
GGTGCTGGATGGGCGCGGCCGTCCACTGCCGGAGCCCTACGAGGCCTCACGGGACCTTGC
ACAGGCGCCTGACATGCAGGGTGGCCACGCCGTGCTCATCGCGTCTGAGGAGCAGTTCAA
GGTGTTCACGCTACCCAAGGTGAGCGCCAAGACCAAGTTCAAGCTGACAGCCCATGAGGG
CTGCCGCGTGCGCAAAGTGGCCCTGGCTACCTTTGCCAGTGTGGCCTGCGAGGACTACAC
GGAGACCTGCCTGGCCTGCCTCACTAACCTGGGTGACGTGCACGTGTTCTCTGTGCCGGG
CCTGCGGCCCCAGGTGCACTATGCCTGCATCCGCAAAGAGGACATCAGCGGCATCGCCTC
CTGCGTGTTCACACGGCATGGCCAGGGGTTTTACCTGATTTCTCCCTCGGAGTTTGAGCG
CTTCTCCTTGAGTGCCCGGAACATCACCGAGCCACTCTGCTCTCTGGACGTCCGTTGGCC
CCGTGATGCCACCTGTGTCAGNNNNNNNNNNCCACAGGTCCCGAGAGTCGCCCAAGCTGA
GCCAGGCTAACGGGACCCCGGGCATCATCCTGGCCCCACAGAGCCGTGATGGAAGCCCCG
ATCCCATCTGCAAGGAGGCTGACACCCTAGAGCCACCTGAGGCCATGCTCTCACCTATGT
CCATTGACTCGGCCACCAGTGCCGACACCACACTGGACACAACGGGGGACATGACGGTGG
AGGACGTAAAGGATTTCCTGGGCTCCTCAGAGGAATCTGAGAAGAACCTGCGGAACCTGT
CAGAAGAGGAGGCTCGAGCCTGTGCCATCCTGATCAAATGAGGCTGCAGGGAGGCCAGAA
CTGCCGGGTCACCCTGCCCTGCTCGGAGCTGGAGCCAGGGGCCTGGTTCTCCATGCAGAC
CTGCACCTGCTAACTTCGGGGTTCTGTGGGGCTTGCCAGCCTGGCCCTGAGCCTCAGGAC
TCCACCAGGCCCTGCCTGCAGGCAGAGGCCACCCGGAAGGTCAGGCGCCACAGGGGAGGC
CGCAGGGCTCACGGCTACCACCTCCCAGGCCATGTGCCGTCCCCCCTTCTCCTTTTACAA
AGAGTATTTTTCTAACGCCTGTGCCGGGCACCACAGTCATTTCTAAAACTATTTTGGTAC
TTGCTCCTGGGCCAGCACCCCCTCGACCCCCCTGCTGCGTGCAAGTATGTGTGTGAGAGC
TCCACTTGGGAACCAGGACCGAGGCCTGGCCTTGTGTGCGCGCGTGTGTGTGTGGTGGGG
GGTCGAGGGGGTGCTGGCCCAGGAGC
>A1A4K6
ATATATATATATATATATATACTTTAAAAAGTCCTAGGTGAGAAGATCTGAGCCAGGCCG
GGGCCGGGCCTGCAGGGTCACGACTGGAGGGAATGGGCCCGGCTCGGCTGGCAGACGGGG
CACTCACTGCCCTCGGCACAGAGCTCACACAGCACGGCGTGTTGGCACGGCAGCACCGCT
CGGTTCTGCTCCTGACACTTAAGGCATTTCACCGACTGCATGTGGAATACGGCCTTGTCC
ACTTGCTCCAGGTGAGCCCGCAGCCGCTTCTGGAGAGAGTGGAGGGTGGAGAGTGAGAGG
GCCTCCAGGCCGGGGAAGGCGGGCAGGGCCTGTGGGTCGGGGCCCGAGTGCAGCCGCTCC
AGCTCCTCCTGCAGCTTCTTCACCTGTACCTCCAGGGCATCCCGCTGCTCCCGGGCCAGC
TCGCACTCTGCACCTGCCGCGCTGGCCCGCTCCCCGGCCTCCTCTGCCTCCTTCTTCCAG
GCATCACAAGCCTGCCTTGGCCTGCTTCCAGGACTCCTCCCACCGCTTGATGGTGCCGTT
GGCTTCATCCAGCTCCTGCCGAAGCCGGGCCAGCTCGGCAGCCCCCGGCCCTGACAGGAA
GGCAGGGGAAGTGCCCGGGGAGAAGCTTCCAGAGGCAAAGTGCTCCCAGATGCTGCTGTT
CATCCCATTCAGACCCAAAGATCCATGGGATGCTGAGGTCCCCAGAAATGTGTTCTCTGA
CTGGCTCAGGTGGCCCTGCGGCTGCTGCAGGAAATGAGAGGAGAGGCTGACAGGAGGAGA
CGGGGACGCGGAGTGGAACGAAGCAGAGCTGCCCAAGGAGCCGGGGATGTTCACGGGCGC
GGAGCTCTGCAGTAGACTGCCGCCCATGGTGACGCTGCCTGGATGGGACACAGTGCTGTT
GTCGAAGGTCTTCTCTAGGGCAGCCACCCCAAACTCGTTCAGGTCGAGGTCGTCCAGCGC
GGACTCTATGACCGACTCTACCGTGTCGCTGGTGGGGTAGAAGGGCAGAGCATTTGCATT
CATGCCAGGGACGCTGCTGGTGCCAGCGGGGCTAGGAGGAGTGGCTGCTAGGCTGGAGGT
GATGCTGGAAGAGATGCTGGAGGTGAGGGGGCTGCCCACGGGGAGGACGCCCAGCATGTC
CTGTTTGGGCTGAAGCAGAGGCTGCTCTTGACTCCTGGGCTCTAGTGAGTGGGGTTTTAA
CTTGGCCTGGCATTTCAAATTTTTCAGGTACTCAGCTCCCATCTGGTCTTCCCTCTCGAA
GCCAGGAGCCTTCTTATAGCTGCCAGGGGCAAGGCCAGACTCCCCAGGAAAGACAATGCC
TTCCAGATTGGAGGGCTTCCGGATGGAGCCCGGTGGGGAGCCACAGAGGTTAGATGGGCT
GCCGAGGCTGCTGTTTCTACAGAGGAGAGCGCTGAGGTCAGGGGCGTGCGGGCTGGAGGG
GCTCACGGGCACTGAGTCTCCAGCAGCAGACGGCATATACAAGACGGGGCCTGGCTGGGT
GGGGCTGGACACAGCTGAGGAAGGCTGCAGGTCGTCACTGAGGGGGGGCTGTTCTACATG
GGCGAAGGCGCAGAAGGGTCCTCGGGGACAGCTGCCCGACTGCTGCATGTCGTTGCACTT
GGTGGATTTATAGATCTCGGGGTGGAACTGCTGCTCCGTGCGTGTGTGGCAGTACTGGCA
AGAGTCTCCGTTCTCACACTTGCCAGGGTCTCCCCACTCGTCCCCGTGCTTTACGTTCGG
ACATGGAGATGACCTGTATTTGTGTTTCCGGGGACTCCGCCGCCGGTCCTTGCTGTTGTG
GTAGTAGGGGCAGGCGTAACCCTGACGGCACAGCCGCGGGGGCTTCTTACATGGCTCCGT
CTTATAGTTCCCCAGCACGTAAGCAGTCTCTTGCCACCGCGGCTCCTCACTGAGGATTTT
TTCTATCATGGCGTGGCTCGCGGCCCCAGCCGACTGGCCTTCCATGCTGCCCTCTACTGT
GGTCTGGCCGTTTTGCAAGGCCTCCATTGCCTGGAGCTCCCTGATGTCGTAGACAGGGGA
GCGGAGGTCATGGGGCCCGTGAGCGAAAGCGCAGTGCAGGCCGTTTCTCGCGCAGTTGCC
CTTTGCGTCGGTCTCGTGGATGCAGATCCCCGTCTTGTAGTAGCGGAGGTGGTAGCGGCG
CTCCGTGTCCCCCGTGGTCCTGTGCAGGAACGGGCACTCGTCGCCTTCCGGGCAGAGGCC
CGTGGCCTCGTCGTACTTGGTGCAGTAGACGTCGGGGCTGTAGTTGAAGGTGCCGTCCCG
ACGGCGGATGGACCGGCGGCGACGCTGGTTCACGAAATGCCAGTGGAAGCAGGTGTAGGG
CCGGTGCTGAGTGCATTTGTGCTGCACAAATAGCGGGCACTGCTCAGTGCGGAACTCCTT
CAGGTACGTGTAGTGCTGCGGTTTCTCGGGCTGTGCCTGCAGCACCTGAGCGGTAGCGGC
CGGGGGCGCCGAGGAAGCTGCGGAGCCGCCGGGCCCGGGGCCCTTCGACATGGTCCTGTC
TTCCTGCCTCTTCGCCGCTCCCCTTTTATTATTCAGTCTGCGCGGTCCGCG
>A1A4K7
CGCGGGCCCCGCCCACCGCGCTGCTCCCCCTGCGGTCTGCTGCTAGGGCGGCAGCGCCCG
GCTCTGCCTACCATGGCCGGGCTGCTGGCGTTGCTGAGCCCCGTGGGTCGGGTGGGCGCC
CGGGTTCGGTGCCGCGCCACCTGGCTCCTGGGCGCCGCCGCCCCCTGTGTCCCGCCGCCG
GTGTTCCTGCCGCTGCTCGGGCCCGGGCCGGACGCCCAGCTGCTGCGCGCCGCCCGCGGG
AACTACCAGGGCCGCCAGGACCCCAGCAAAATCACTGTGACCACAGGCAGCAATATCAGG
GGCACAGAGGAGAAAAAGCTAAGCAAGTCGCAGCAGCTGAAAAAGATTTTTCAAGAATAT
GGTGCCGTGGCAGTGTCACTGCACATTGGAATCTCATTAATCTCCTTGGGAATGTTTTAC
ATGGTTATTTCAAGTGGTGTGGACATGTCAGCTGTCCTGCTTAAACTCGGCTTTAAAGAG
TCACTGGTCCAGTCGAAAATGGCGGCCGGCACAAGCACCTTTGTGGTGGCCTACGCCATC
CACAAGCTGTTCGCACCTGTGAGGATCAGTATTACCTTAGTTTCTGTGCCCTTGATTGTC
AGATACTTTCGGAAAGTGGGAATTTTTAAACCTCCAGCAGCAAAGCCTTGATGAACTCTT
CAACTGTGGGCCTGAAAACCTATTTCTTTTAAATGACACATGCTAGATTGGTTTTAGGAT
GTAGGTTTTGTGGTGGGTGGGTAGCAGGGGCTAATTGTTGCATTCTCATGAATAGGATTT
ACTTTTGCCAGCAAAAATTCAGGGTTTCACATCATTGTAGTTTTTCCGCTTTAAAGTTTG
GGTAATGCTATTCATCACAGGGCTTGTCTGCCTCCTCTAAAAATGTCAGCAGAACACCGC
CAATGAGTTGTCATCTCAGACAAAACTGTCAGCCAGGAAATGTTCCTTCAGAAGACCATT
GGTGAGGGTCTGCCTGCAACAGCCTCAGGGGTTCATCTTTGCTCAAATTCTTAAAGGGTA
GTGATTCATTAAGCTGATTTTTAAAATTCCCCTTCCTCCCATACTTGTCAGGCTGCCTGC
AGGTTAATATGCAATATTGTGCAAAACAGAGTCCAGTGCTACAATTAATGAAGCAGAATT
GAGGACTTCCCAATGTGTAATCAGGATCTATATTAGCATCAATACTCTGACATTCATTAC
ACTTGTTTGGGCAAAAAGAACAAACAAGTATTTCTGGTATGTCTCATTGATTCCCAAACA
TCTTCAAATCTGGACGTGCAGAACCTGCCTCAGCTGGTTTTTCACAAATTTCATTAAAGT
AGGTCAGAATCATTTGTCTCCTTAGGTAAAAAATGGAAACTTTGTCCAATAGTAATGGCA
TCAGTTGGCTCCACTGCATGTATATGGAAAGCTGAGACAATCTTGGCCTAACTCACTCTG
TCTCAGACTTCAGACATTCCAGAATCGCTGTCGCAATGTTTACACTGAGTTGCTACTTCT
ATTTTTTAATTGAGTTAAAATTATGTGTGTAAAAAAAGATTTTCTATCACTCTCTAAAAA
AGGAAAGTTACTAGCAGTTGCTGTAAATAAGAGGCAACTACAAAATATATAATACAGTAA
TAATACAAGCCAGGGAGGGATGGAGCCAGTTTATCAGATAAAGAGGGTATGACCTGAGAC
CCCACATTCCCTGTTAGGCACATTTAAGAATAGAAATCGAAGCACACACACTCAAATTGA
GACTTCCTCTGCGGAATAGTCAGAAGCAGGCAACAGAGAAGGAATGTCTCCTGGTAGGCT
TCAGCGTCATTGACAGCCGCCCTGCCCCGGGCCAGGTTCCTGCAGGGCACCCGCTCCACA
CCCGGGAACCCCACTGTGACCCGTCTGCCTTTCTGCCATGGACGAAGGGTTGTGTTTCTC
TTTCTGGCTCCCAGGTTTACTTTTTATTTTAGTTTTTTGGTTTGATTAACTCCACTTGTG
ACAATCAGAAAACTAAAGCAACTGTAAACTGATCGTCCTGGTTTTACTGAGCTCTGTTGA
CATTTTCCTAGTCAGACCTTAGTAATCCATGTCAATCAGTTATTTCAGTTAGCTTTTAAA
AGTATCTTCGTGGGACAGATTCTCCACTTGCAAGATCTTTAAAGTGCATTGGCTATTTTC
TCCCCTTTTAAAGCAGTTAGCCCGTTGCCAAAAAGTTTTAGCCGTTTAAAGTTGGAACTG
TCTTTCTGGGGTCTAATTCCAAGGACCATGGACACAGCAGAACAAGATGAAGACACCAGG
GCTAGGTAATTCCTTGTGAGGGCAGGACCAGCACTTCTGTGTTGCTGTCCCTATGGGAAC
AGTTAGCTTTGGGCTCCTAACCACCTTCCACACCGGCCTCCCAACCCATTCACATCCTGA
GTAATGCCTATGCAAAAAAAGCCCACAGGGATTCCTCCAAGTTTTAAGGGCTTAAATCTC
AAACTTTGATTCTGTGTTTGGAGAAATGAGAGTGGACTGAAAGGGCAAGCAATAAATTAT
CATACCAAATAGCCATAGCGTTCGCTTCTAAGCCCCAACGCCACTCCACTCCTGTGCCAG
CGGTCAAAACAGAACAGAGTGACTAGAGAGGAGAGAAAGTCAAAGGATCAGGGAACTAGA
GCATTATGTGAACTCACCAGCAAGACGTACAGATCGCTTGTATTTATCTTGTTTTTATGG
AACTAGGGGAATAGAACTGATGATCTATTTTAGAAATGTAAGCCATTGTTCACATCTAAT
TTTTTAATCTGACAAAATGAGCAGCTTAAGTTCCATGAAACAAATAAACATCTTTGTAAA
GCTTGTGAAAAAAAAAAACCCAAAAAGGAAAA
>A1A4L2
ATCTCCGGTCTGGTGTGCCTCGCCAACTGTGCCATCGGCATGCTGTTCACCATGAAGGCC
GGCAGCTACTGGTTCGACATCTTCAACGACTACGCTGCCACCCTGTCCCTGCTGCTCATC
GTCCTGGTGGAGACGGTCGCCGTGTGCTACCTGTACGGGCTGAGCAGATTTGAAAGCGAC
CTCAAGGCCATGACTGGACACGCCCTGAACTGGTACTGGAAGGCCATGTGGGGCGGTGTG
AGCCCGCTGCTCATCATCAGCCTCTTCATCTTCTACCTGAGCGACTACATCATCACGGGG
ACCCTGCAGTACCAGGCCTGGGACGCCGCCCAGGGTCAGCTGGTGACCAAGGACTACCCG
CCCCACGCCCTGGCCGTCATCGGGCTGCTCGTCGCCTCCTCCATCATGTGCATCCCGCTC
GTGGCCCTGGGCACACTCATCACACGCCGCCTCAGGCGG
>A1A4L3
CTGATCTCTTCATGAAATACAGAACAACTGTCTCTGAAGAAACGAAAATGGGCAATCGTC
ATGCCAAAGGGAAAAGTCATCAGGGCTTGGATGCTGGTCGAGATACCAAAGCAAAAAGTC
ATCAGCGTTTTGATGCCGATCGAGATGCCAAAAAGCTGAACAAAGCCTGCAAAGGAATGG
GAACTGATGAAGCCGCCATCATCGAAATCTTATCAAGCAGGACATCAAGTGAGAGGCAAC
AAATAAAACAAAAGTACAAGACGACATACGGCAAGGACCTGGAGGAGGTGCTCAAGAGTG
AGCTGAGTGGAAACTTTGAGAAGGCAGCCTTGGCCCTTCTGGATCGCCCCGATGAGTATG
CTGCCCGGCAGCTGCAGAAGGCCATGAAGGGCCTGGGCACGAGTGAGGCAGTACTCATCG
AGGTCCTGTGCACAAGAACCAATAAGGAAATCATTGCCATTAAAGAGGCCTACCAAAGGT
TGTTTGACAAGAGCCTTGAATCAGATGTCAAAGGGGATATAAGTGGAAGCCTAAAAAGAA
TTCTGGTCTCCCTGCTACAGGCTAATCGTGATGAAGGAGATAATGTGGACAAAGATCTAG
CTGGGCAGGATGCCAAAGAGCTGTATGATGCAGGGGAAGGCCGCTGGGGCACGGACGAGC
TTGCCTTCAATGAACTCCTGGCCAAGAGAAGCCACAAGCAGTTACGAGCCACCTTTGAAG
CCTACCAAACTCTCATCGGCAAAGACATCGAAGAGGCCATCGAGGCAGAAACATCAGGAG
ACCTGCAGAAGGCCTACTTGACACTTGTGAGGAGCGCCCGGGACCTCCAGGGCTACTTCG
CTGACCGTCTGTACAAGTCCATGAAGGGGGCGGGCACCGACGAGGACACCCTCATTGACA
TCATTGTGACCCGGGCTGAGGTAGACCTTCAGGGGATAAAAGCCAGATTCCAAGAGAAGT
ACCAGAAGTCTCTCTCTGACATGGTTCGCTCAGACACCTCTGGGGACTTCCAGAAGCTTC
TGGTCGCCCTCTTGCACTAAACCAACCCAGCGCAGCAGGAGCAGAGGAAGGAACCTTTGT
TGAAAACCTCTCCCAAACCAGATTTGCAAATACAACTCCAGCATGAAACACCCTCAAGAG
TCCTGGTTTATTTCACTGGCAGCTTGAGCCAAGTGTCCAGGCCAAGCTGCTTAAGTTAAG
GGCGGCAACCTTAAGACGCTTGAATTGATCACCCTGAATGCTGGCTTAGTGAGTACCTGG
GCAGCCTCTTAACTTTCCTTGAGGGTAATAACTGAATGCTTTCTAAGCACAAATAAAGTC
TGCAGTTGATGAAAAATCTATGCATTCGTAATAAAACCTTTAGAAGAATATGTCATACAG
GGGTATGGATGTTTTGGGTAAAGAGAGAGTAGGTGAAGTACAAGAAAGACAAAATTAAGC
AATTCATTCATTTTCCGTGTACTCA
>A1A4L7
ACTATGAGGAAAAGAAGTACACGATGGGGGCGCTGACTATGGCGATGACCCTGGGTTACT
GGGACCTCCGCGGGCTAGCCCACTCCATCCGCCTGCTCCTGGAGTACACAGACTCAAACT
ATGAGGAAAAGAAGTACACGATGGGGGACGCTCCTGACTATGACAGAAGCCAGTGGCTGA
ATGAAAAATTCAAGCTGGGCCTGGACTTCCCCAATTTGCCCTACTTAATTGATGGAGCTC
ACAAGCTCACCCAGAGCAAGGCCATCCTTCGCTACATTGCTCGCAAGCACAACATGTGTG
GGGAGACAGAGGAGGAGAAGATTCGCGTGGATGTATTGGAGAACCAGGCTACGGACACTG
TTAATGACTTTATTATGCTCTGCTACAACCCGGAATTTGAGAAACTAAAGCCTCAATACT
TGATGGAGATCCCTGGAAAGATGAAGCTCTACTCAGAGTTTCTGGGGAGGAGGCCTTGGT
TTGCAGGGGACAAGCTCACCTTTGTGGATTTCCTGGTTTATGACGTTCTTGACGTTCACC
GCATATTTGAGCCCAAGTGCCTGGATGTGTTCCCAAACCTGAAAGACTTCATCTCTCGTT
TTGAGGGCCTGAAGAAGATCTCTGCCTACATGAAGTCCAGCCGCTTCCTCCCACGCCCTG
TGTATTCAAAGATGGCTGTGTGGGGCAACAAGTAGTGCTCTGGACGGCAGGAGATGGAGC
GAGGAGCCAGTGCTGTGTGTGGAGAGCCGCTGAAGCTTCTTTCTCCCCAGAACCAGATGT
TTTGCTTCCTCCTTCTTTCTTTCCATTGGTCACACTTAGGCCTTATTTGGCCCCAACTCT
TTCCCAACCCCATTCATCCCGGATCTTTAAGCTCTACAGCACCCCTCTCTTCTTCAGTGA
AGTCACCCCCTGACGTTATGCTTTCTGCTCTAAAGCCAACCAGATCATCCTTCCTTTCCA
TGTTGCTGGTTTTTTTTTTTTTTCCCCTGCTATGAGTAGCCTGACCAGACCCTTGGCTTA
GAGAGCTCAAGCCTGAGCCCCCAGCACTGCCCTGAAGACCAGGACAGGCCTAGTGTGCAG
GCCTTGTTCTCCCAGCGTGGGCCCTGCCCAGCCCTGCCGATCACCAATAAAGCCTTAACC
ACACCTGCTATGTCTTACCTTTTTTCCTCCTGACCATCTGAACTGTCTAACTGGCCCTGC
TGCTTCCTAGTAATGAAGTGGTGATGCTGGCAGTGTCT
>A1A4L9
GTCCATCACCAACTCCCAGAGTCCACCCAAGCCCATGTCCACTGAATCAGTGATATACTG
ACTCTGAAAAAAATGGAAGCTGACAGCAGATGTCATCTGAAAATGCTCAGCCTTGATGGG
TATTACACAAAATAATTACAATGGCAAGAAAAATAAAAAGGCACAGGACAAGAAGAACAA
ATATTTTGACATGAGAAACAATCCAGGCTTTGAGTTGGAGGAGCGCCTTAGAGGCACCGT
TTCTCTCAGCCTCTTTCAGGCCTTGCTTTTGCTTTGCAACCTGCAGCCGTACCTTGTCCA
GGTAGTGCCTCTGACCTTCTCCATGGGCACCACCCCCCATCTGCCGGAGCATCTGTGCAT
CAAAGAAGAGCTCATTGGTGAGGAAGGCGCCCTGGTGCTCCCGCTCCAGCCCCTCGATCA
CAGCCATCAGCTGGGCCAGCTGCTCTCTCTGCTCATCCCCGGAGGCCCGGTTGTTGAAGG
CGCAGTATCTCGACCCGCACTCCCGGACCAGGCTCCTCAGCCTGAGGTTGTCTGTGTTTG
CCACATACTCATCCAAGGATCCGCCCGCCAAGTCCTCCTTGTGAGTGAAGAGGATGACCA
TGTGTCTCTCGGCTCCTACCCCAAAGACCTCCTTCACCCTGGTCGCAGCCACCACGTCCT
GCTCGGTGAAGCGCCCCAGCTGGGTCACCAGCAGCAGCACGTGGGGCCCTGGCACCGACA
GCAGGTAACAGGCTCCGATATTCTCATACATCTCTTGATCCTGGGCCCCAGCCTCGAAGA
TGGGGGGCGTGTCCACCACCAGGATGGTCCTCCCATTCCACATGCCTGTTGCCCTCTGAC
ACTTCCTGGTCACCGACTGGGCCCCCAGCTTGGACTCAAACACGGGCTGGCAGAGGATGC
TGTTCCCAGTGGCACTTCTCCCACTGCCTGTTTTCCCTACCAGGATGATCCTCAACGAGG
AGGAAGGTTCAAAGCCCTGATGTTCTATTCCACCTTCAGCCATGGTTCCGTATCTGCTCC
TCTGAAGCCCTTCCATTAGCTTCAGGCGCGGTACTGCGGGCTGGGTGCGGCGGGTCGGCG
AGAGCGCGCGGCCGAAGGCTGCAGGGCACGACTGTAGGATAAGAAGGAAAGTGGGGCTGA
CGGAGGGCGCCCCCTGTCCCCTCCGGGCGGGGAGAAACTGCTGCCGCCGAAACCGAGAT
>A1A4M0
TTCACCTGCTCCATGATGAGCCCTGGGTCCGGTTGACTTTGCGGAGCCATGGAGGGCGGC
TTCGGCTCCGATTTCGGGGGCTCCAGCGGCGGGAAGCTGGACCCAGGGCTCATCATGGAG
CAGGTGAAAGTGCAGATCGCCGTGGCCAACGCGCAGGAGCTGCTACAGAGGATGACGGAC
AAGTGCTTCCGGAAGTGTATCGGGAAGCCGGGGGGTTCCCTGGACAATTCGGAGCAGAAG
TGCATCGCCATGTGCATGGACCGCTACATGGACGCCTGGAACACCGTGTCACGTGCCTAC
AACTCGCGGCTGCAGCGGGAAAGAGCCAACATGTGACCGCGACGCGCCAGCAGACCAACC
CCCCAACCCTTGCCCTACCCCCGGACCTATTTCCATAAACGCTGTTTGTGAGGCGGGGTC
CTGNNNNNNNNNNCATGTGCGTACTGCCTACCAGAAGTTTATGAGGACGACATTGGTGCT
GGGACCGTTGGGATTCTACCCGTCCTTTCCGCCTAGCCTCCCACCTGCTAGCCGGTGTAG
CTTGGGTTTTGGTAGGGGCGGCCTTGGCTCCGGTGCCACCTCCCTTTGTGCGCCTGTTAA
CGGATTAAGTCGTATGGACCGTGATGGGGCCTCAACCCGGCTTACACTGTCTGCCTGGGA
GGAGGGTGCTGGTTGACACATCACAAGCTTTATTCAGCGGCCAGAGAATGGAGAAGCTTG
AACTAGTTCAGGGCTGAACTTGACAACCCCCTGGCGAGAGGGATTTAATTTTAAAGGGAG
GAGTGAGGTCAGTGATGGGGAGCCATGTTTATTAGTTTACCTGGGAAGGGGCAGGGCTTT
TTTTGAGGAAGTGGGGGACCACCTCCTTTTTATCCTGTTTTGGTCTTTTAATGTATGGTA
CTGGCTGCTGGGAGG
>A1A4M3
CAGCTGAGGTCGAGAATGCCAAGTGCCAGAACTCCAAGCTGGAGGCTGCAGTCACCCAGG
CTGAGCAGCAGGGCGAGGCAGCCCTCGCTGATGCCAAGTGCAAGCTGGCCGGGCTGGAGG
AGGCCCTGCAGAAGGCCAAGCAGGACATGGCCTGCCTGCTCAAGGAGTACCAGGAGGTGA
TGAACTCCAAGCTGGGCCTGGACATCGAGATCGCCACCTACAGGCGCCTGCTGGAGGGCG
AGGAGCAGAGGCTGTGCGAGGGCGTCGGGGCTGTGAATGTCTGCGTCAGCAGCTCCCGCG
GTGGCGTCGTCTGTGGCGATCTCTGCGCCTCCGGTGCTGCCCCTGCCGTCACCACCAGCG
TCTGCAGCGCCCCCTGCAGCGGCAACGTGGTGGTGGGCACCTCTGACGTCTGCAGCCCCT
GCTCTAGGGTGGGCGGCAGCATCCTGGGCTGTAAGAAGTGCTAAGGTCGCCTTCCGGCCC
AGCCAGGACCTCGCTCCACCGGAACGCCCCTCCCGTTGCACCCCCGCCCCCCCGCCCCGG
GGCCGCCCGCGGGCCTGCAGGGTCCTTCTTCCCTGCTCCCTCTCTGCTTCCTTTGCGTGC
CATCTGCCAGGCACCTGAGCCCCGGGGAGGCTGGGGCGCACCCTGACCTCTTTCTGTAGC
CTTTCCTAGTAGTCCTTTTGCTGTCTTGAGGATTCATGCCTTCTTCTGCCTTCTGGGTTT
TGCTGGATTCTTTGTGCCTGCCTGATCCCCTTCACCTAATCTGGAGGA
>A1A4M8
CTGAACCGCTCTTCCGATCTCTTCCTCTGGGAATAACAACTTGAAAGCTCACCCACCAGC
CTGCAAACGTGAGGTCAGCCCCTGCCACTGGTAAGCAGAAGTTAGTCTTTCCCTTCTCTG
TCACCGAGCATACTGCAGCCTTAGGCCCAACACCAAGGCCAGGCATCTGCAGGCAGATGC
TAATAAATCCTTGGGGATGTCTCTCCCACATGACTTGCCCCAACCAGCTGGCTCACATTT
CGGAATGTGGCTCTTTAAGGCACCAAGTGATCTTAAGCATTGGCTCTATCTCTGATCTAA
GGCCTCCCCTCTACACACTGCTTGTGTGCTCATGACTGCCAGTTGCTAGCCTGCCCTTCC
AACCCCTTATGTCCTGGACAGTGTGCTGCCACGACAGCCCAGGGTCCATTAATGGAAGGA
AGGCAGCTTTGGGAAGTTTTCATCTAGCCCTCAGGCAGGACGTAGCTAATTCTCTGGGAA
ATAGATTTACATCCCTGAGATGAGAAGAGCTGTTCCTCCTTGGGGACGTACACCATCATC
CTAGCAATTTCATCGAGGGCCTCTTCTGTATACAGGAGGTCCTGGCTCAGGAAAGCGTCG
CGTGCACATAGCCTCACGTGACGGAACTCCAGTGGCAGGAAGGGGATGAAGAGGTCAATC
AGGTTTTCCTTCACGAGACGGCTGTGCCCAAAGCCACTGTCTGTGGAGGCCACAATCTCA
GCTTGGAGGCGGGACTCCAAGTGTTCCATCCTGACTTCTTCCCGGGACTGCCCAGCCTTA
AGCAGGTTCAGGACCACCTCGTTGATGATATTGCCCCCAAGGTTACTGAGAAAAAGAAAG
ATGGTTCTCTTGGACTCGGCTCTGCGGTTGCTGGGGGCCTGGCGTTCCAGGTGTGGCCTG
AGGGCCTCCAGCAGTCCTGGGTGCAGCTTCTCAGCTTCGTCTAGAATGAACAGGGTCTGG
CGACAGTGCTCCTGCGTCTTCCTGATCTTGTCCGTCAGCTCCTCCTCATACAGGTCCACA
TTCTTGGGGTGAGGGAAGTGCAACGTGGAGATGAACACCTTGACACAGTCGCTCCTCAGC
CCGTCCTGGTACAGGTTTTCTGCCAGCATCCGCGCCACGAAGTTCTTGCCTGTGCCAGAC
CAGCCGTGGAACGACAGAGCCAGGGCCTTGTCCGGCCGAGGCATCTCTAAGTAGCCCCTC
ACCGCCGTCAGGACCAGCTCCCGGGCCAGGTGCTGGCCATGCAGGCGCACGCGCAGGTCC
GCCTCAAGGCCTGTGAAGTTGTTGATGATCCTGCAGTCCCCTCTGTCGCAGCAGTCCCAG
AAGCCGCAGGACCACGTGCTCAAGATATCCAGGTACTGCTGGCCCAGCAGGGCAAAGCTC
CAGCCCGGGGGCCGCGCCGACGCCTCCTCATCCTTCCCACAGCCCTCAGGCCACACGCGG
CAGCTGAAGAGAGCCCAGTAGCGTCTGGAGAGCGCGCCGGCCGCCCTCAGTCGTTCCCGC
AGGCCCTTGAAGGCCAGCCAAGCCCCGGCCGAGCCTGCCTCCTCGGTCCCCTCCCTCGGC
CTTGCCTGGCCGCCGTGTCCCCACGCACTCGGGGGCGGCAGCAGCAGCGACAGAAGCAGG
AGCCAGAGCAGACGCTCTGTGCCCCCGAGCATGACCAGGCCGGCAGCAGATCCCTCCACC
GCTGGGCCTTCCCGGCCCTTTCAGGGTCCCGGCCTGAGGGCGGGCGCCCGTACTTCCGAG
GCCCG
>A1A4M9
TGTCATATACCATACTTTATTTAAACTCACACCATTTTTTCTACTAGTAAAATTTGAAAT
AGATGCATTTGGGGAAATAACCAGGAGAAATAAACAGGAAATAAATGTGCTTCCGTATCG
CATGTCTATATAGCTACAAGGGAGTAGTTATGGCACCTTTCTTCAATGAATACATTTTCA
GTTACCGGTATTCAAATTATTCCTTATCCAGTGTAGGTAACAGCAGAAGTCAAATTTATA
AGCTAAAGGTAAAACAAGAGGTCAACAGATAGTGTAGATCTCGATATAGTTAAGCATTGC
ATTAAATTCTAGATGTAGTATGTATTGTATTCAAGTATGACATTAGTAGAAGCCAGATCC
ACAGGTCGGTTGGAAAGAAAGAGACTGGCCACTCCTAGAAGAGAAGAAGGTGGGACGGTA
AAAGCTGGATCTACAACTTAGGGATGAGAAAATGTTGGGGCTGTGACCCACGGATTGGAA
ACCACCGGATCCAAAGCCCAGAGATGGGAAAACATGACCAGCAGATTGCAAGTTACTGGA
ACCGAAGCCCAGAGATCCAGAGCAAGTCGTCTGGCAGGGACTGAAGAACGTGGAGGTCCT
CGGGCGGTAGCAGGACGTCTGGCAGGGACTGGACACCACAGTCTGGGTCCTGATGGGCTC
ACAGCAGGTCTCCTGGCTGTAGAGAGAGGAGCCCAGCTGGCAGGAGCTGGGAGAGTAGAG
GTCAGTCCTGTAGACCAGGTTGCTGGGGAAGGAGGAGCCACAGGAGGAGCCTGAGTAGCG
CAGGTGGTCCCGGAGGGAGAGGGAGGAGAAGTT
>A1A4N0
GGATAGGGGCGGGGCGGCCCAGCGGCGCCACCGTTAAGCGTCACGGGCGGGACTCTGCTG
CGGAGCCCCGGGCTTTGAACATGTCGCGGCTGAAGGGGTTAGCGGGGCGGGATACCCGAG
CGGGTTTCCGAACTGAGAGCAGAGACTGCAGTGCCTGCGTACCCCAGGGACTCTTAAAGG
CGGCTAGGAAGAGCGGCCAGTTAAATCTGTCGGGCCGCAACCTCAGCGAAGTGCCTCAGT
GTGTTTGGAGAATCAATGTGGATATCCCTGAGGAAGCTAATCAGAATCTTTCATTCAATG
CCTCTGAGCGATGGTGGGAGCAGACGGATTTGACCAAACTAATCATATCAAATAATAAAC
TTCAGTCACTTACTGATGACCTCCGACTCCTTCCTGCACTGACTGTTCTTGATATACATG
ATAATCAGTTGACATCCCTTCCTTCTGCTATAAGAGAGTTAGAAAATCTTCAGAAACTTA
ATGTCAGCCATAACAAGCTGAAAATACTCCCTGAAGAAATTACAAATCTAAGAAATCTGA
AGGGCCTGTATCTCCAACATAATGAACTCACTTGCATACCAGAGGGGTTTGAACAACTTT
CCAACTTAGAAGATTTAGATCTTTCAAATAATCGTCTTACAACTGTTCCTGCTAGTTTTT
CTTTTCTGTCCAGCTTGGTGCGTCTCAATCTTTCCAGTAATCAACTGAAGAGTTTGCCAG
CAGAGCTAAGTGGAATGAAAAGATTAAAGCATTTGGATTGCAATTCAAATCTCTTGGAAA
CTATTCCTCCTGAATTGGCCAGCATGGAATCATTAGAATTGCTATATTTGCGAAGGAATA
AATTACGTTTTCTACCAGAATTTCCTTCTTGTAAACTATTAAAGGAATTACATGTAGGAG
AAAACCAGATTGAAAAGTTAGGGGCAGAACATCTTAAGCATCTGAATTCTATCCTTGTGC
TAGACCTGCGGGATAACAAGTTAAAATCTGTTCCAGATGAAATTACACTGCTGCAGTCTT
TGGAAAGACTGGATCTAAGCAACAATGATATTAGTAGTCTGCCCTGTTCATTGGGAAGAC
TTCATTTGAAATTCCTGGCACTTGAAGGAAATCCTTTGAGAACCATTCGAAGAGAAATTA
TAAATAAAGGAACCCAAGAAGTCTTAAAATACCTACGAAGCAAGATTAAAGATGATGGAC
CTAGCCAAAATGATTCTGTTACTGAGACTGCCATGACACTGCCAAGTGAATCTAGAGTCA
ATGTGCATACCATCCTCACATTAAAAATGTTAGACTATAGTGATAAACAGACAGCTTTGA
TTCCTGATGAAGTGTTTGATGCGGTAAAAAGTAACATTATCACTTCGATTAACTTCAGTA
AGAATCAGCTATGTGAAATTCCCAAAAGGATTGTGGAACTGAAGGAAATGGTTTCTGATG
TCAATCTCAGTTATAATAAGCTTTCCTCTATATCCTTGGAATTATGTACACTTCAAAAAT
TGACTTTTTTAGATCTCAGGAATAATTTTTTAAATTCTTTGCCTGAAGAAATGGAATCAT
TGACACGGCTACAAACTATCAACCTTTCCTTTAATAGGTTCAAAATACTACCTGAAGTTC
TGTATCGAATTCCCACACTTGAAACAGTTTTGATTAGTAATAATCAGGTTGGAGCTTTGG
ACCCTCAGAAAATGAAGACAATGGAAAATCTGATCACATTGGACCTTCAAAATAATGACC
TCCTACAGATTCCACCAGAGCTTGGTAACTGTGTGAACTTAAGGACATTGCTACTAGATG
GAAATCCATTCCGTGTTCCTCGAGCAGCCATCTTAATGAAAGGAACAGCTGCTATTTTGG
AATATTTGAGAGACAGAATTCCTACTTAAATTGGAGTCATTACATAATCTTGGTCATGTT
AATTCTTAGACTTCTTAAATTGATAACTAACATTTTTCTAAGGTATTATCTTCATTTATG
ATGGTGTAACCACGTATTGTGTTCATACATTTGTTCTAAATGTTTTGCATAAGATTTATG
CAAAAATAATTCACTCATTCCCACATAGCAAACAGTTTCTTCAAAAGTGAATTTTTATTT
ATTATATTTAAATATTTTTATAATGACAAAGCATTTTTATAGAGATGCTTTTCCCATTTC
TACTTGTGTTACGTATATTATGACCAACTGACTTGAATATGACCATCTAATTTCTATCTT
TTCTTTAAACTTTTTTTTAATTTCTAAATTTTCATTGACTATACAATTGAATTTTATTTA
ATACTGTTCTTTGGCTTTTCATTATCCATGATAAGACTTTTGTGATATGGTTGGTATCAA
TATAAGTTTGAAATTAATGTTTATTGTTTTGTTTTAATATAGTTGAAATGTTTTTTCCTA
GTCTTTTTTCCATGTTTCATGAAATCATTTTACCAGGGTTTCTAATGTCACAGAAATGGT
ACACAAGATATAGTTATTAGTGGAGAAAATAATAGAAGTGTTGTTTTAATTGCTCTCACA
ATTTTGAATTTAAAACTTGATTGGACTTTTTTTTTAAGATGCTTAGTACTAAAGTACTAA
GTTTCCATACAACAACCTAGTATTTCTAGATTCAACACATTTAAAGAAATTAGATCTGCA
TATTTTTCCCTCAGAGTGTGAGCATTTAAACGATACCTTTTGTCCTTT
>A1A4N2
CCGCCGCCGCCCGACAACAACAACCCGGAGGGCCCCAACTGGCAGTCCTTCCACCCGACC
CTGCGCGAGAGGTGAGCCCGGGCGCACCCGCCCCGCCCCGCCCGCGCGGCCCGAGCCCGA
GTGTCCTGTGCCTCTGCCCTTTGCAGGAACGCGCTGATGTTCAACAACGAGCTCATGGCC
GACGTGCACTTCGTCGTGGGGCCCCCGGGCGCGGCCCGGCGGGTGCCTGCCCACAAGGTC
GGTAGAGGTTCGGCCCTGTGCGCTCCCAAAGGCGACGGGCCGGCTCCCGAGGATGGACGG
TCCTCTTCTGGGTGTGGCAGCCGCTGGGGGCAGGGAGGGCCCAGGGCTCAGGGCCGCGCT
CCGCCTCTCTCGTCCACAGTATGTCTTGGCCGTGGGTAGCTCTGTCTTCTATGCCATGTT
TTACGGGGACCTGGCAGAAGTCAAGTCAGAAATCCACATTCCCGACGTGGAACCTGCAGC
TTTTCTGATCTTGCTGAAGTACATGTACAGTGACGAGATTGACCTGGAAGCTGACACGGT
GCTGGCCACCCTCTACGCTGCCAAGAAGTACATCGTCCCTGCCTTAGCAAAAGCCTGTGT
CAACTTCCTGGAGACGAGCCTGGAAGCCAAAAACGCCTGCGTCCTGCTATCGCAGAGCCG
GCTGTTCGAGGAGCCCGAGCTGACCCAGCGCTGCTGGGAGGTCATCGACGCGCAGGCCGA
GATGGCCCTGAGGTCTGAAGGCTTCTGTGAGATCGACTGGCAGACGCTGGAGATCATCGT
CACGCGCGAGGCCCTCAACACCAAGGAGGCTGTGGTCTTCGAGGCCGTCCTGAGCTGGGC
GGAGGCCGAGTGCAAGAGGCAGGGCCTGCCTGTCACCCCTCGCAACAAGAGGCACGTGCT
GGGGCCAGCCCTCTACCTGGTCCGGATTCCAACCATGACCCTGGAGGAGTTTGCCAACGG
CGCCGCCCAGTCAGACATCCTGACGCTGGAGGAGACCCACAACATCTTCCTGTGGTACAC
AGCGGCCAACAAGCCCCTCCTCGAGTTCCCCCTGACCAAGAGGAAGGGCCTCGCGCCCCA
GAGGTGCCACCGCTTCCAATCCGCTGCCTACCGCAGCAACCAGTGGCGCTATCGCGGGCG
CTGCGACAGCATCCAGTTTGCTGTGGACAGGAGAGTCTTTGTCGCCGGGCTGGGCTTGTA
CGGCTCTAGCTCTGGGAAAGCTGAGTATAGCGTGAAGATCGAACTCAAGCGGCTGGGGGT
GGTCCTGGCGCAGAACTTAACCAAGTTTGTCTCTGACGGCTCCAGCAACACCTTCTCAGT
CTGGTTTGAGCACCCCGTGCAGGTGGAGCAGGACGCCTTCTACACGGCCAGCGCCGTCCT
GGACGGCAGCGAGCTCAGCTACTTTGGGCAGGAGGGCATGACGGAGGTGCAGTGCGGGAA
GGTGACCTTCCAGTTCCAGTGCTCCTCCGACAGCACCAACGGAACCGGCGTCCAGGGCGG
GCAGATCCCCGAGCTCATCTTCTACGCCTGAGCGCGCCGGCTCTCCGCTTCACGCTCAGC
TCGGCCGCAGCCAGCCATCGGCGCGGGCTGTTCTTAAGGAACGGAGCTGTGCGCCGGTTC
TGATTTCTTTCAACCTTTTTCGCTATGTACAGGCAAAAATGCAGCACTCAGCTTTTAACT
GTATGCCGGAAAGCCAAATTCTTAGCAAGGCTTGTGGTTCTTAGAGTTGCATATATCCAC
CCGGGGAGATTTTGCATTCTTTTCCAACTGCCCCACTGACCTCCCAGTTTAAGAAGATTT
TTGGATCACCTCAGATTTCCTTTTGGGCTTTATTTTGACAAAGAGAAAGAAATACTCTAA
AGTAACAGTAGCAATTATTTTTAAACGGAAACCCTCCCTCTCCCCAAACAGATAAACCTC
AGTGTACAATTTTGAAAGACATTTTGCTTGATAATAAGTAATAATTTAGAAAGTAGACAG
TAGTCATCTTTACCTTCTTATTTCCTTTTAAATATTTTGGGCATTTGCTTTTGGACATTG
CGTTTTCTTAAATCCTAAATTCATAAGTTTGTTAAATTTTTAAACTGCAGCTGTCAATGG
AAGGTAAAGCAAGTAAGAAATTGGAAGTTTTAGATCACAACTTTTGCTACAAGCAGATTT
ATGTTCCTTTAGTTTAGAAGACAGGCAGTTCCAGTACAGAGGCTTCTTTTAGAAGTAACT
AAATTGCAAAACTTTATTGTCAACTGGAGAAAAATTGCAAGTCTGTTAATTGAAACTAAA
ATAGTCTTAAAAGGAAGCCTGAAAAAGTCCCACATGACAAATAGTTTAATTGATGGCACA
TTATAATCCAGAGTTTGAAAAAGTCAAGCTCTTTTCTCCGTGCTTAGCTTTTGATCCCTG
CCACTTGCTGGTTTTCAAAAGTTGTACTGTATAGAATTCCTATTCCCCCATTCCCGTGAA
AAGAGGACCAAACGATTTCTTCAGATGAGTGGAATAACAGTAGTTTTGTAGCGCCACATG
TTAATGTAATAAGATACTTTATGCATTTGTGTTTTTTTTAATCTGAAGTATATTTTACTT
AATCTGCTTTGACCACACTCTCTCTTGTTCGTTAATTATGATTCTGTCCCATTCCTGGAC
TGCTAGAATCTGGCCTGTGACCATCTGAGCGAGCCAGTATGTGCCTGCAGGGTTTTAAAA
AGTGGTCTGGAGTGATAAACTTGATGAGACCTCAATGTTCACTGCCTCAGCATCACATCC
AGTTTCCTCTCTTTTTTTTCCCCCCCATGGATAGTGTAAACAAAGGAGGGAAAAGCTCAT
CAAAACATTCTCCTTCAGCAAAGGCTTGTGCTGGCTTAGTGCCCGGGACCCTAGTGGTGT
ACACTGTGGTCGCTCCCAGTTGAAGTATCCGTGTGTTTCTGGGCAACTTTTCTGCGCAGT
GTGATCCTGAGATGGCTTCCCCGCCACCCAGAGTGTGGTCCCTGGCCACCTCCTTCTCCT
GTTCTGTGAGCCCGAAGCTGGCTCTGGAGCGGGGGCTAGTCCCGGGGTGGGTATGTGCGT
GGGTGCCCGTGCACGTGCGTGTGCACCGGCTCAGGAACTGTCTCCTGCTGCCCGGCCAGC
AGGGCTGGGACAGAAGGGTCCCCCTGCCGGGCCCACCCAGCCCGCAGACGGGGACTGCCT
GTGCTTCCGGGCCGCTTCTCCCCCGTAGACGTGGGCTGCTGCTTCGGCCGGCTTCCCCGA
TGGGGAAAAACACTGGATTACAGAAATGTTTTAGTCGTCTTTGCCCTTACCTATGTCTGT
TAGCATGGAGGGTCAGAAGCTGTTACCAGTGATTAACAGATGAGCGCTCCCAGGACAAGC
TTCCAAAATTATCTAACAGTTATTTCTTATTAGCAGGATAACAGATAGTAGTAGTGGCAA
ACTGTCTATGAAACGGAGGTAGGTTTTCAATTTTAAAAAATATTTCTACAGAGGGTTTTG
TTTATAAATTATGGTTAAACATTTCAGTAACTCATAGCTACCTTACATTTGGTAGACTAT
AGATTTACCTGATTGGAAGGCACTTATTTATAAGCCAGAGGAGAAGAAACTTTTTAGCAC
TAATTTCATTATACTAGATTGTTGTTCGGGGAGGAGTGTGATAACCTTGTTCATTCAGTA
ACACCCATGACCAGTGCTCCTATTAGTAGCTGCCCTCCAGAGGCTGGGAAACTGCTGGGT
GAGAGCCCCATGAGATCCTTTGTACTGGATATGGAAGAACTTAATTTTATGATAATCGCT
GTCACTAGAAGAAAAAGAAATCCGTCATCTGATTGGCTGGTGCCAAGAGCTGTTTTATAA
ATTTGAAGATTGTATTTAAAATAAAAAAATGTTATCTTTTAAATCCTATTCTCCCTTCTG
CATTTTCAGTGACATGGAATTAAGGCTACTGTGCTTGCTTTGTTTTCTTTGATAATCTAA
AATTTTGTAGCTTTCAAAACTAGAAATCATTGTTCTGACAAGGCAAGCAACTGGAATGCA
TAAACACAATTTTATTAAACACTGCCCTGTAGATGCTTTTCCCCACGTATCTGGCAGTCT
TTGTTGTCGTTTATATCCTGGGGATAAGGGGAACTAGGCTAGCAGTTCTAATGTAACATT
CTTTAAGCATATCTTAATATAGTATTTAAGTAAATGGTCTAATTTCTACATAATTATTGC
ACTGAACTGTCTTTTTTTTAAGGTGTCTAAATAAGCTTGCTAATTCAAGACACTAGCCAG
TTGTGCATTAGAGTGCTTGAATTCAGGAGCTTACAGCATTATTTATGAAGGAAAAATATA
TAAATATGAAGTACCTCATGTTGAATGTTATTGTACTGTATTTTTAATGTAACAGTGCAG
ATCTTGTTAGACACATGAATGTGTATAATCATGTTAAATGCAAATAAAATAAAACCGGTT
CATATGTTTGTCTTCCTTAACATTTTTGAAGGTTCCTTAAAGTGGTCAAAAAAAAACCCA
TTCTGGCATTTTGGTGCCACTTAACCTTTTACAGAGATGGTTTTTGCAGGAGCATTTGTT
TGCTAAGTTACTCACATATCATTGATCAGATCGGAAGAGCGGTTCAGCAG
>A1A4N8
AACAAGAGAGAAAGTGATGTCCTTGACAGAGCAGCTTCTTCAACTTAGAACAGCTTCATC
ACCCTGATTGCCTGAGTCCAGCAACTAGGGCTTGCCTGTTTCCACAGTCATCACAACATG
AAGTCTTTGATGTGGGCTGAGGATTTTGGACCTAAGTTTATCCTTTTTTGAATTATTCAA
TATCAATTCAGA
>A1A4P0
CTCTTTCCTCCGTCTGACTGGGTTCTCGACTGCTCTGAGCCGCCGTTGTATTGTGGGATC
GCGGCGCCGTGCCTGAGACGCCCGGATCCGCAGGGGCGCCCACTTGCTAGCGCCTCCTGT
CGTCTGAAAGGTTGCCCTGCTGTTCCTCGGCACCCCAACTCCCCTTACCCCCCCATCGCC
TCCTCCTCCTCCATCCTCCAGTTCAAAATGGCGGCGGCGGCGGCAGCGGCGGCGGCGATG
GCTCCTCCAGGCTGCCCGGGTTCGTGTCCCAACTTCGCCGTAGTCTGCTCTTTCTTGGAG
CGCTACGGGCCGCTGCTCGACCTGCCTGAGTTGCCGTTCCCGGAGCTCGAGCGGGTGCTG
CAAGCTCCGCCGCCGGACGTCGGCAACGGAGAAGTACCTAAAGAACTGGTGGAGCTCCAT
TTGAAGTTGATGAGGAAGATTGGCAAATCTGTTACAGCAGACAGATGGGAAAAATACTTG
ATCAAGATATGCCAAGAGTTTAATAGCACCTGGGCATGGGAGATGGAGAAGAAAGGCTAT
CTTGAAATGAGTGTTGAATGCAAGTTAGCACTCTTAAAGTACCTCTGTGAGTGTCAATTT
GATGACAATCTCAAATTCAAGAATATTATCAATGAGGAGGATGCCGATACCATGCGTCTC
CAGCCAATTGGTCGTGACAAAGATGGCCTCATGTACTGGTACCAGTTGGATCAAGATCAC
AATGTCAGAATGTACATAGAAGAACAAGATGATCAAGATGGCTCTTCATGGAAATGCATT
GTGAGAAATCGAAACGAGTTGGCTGAGACTCTTGCACTCCTGAAAGCACAAATTGATCCT
GTTCTATTGAAGAACTCTAGCCAACAGGACAGCTCTTCCCGGGAAAGTCCCAGCTTGGAA
GAAGAGGAGACTAAAAAGGAGGAAGAAACAACTAAACAAGAGGAACAGAAAGGAAGTGCA
AAAACTAAAAGTGAAGAGCGGCCAATAGATTCAGAAAAATGTTCTACACCCAGTCCTCTA
GAAGGGACTACTGTGAAAATAGAAAAAGAAAGTGAAAAGGAACTTGGAAAACTGCCAGTC
ATAGTGAAGCTGGAAAAATCTGTGCCAGAAAGCGAAGAAAAAAAGATTATCAAAGAAGAA
AGCGATTCCTTCAAGGAAAATGTCAAACCTGTAAAAGTGGAAATGAAAGAATGTAAAGCA
GATCCTAGAGATATCAAAGGTAGTGTGGAGAAGTTAGAGCCTGAGAGGCTAGACTTTGTT
GGCAATGTTAAATCTTCTCAAGAAATTACTGAAAAGTCTACTGAAGAAACCGAGAAACTT
AAAAATGACCAGCAGGCCAAGATTCCACTAAAAAAACGAGAAATTAAACTGAGTGATGAT
TTTGATAGTCCAATCAAAGGACCTTTGTGTAAATCAGTTACTCCAACAAAAGAGTTTCTG
AAAGATGAAATAAAGCAAGAGGAAGAGACTTGTAAAAGGATCTCTACAATCACTGCTTTG
GGTCATGAAGGGAAACAGCTGGTAAATGGAGAAGTTAGTGATGAAAAGGTAACTCCACAT
TTTAAGACAGAACAGATGGAGACAAAGTTTTATGATACAAAGGAAGATAGTTGCAGCCCC
TCTAAGGATAGAAGTGTCATCATGGAGGGAAATGGAGCAGAGTCTGTTAATTCTGTCATT
GCAAGTGTAAAAATAGGTGATCTTGAGAAAGAAGTGGTCCCTTTAGGGAAAGATACAGAT
AATTCAGTATCAGTCTTAGAGACCCAGAGTCAGAAAGAGCACATAGAGGAAACTGGTCCT
TCAGAAATGGAAACCTCTCTTGAGACTGCAGAAATAGCAAAGGATCTCTCTTTAAAAACT
GCTTTATCTACCACTGAATCCTATAGTATGAGAGTTGAAGAGAAGTCTCCCAAAAGTAAG
AAGGATAAGCGCCCACCAGTCCTAGAGTGTCTTGAAAAGTCCAAAAAGACTTTTCTTGAT
AAGGACACACAAAGATTGAGTCCAATACCGGAGGAGGTTCCAAAGACAACTGTAGAATCA
TTAAAGGCCGGGTCTCCTGAGGTAGCTGAAACTTACCCATCATCTAACGTGACTGTCCAC
TGTGAGAAACTAGCCTCAGAAGTTGAGTATCAGAATACAAGTTCACTTGAAGGTCAGTCC
CTGGAGAAAGTAGACCCAGAAATTTTAAAAGTGGATTCTGAATCAACAAAGGTAGAAATC
GATAATCTTGACAATGCCCAGACCTCTGGCACAGGTGATCCTTCTGAGACAAAGGGTTCT
ATGCAAAAAAGCAAATTGAAATATAAGTTGATTCCTGAAGAAGAAAACACTGCCTCAGAA
AACACAGAGATAACCTCAGAAAGGCAGAAAGAAGGCATCAAATTAACAATTAGGATATCT
AGTCGGAAAAAGAAGTCAGATTCTCCTCCCAAAATTGTAGAGCCAGAAACCAAGCAAGAG
AAGACAGAAAAGGAAGAAGAGAAAACAAACGTTGGGCGTACTTTGAGGAGGTCTCCAAGA
ATATCTAGACCCACAGCGAAAGTGGCTGAAATCAGAGATCAGAAAGCTGATAAAAAAAGA
GGGGAAGAAGATGAAGTAGAAGAAGAGTCAGCAGCTTTGCAAAAGACAGACAAAAAA
>A1A4Q1
ATGAATCAGCCAATACTTTATTTTCATACCGGCAAATGTGTCATTAATTGGGAGGCATCT
TAATAGAAGAATTACAACCTGGTGAATCAGAAAGCCAGGTGTCCTGCCCAAGGCAGTGGG
ATGTTCTGGAGAGGAGGCAGCAGGCTGACATCACCTGTCTGCCAGTGACCCTCTCAACCC
TGCGGTGAAGGGGACATGATTTCCCCGGCCTCTGACCTCACCAATGTGACGTCTCAGGGA
AAGAGGAAGAGGCAGTGGCAGCAGCTGAGTATGTCTCCATTGAGGGGTAAGTGAAGGCTG
TTGTGGGTACAGACAGGAAGCTGCCACAGCTCCTACTTCGGGGTGTGGCTGTGTTCTTTT
TCCATCTCCATGGGGAAAATGGATCATCATCCAGTCTCAAGGAGGCAGCCCCTGGGTACA
GTAGGCCCATCCTGCTTGGTGGCCCATCCTGAATGATGGACCTCTCCTGGTTGGTGGCCT
GTCCTGGTTGGTGGATTTGTCCTGGTCGGTGGACTTGTCCAGGCTAGTGACCCATCCTGG
TCAGTGGACCTGACCTGGTCGGTCACCTCTCCTGGTTTATGGCCCTGTCCTGGTTGATGG
CACATCCTGGTTGGGCCTGTCCTTGTCCAGGCCTGGTTTGCGGCTCCACTTGCCAACTTT
TATTAAGCCTGGGGAGCTTCACAGAAACCAGTCTTAAGTTGACAGATCTCCAGAACCAGT
AGGGCATCCTTGCTGATTCATCTGACTCTAGGAGGTTCCACTTAGTGGGACAGACACCTC
TTAAGAACACAGTGAGGTGAGGGAGAAACGGAGCCCTGGAGAATGGTGCATCTGTCTTTT
CTAGTTTCTTGTCAAATATTAGCTCTTTTGAAACAGATACACTGATTTCATTCATCGTTT
TTCTCAGGAAGGATATGTGTGATCCAGTAATTAAAGAAAGCTGAGATTACTCGGGCATAT
TCGAGTGGCATCCTGCAGTGTTCCAGGAACAAGTCCAGGGCACTCTTCAGTCTTTTGGTG
TCGTGCAAAAGTAGCAGCGTTTTCATGTGATCCAGAATGAACACGTCTGAGGGGGACACA
CTGTGAGTTTCCAGTTGTTTAAATAGCTTGTTGGTGCTTTCCATAAAAACACCGGAATCG
GAATCCTTGGAGACACCATCATAAAAATAAATTTCTTGTGTTGACTTCAAAAAGTTCAGG
ATACCATCTGCCTTTTCATTGGTACTTTTCACCTCTTCCTCCTCAGCGTCCGGGACTCCT
CCCTCCTCAAGGGGCAGGACCTGCTCCTCCACAGCGCCCGCAGCCCCGCCCGCCGTGGCA
CCCCCAGCATTCTCTCCATCAGTCGCTCGCACATCCTCCTGCTCACTGCTGGTCTCTTCA
GGCTGGTACATGAAGTGCACGCTAGAGGCTCCTGTTTGTGAGCCAGCTGCTTTCTTCCTT
TGCATTTGCTGTTTCTTTTTGAGTTTCCTTTTTTTATTTTTGCTTATTGTGGGGCCATCT
GTGTGCCGTGGTTGCAATTTTTCTTGCAGAAGACTCTGCTGTTTTTCTGATTCTGCTGGT
TTTACATGGGTGTTATTGGGATTTTTAAATTTTTTCTTTGATTTATGCTTTCTAATTCTT
CTTCTCTTTGGCAGATCGTGAAGATCCTGATCTCCTGTGTCCTCACTGTTGGAAGAGCTC
TCTGAACTTGAGCAGCTCGGTGGCTCCAGCAGAGGGGGGACCCACCCCTTAGGAGGCAGG
CCCACGGTATAGAGCCGCTGCATGGGCTGGACCCGAGTGTCACCACCTGTCTCAGGAGGG
ACACTCTGGCCCTTCTCTCTCTCAGGAGCCACTTTCTCAGATGGGTTTCTGGAGGCTGGA
GTCACAGGCGCCTTCTTTTCTTGGCCGTGTGAAACCTCAGGGTAAAGTTTCTTCAGTACT
TTTCCAACAAACACGTGCCTTCGCAGCGCGGCCATGC
>A1A4Q5
GTGGTAAGAAGAAATGAGAATAATGTACATAAAGTTTATAAGCCTGTGCTCAGCATATAT
TGCTCATAAATATTAGTTTTTCTTTTATTATCACTTTGAAAAAAATGCATAAAGTTTTAC
AGAACATGCCAACTTCAGATAGAAGCTTCTTACATGAGAAATAACCACATGTAAGAAATC
TAGCCTAGCATTTTTTAAAAACAATTACATTTCCCTCTGAGGAACATACTACATAAAACA
GTAATAACTGATAAAAATTCCTCACTAATAAACCAACTTCTAGAGTCTAATTATATAGCT
TCATGTTATAACTTAAGAGGTCCTTTAGAGAATATATATTTTTTAAAAAGTACAAAGTTA
CATGATCAGGAAAAGTACCTTTTAATAAGTAACCACAACATTGTAAAATATTCCTCTAAT
TACATATATGGCTCAGTTTAATCTTAATTTTGCCAAAAAAGAAAAAGATGGCTTGAAATA
GTAAATGAAATAGGTATGTTAATACAAGGAAGCACAACAAACAACTGACATGTTACCTTG
CCACTATCTATGCCTTATGAAATATTTTACAATTTCAGTCATGCTTTTACTATTAAATAC
TGTTATAGTGCCACTTTTAGGATGCTAATTAAGGTAAAGCTTAACATTCTATCCTTCTAA
CAAGAGTTCAAAGAGAATACAGAGATGAATGTGAATATATATTGTGTTTTACAGCATCTG
CTTTCTAATATTCCAAATTTAACAACTTATCTAAATCTAATCTGAGGTATATTAACAAGT
CAAACATTTTTTAATCCACAGCATGGGCTATGTACCATGCAAACACTACTACCACAATTG
CACACAGTGGAAAGAGGTAATATTTATATTTCTGCCATAGGGTTAGCTCAACTGCCACTT
CATCTCTCTTCCTGTTCTTCTTCCGACGACCCTTCAGTCTGTTTTCAAAAGCTTCCAGTT
CAGCCTGTTGTCTTCGTTTTTCCTCTTCAAGGGCAGCTTTGGCTTCTGCTTCTTTTAACT
CAGATGCTTTCTGCTTCATTTCTTTGCATGTTGTGTCACATTCTATGGAAATCTGATTTT
CACGTACTTTGTTGCACTGCACTTCCTTTTTTATTCTTTTACAAGGACATCTAAGTTTCA
CCTTTTGGTTGCAATTAAAGGGACATTCACCAGGATGGCACATTTCTTTGCATCTATGAC
CACAAGGAAGCTCTTTAGGACACTGATTTTTGCAACAACTCAATAGATTCTTTTCATTTA
CATCAGCTGTGGTTATTTTTCTACATTCCACATAAAGACTTGTGATCTTGCAGTGACATT
TTATTCTAAGCATCTGAACACATGGAGGACACTCTCCAGGGTGACATGGCAGGACACACG
GATGAGGACAACCCGACGGCCGTGATTTAGAGCACCCTTCTTCACAGTGAAGGCATTCTG
GGCCAGCCTTTTTTTTGTCAGTGCAGGAATCTGTTTCAGTTACTTTGTGACACTCTTTCA
TACATACATGATTCTGACAAGTTAAGGTTCGTCCACAAACTCTTTTACAAGAATAAGGTC
CTACAGCATGACATGGTAGAGGGCTCACCTCATGTTTTCCAAGACATTCCATAGGAATAG
GAACTTGACATGGAGGACAAGGCAATGCAGTCTGAATAAATGCTGGTTCAGAAGGCTGTT
CCCAAGGGCCTGTAGGCTGGTGCCTGCCAGTTTGCTTTATTAATGCTTGATCATGACACG
GAGCAGGACATAAGTGACCACATTTCTCCAAAACCTTCTGGCAAGGTTGACGACATGGAG
GACAAGAGCCAAAGTGACAGCGATGTTTTTCTTGACTTGTATGATGGCAAGTTGGTGGCC
GACTGCACTGTTCTTTGCACTTGGGGGGTCTTGTGGTACGTTCTCGGCCACAGGGTACTG
TCACCTTTGTATTACCACAATTGCACTTCACATCTACAGTCTCTGGGCAAGGATAACAAC
TACCTCTATGGCAGACAGATGGACACTTATGGTTTCTACATCCTAAAGTCCGTCCACAGT
TTTGATCACAAGGTGGACAGTTTCCAGGGCAACACTTTCTCCTACACTGATGCTTCTGAC
AGTCCCGCATCTTAACACACTTAGTTTCACAAAGATAAGGTTTATGGCACGGCATTCGTT
TTGTATGCTTCCCACAGCGACAATGCTTTTCCACTTCTTGTCTACATGTTTCACAAGGGC
CTCGGTGACAACGCTGTGAACATCTATGGATTCCACATTCAAGTACTTTGTCACAACTGT
CTCCACAAGTTGGTACATCTTCTGTACAAGGCAAGGAAAATTTTGACTTCTGACACGGAC
AGAACCTTTTCCCAGATCGAGGACAATCTCCACAAGCACCTACATGGCAAACTTGCTCAC
ACGTATGATTACCACATGGTAGTGTTTTCCCACACACTTGATCACAGTGCCACAGTGGAC
TTGCACAGCTTCTTTCAGCTACTCGTTTGCCACAGACACACTTTTGTCTACTAACTCTTG
GACAGGGTGGGCAACTTCCTGCATGACAAGGATTTTCACATTTATGCTGTCCACAAAGCA
ATTTCCGTCCACATGGCAGCTGACAGGACCACTCCTTAGCACTGCACCGGCGAGGGATGG
GTTTTGCTTTCTTACAATAACAAGTAGTTGTGACCATCTTGGGACAAGGGGGGCAAGGAC
CTGGATGGCAGAGGAGTAAACACTTATGGCCACAAGAAGGTTTAAAATCTCTCTCACATA
CTTGGCCACACGAATGAGGCACGAGCCACGGATCTAAAGGTGGATCTTCCACTTTTCCAC
AATAGCAATAGTACCTACTAGGTGTGTCAGATCGTTTGTATTCAAACCTACATTTGGGAC
ATGGCCAGGGATAATCTCTCTTTCCAAAATCATCATCCGTCAGAGAAGATACCAGAAACT
GGCTGTCTTTAGCCCACTTCTGGATACAGGGCATGTGAAATATACAGAAACATCCTGAAC
AACTCCAAACTGCTTGGTTTCTCTTCACTGAAGCAATACAAATTAAGCATGTCATAGCCC
CGGCTTGAAAAGCTTCATTTAAGTATTGTTTCGTTCGTTCTAATTCTCGTACATCTCCAT
CTGTTTGAGTAGTATAAGTTATAAACGTATTAGCAACTATTTTTCCTCTTTTTCCTTCAA
AATCTTCATCCCCTTCTTCTTCAGATGAAGAGCTAAAGTGTTCTTCAACAATTTTTTTGG
CTGCAGCCTGATTAGCCTTCTTGATTTCCTCAAATTTCTTTTGAGACATTAGCTCTGCAG
CCGCAGGGGTGGCCGCTCCTCCGGGGCTGCGGCCAGGACCAGCAGCGCCCACCGACCCCT
TCTCCCGCCCTCCTCCGGCGCCGCGGAGATGGACTCCATTTCCTGAGGAGGGGGCCGCAG
TGGCTCGTCCTCGGGCTCGGCCTCGACCACCGGCCACCTGGCGCCAGGAAGCTTCCATCC
>A1A4R3
TTTCGTTCATTTAACAAATATTTATTGAATGTCAATGTAGCAGTGACCAAGACAGATACA
GTGCGTGTTTGCTGAGAGCTGACAATTCATGGGATTACTTTTGCTGGAAGCACGAGAAAA
GGAGGGACAGACATTTCAGCTTGGCCTTCAACTATCCCCAGGCTTTGAACACGTGGAGAT
CTGGGTATCAGCAGGGCATTCAAGGTACAGAGGCAGCAGTGGACCGGAAAACANNNNNNN
NNNCACTAAAGCACAAAAAACCTGTGACACACATGGGGATTTTAAAGCAAGAACCATATT
TTAGTGACTCTAAGAATCAATTTTAAGTCAGGTCATCCATTATTTTATGTACCAAAGGAA
AACACGGTTAACATTTAGAGCAGTGGCTCTCTACCTGGGGCAGTTTTGCCCTCCAAGGAA
CATCTGGCAATATCTAGACACATTTTCAGTTGTCGCAACGGAGGGGGCGCTCCTGGCCTT
TCGTAGATACAGGCAGGGATGCTGCTAATCATCCTACCATACAAAGGAGAGCACCCCACA
AGGAGGAATTAGCAGCTCAATGAGTCAATATCACCAATGCTGAGGACTCCCAACTACAGG
ATGTCATAAAGTGAAAGATGCGTCTAGACTATTACAAAAGCATTTTAAGATAGATGAAAT
GCAGTAGTTCTGTTTACCTGGGATGAACCCAGCGTTGCAAAGGAGTACAGGAAAATAATG
CTGGTATTCTGACTCTCTCTTTTCTCCCTTTTAGAACAGTAAAGTGATGATGACCAGGGG
CTGTGTTGAGGAAAAAAAAAAAAAAAACTTGAATGCACTGTACAAGGGCAGCCCTTCCAG
ACTGTGTGTTCATCCGTTGCTTTGGAGAAACCCTGCACTCCAATCGAACTAATAGACTCT
ATTTCTGCTAATTCTGACTCATCTCAGAAGAGCTGCCTCACCCATCATATGGTATATCTC
ATTGTTTTTAAAGCCCAGATCTACACTACTGATTCTATGACACGGCCCCCTGACGCCCAG
TGTAAAACAGTCTTTTATTTTGAACTTCTTTGGCATATCATCTGTGCCTCTCTAACAGTA
CTCCTGTGGTTTATCTTTCCTTTAAATTCAAGTTCCTTTGGGTCAGGATCCATGCCTGGT
TCACACCTGGAACTCTTGAGGACCCCTACAGGCCTCACACGCTACAGGTGGTAAACAAAT
ATTTGTAGAATGCATAATTGAATAAATACACAGCACCAGAAGACTATATAATTAAGTATG
AATCCCTCAGACTTCTCCCGGCAATTTCCGGGCTTTCCTCACAGGGCTCATTCTGTAAAC
CTTTAATCATTTTAGCAGCTCTCAAGTTCTCAAGCTACAGCCGTGGGATCTCTGGGAGAG
CAGCGTTCTCTTTTTCCTAACCACTGCTTTACAAAACACCCTTTAGGAAATTCCATCAAG
CTTCAGTTCACTTTCCTGGGGTGGCAGTCAGGGTTTCGTCTCACAACATTTAAAGCACCT
CACATAGGCAGAGTGCTAAATTCCTTTGAAGAAACAAGGGACAATACGAGCATAAATATA
AGAGCAAGAAATTCTACACTCTTGCTCACAAATTCCAATTATATTACTGATAATTATACG
GCTGCAGGGGCTGGGGTGAGGGGAACTTAGTAACAGAAGCCTTCAAACGTATGACTATTA
GAGAGAGGAAGAAAATAAGGGGGAAAGATCAGTGCTAGAATCTTCATGTGCTCCTTTGAA
AGATAATACAAAGCCAGACTGTTCCTCTTTTATTATTACACAGCTTAGACATGGAAGAAG
TGACTGTGGTCAGTACACATATGAAGATTATGAAGGCCATGGTTTAGATTAATTTGCAGG
GCAACTGTTATAAGGTCCCCCCTTTTCTCCTTCAGGGTGGTCCCTGAGCATCCATCAGTG
TTTGGTGGCTGCTTCTAGCAAGTCTTTTGCTTCATTAATTTTGGTTGCTAAGTAAGGAGA
TCCACCTTTATCTGGGTGATTCAAAATCATGATTCTCCTGTGAGCTGCTCTAATCTTGGC
CTTACTGGCAGATGGGCTTATACCCAAAATGAGACTTGCTTCTCGCCTACTCATTTTCTG
TTCAAATCCTCCTTTATAGTAGGATGAAAAGCTAGGAGTTGAAATCTTCTTCGCAGTTTC
TGTGATTACTTGTCCTAGAGGTTTCCAGATCTGAAATGCGTAGCGACCTGCAAAGCCAAG
AGCTGCAATACCCAGCCCCACAGCTATCAAACTTCTTGCCAGCCCGCGGTCGAGGGATCC
CGAACCGCGCCGCCATGGCTGCCCGGGTCGGCGTCGCGCCCGCCGGAGACGGCCTGCGTT
ACGCCGGGTCCTCGCAGCCCCCCGCCCAGCCGTCGGACGCCGACCTCGACCGCGGGCTGG
CAAGAAGTTTGATTAGCTGTGGGGCTGGGTATTGCAGCTCTTGGCTTTGCAGGTCGCTAC
GCATTTCAGATCTGGAAACCTCTAGGACAAGTAATCACAGAAACTGCGAAGAAGATTTCA
ACTCCTAGCTTTTCATCCTACTATAAAGGAGGATTTGAACAGAAAATGAGTAGGCGAGAA
GCAAGTCTCATTTTGGGTATAAGCCCATCTGCCAGTAAGGCCAAGATTAGAGCAGCTCAC
AGGAGAATCATGATTTTGAATCACCCAGATAAAGGTGGATCTCCTTACTTAGCAACCAAA
ATTAATGAAGCAAAAGACTTGCTAGAAGCAGCCACCAAACACTGATGGATGCTCAGGGAC
CACCCTGAAGGAGAAAAGGGGGGACCTTATAACAGTTGCCCTGCAAATTAATCTAAACCA
TGGCCTTCATAATCTTCATATGTGTACTGACCACAGTCACTTCTTCCATGTCTAAGCTGT
GTAATAATAAAAGAGGAACAGTCTGGCTTTGTATTATCTTTCAAAGGAGCACATGAAGAT
TCTAGCACTGATCTTTCCCCCTTATTTTCTTCCTCTCTCTAATAGTCATACGTTTGAAGG
CTTCTGTTACTAAGTTCCCCTCACCCCAGCCCCTGCAGCCGTATAATTATCAGTAATATA
ATTGGAATTTGTGAGCAAGAGTGTAGAATTTCTTGCTCTTATATTTATGCTCGTATTGTC
CCTTGTTTCTTCAAAGGAATTTAGCACTCTGCCTATGTGAGGTGCTTTAAATGTTGTGAG
ACGAAACCCTGACTGCCACCCCAGGAAAGTGAACTGAAGCTTGATGGAATTTCCTAAAGG
GTGTTTTGTAAAGCAGTGGTTAGGAAAAAGAGAACGCTGCTCTCCCAGAGATCCCACGGC
TGTAGCTTGAGAACTTGAGAGCTGCTAAAATGATTAAAGGTTTACAGAATGAGCCCTGTG
AGGAAAGCCCGGAAATTGCCGGGAGAAGTCTGAGGGATTCATACTTAATTATATAGTCTT
CTGGTGCTGTGTATTTATTCAATTATGCATTCTACAAATATTTGTTTACCACCTGTAGCG
TGTGAGGCCTGTAGGGGTCCTCAAGAGTTCCAGGTGTGAACCAGGCATGGATCCTGACCC
AAAGGAACTTGAATTTAAAGGAAAGATAAACCACAGGAGTACTGTTAGAGAGGCACAGAT
GATATGCCAAAGAAGTTCAAAATAAAAGACTGTTTTACACTGGGCGTCAGGGGGCCGTGT
CATAGAATCAGTAGTGTAGATCTGGGCTTTAAAAACAATGAGATATACCATATGATGGGT
GAGGCAGCTCTTCTGAGATGAGTCAGAATTAGCAGAAATAGAGTCTATTAGTTCGATTGG
AGTGCAGGGTTTCTCCAAAGCAACGGATGAACACACAGTCTGGAAGGGCTGCCCTTGTAC
AGTGCATTCAAGTTTTTTTTTTTTTTTTTCCTCAACACAGCCCCTGGTCATCATCACTTT
ACTGTTCTAAAAGGGAGAAAAGAGAGAGTCAGAATACCAGCATTATTTTCCTGTACTCCT
TTGCAACGCTGGGTTCATCCCAGGTAAACAGAACTACTGCATTTCATCTATCTTAAAATG
CTTTTGTAATAGTCTAGACGCATCTTTCACTTTATGACATCCTGTAGTTGGGAGTCCTCA
GCATTGGTGATATTGACTCATTGAGCTGCTAATTCCTCCTTGTGGGGTGCTCTCCTTTGT
ATGGTAGGATGATTAGCAGCATCCCTGCCTGTATCTACGAAAGGCCAGGAGCGCCCCCTC
CGTTGCGACAACTGAAAATGTGTCTAGATATTGCCAGATGTTCCTTGGAGGGCAAAACTG
CCCCAGGTAGAGAGCCACTGCTCTAAATGTTAACCGTGTTTTCCTTTGGTACATAAAATA
ATGGATGACCTGACTTAAAATTGATTCTTAGAGTCACTAAAATATGGTTCTTGCTTTAAA
ATCCCCATGTGTGTCACAGGTTTTTTGTGCTTTAGTGTGTTTTCCGGTCCACTGCTGCCT
CTGTACCCTTGAATGCCCTGCTGATACCCAGATCTCCACGTGTTCAAAGCCTGGGGATAG
TTGAAGGCCAAGCTGAAATGTCTGTCCCTCCTTTTCTCGTGCTTCCAGCAAAAGTAATCC
CATGAATTGTCAGCTCTCAGCAAACACGCACTGTATCTGTCTTGGTCACTGCTACATTGA
CATTCAATAAATATTTGTTAAATGAACGAAA
>A1A4R6
CGTGACGTCGCCTTCTTCCCATCCCTCGCCTCCTCCCTCTTCCTTTCCCTCTCCAGAAGC
TTGGTCCCAGACTTCCGAAGACCTTTTACGACGTTGGGTATGAGTCGGTCTCGGCGCCGG
GTCCACTTTTCGGCAAAGTGACGTGGACGTCAACAGCAATGGCGGAAGGAGAAGAGGTCC
TGCCACTGCCGACGTCGGGCGACGAAGGCTGGGAAAAAGATCTTGAAGAAGCTCTGGAAG
CAGGAGGTTGTGATCTTGAAACTTTGAGAAATATAATTCAAGGGAGGCCACTGCCTGCTG
ATCTGAGGGCTAAAGTTTGGAAGATTGCTCTAAATGTTGCAGGAAAAGGTGATAGTTTGG
CATCATGGGATGGTATTTTAGACCTGCCAGAACAGAACACTATTCACAAAGATTGTCTGG
AGTTCATTGATCAGCTTTCAGTGCCAGAAGAGAAGGCAGCACAATTACTTTTGGATATTG
AATCTGTAATTACCTTTTATTGTAAATCCCGTAACATTAAGTATAGCTCAACCCTTAGCT
GGATACATCTCCTCAAACCGTTGGTGCATCTTCAGCTGCCACGCAGTGATTTATACAACT
GCTTTTATGCGATCATGAATAAGTACATTCCCAGGGATTGTTCCCTGAAGGGGAGACCAT
TTCATCTTTTCCGATTACTCATCCAATACCATGAACCTGAGCTTTGTTCTTTTCTTGATA
CAAAGAAAATTACTCCAGACTCCTATGCACTCAACTGGCTTGGAAGCCTTTTTGCCTGTT
ATTGTTCCATTGAAGTCACTCAGGCAATATGGGATGGATATCTACAACAGGCAGATCCAT
TTTTTATTTATTTCTTAATGTTAATAATCCTTGTTAATGCAAAAGAAGTCATTTTAGGAC
AGGAGTCTGACAGCAAAGAAGAAGTTATCCAGTTCTTGGAAAATACTCCATCCAGTTTGA
ATCTAGAAGATATAGAAGACCTTTTCTCTCTGGCTCAGTATTATTGCAGTAAAACACCAG
CTTCATTTAGGAAGGATAATCACCATCTGTTTGGCAGTACTTTGTTGGGAATTAAGGATG
ATGATGCAGATCTGAGTCAGGCTCTTTGCCTGGCCATCTCAGTGTCAGAGATCCTTCAGG
CAAATCAGCTTCAAGGGGAAGGAGTCCGGTTCTTTGTGGTGGATTGCCGTCCTGCAGAAC
AGTATAATGCTGGGCATTTATCAACTGCTTTCCATCTAGATTCAGATCTGATGCTCCAGA
ATCCATCTGAGTTTGCACAGTCTGTAAAATCCCTGCTGGAAGCACAGAAGCAGTCCATTG
AGTCCGGCTCCATCGCTGGTGGGGAGCACCTCTGCTTCATGGGCAGTGGCAGAGAGGAAG
AAGACATGTATATGAACATGGTCCTTGCACACTTTTTACAGAAAAACAAAGAATACGTGA
GCATTGCCAGTGGAGGATTTATGGCACTGCAGCAGCACCTGGCAGACATCAATGTGGATG
GACCAGAAAACGGATATGGCCATTGGATTGCTAGCACCTCAGGTTCAAGGAGCAGCATCA
ATTCTTCTGTGGATGGTGAATCTTCTAATGGTTCAAATGATAGAGGAATGAAATCATTAG
TTAATAAAATGACTGTTGCTTTGAAGACAAAATCTGTTAATGTCAGGGAAAAAGTTATCA
GCTTTATTGAGAATACATCAACTCCTGTGGACCGAATGTCTTTCAATCTTCCTTGGCCAG
ACAGAACATGTACCGAGCGGCATGTGAGCAGCAGTGACAGAGTGGGTTAAGCCTTACCGT
GGCGTGAAGCCTGTTTTCAGCATCGGGGATGAGGAAGAATACGACACAGATGAAATTGAC
AGTTCTTCAATGTCAGATGATGATAGAAAAGAGGTTGTGAACATTCAGACTTGGATAAAC
AAGCCAGATGTCAAGCATCATTTTCCTTGTAAAGAAGTGAAAGAAAGTGGACACATGTTT
CCTAGTCATCTGTTGGTTACTGCAACACATATGTACTGTTTAAGGGAGATTCTTTCACGG
AAAGGATTGGCCTACATACAGTCTCGACAAGCACTAAATTCTGTAGTTAAAATAACATCC
AAAAAAAAANNNNNNNNNNCATCCTGAGCTAATTACCTTCAAGTATGGAAACAGCAGCGC
TTCAGGAATAGAAATCTTGGCAATCGAAAGGTATTTGATTCCAAATGCAGGAGATGCTAC
CAAAGCCATAAAACAACAGATCATGAAAGTTTTGGATGCTTTGGAAAGTTAATGTAAACA
AAAATTATTTCAGAAGAAATTAAGGCAACCAAGAGAAATATGGACATATTTTCCTGACTG
AATACTAATTGGAGACTTTCATTTGCTTATGGGGGTGCTTAAATAGCAAGTCTAAGAAAG
TGTAAATTATTATAATCAATCTCTGGACAGTTAAATTTTTTTTAATTTTCTTTTGCATTT
TTGGTTTTGTAAAATGATTTCTTATAAAGGTCAGTTATCAAATGACTTTAAAGTAGCTGA
CCCTGTGCCCTTATAAACTAAGGGTGCAGAATACAGTTCTGTTTTGAAGAGCTGTTTTAA
GAGAACATGCATCAGTTTCAGATTTAAAAGCAACCATACACATGTGTATTTGCAATGTCT
TCACTGAAAATTAGAGATAGAATTCACTGAAGAGACCCCTGTAATTGCTACATTTAGTTT
TACCCACTGAGCAATGTCAGAAACTAAAAAGTATTATATAGATCAATAATTAGCTTGCCA
TTTCTGATCTTAAAAAAGAATGAAATCTTTTTAATAAAATGGATGAAGATTCCAGCCAAC
TCAAATTCAGACCAGCTAGTAAAATGTTGAAACATCAGTTTCTAAGTCATCTTTGTACCA
TTAGCTAATAGTCTTAACACTGAGTGCTTTAGATACTAAACTTCATCTTAATTGTATCTA
AGGAGCAGTTAAAAGCATTATAATAAGTAGGTAGGCATGTTAAGATTAAAACTAACACTT
GGGGGACAAAATTATATCTTTACAAGTGTCATTGGTCTCTCTTACAAGAGGAGCATTTGA
TTTAGGATATTTCAAAACAGGTGCTGAGCACACATGGATTTATCTTCTGTGAGATTATGT
CTGTGACCACACTAATACTGACTTAAAGAAAAGGTAGATGATTGGAGAGCTGTATAAACT
AGTTTTTATCATCACTTCATGAAATATTTTTCTCGTTTTTTGTTTTCTTATTAAAGTTCT
AGTGGTTTGAAATGATTTTTATTCTCTTAATATGACAAAACTGCAAGGGGTCTGCTTTAT
TTTGCAGCTTTCTCAGTTTAATTCATTGAGGTTTGTGTTAGACACATTTGGTGAAAGAAA
TCCAGGAACACATTTGGGGTCATGGAATGACTGCTTACAAAAATCTGTTTGGGAAGTAAC
AAATCCTCACAACCCGCCGTGTCTTAAAATGTCATGGATTATCTCTAGGGGTTGATAGAA
ATCTTCAGATAGATCCTGTTTACAGCCAGTTATTTTAATTTACTTAAAGGAAATCAAGTG
AATAAAAGGCAACATAGTTCAAGATATTTTATTCTCGTATCTAAATAAAAACAGTTTGAG
TGGTTGAAGACATTTGCATGAAACTGCACCTGGTACAATACTTGATATTTATAACTCCCC
ACGACTGTTGTATTGCATTTTCCCCCTTCTTTTGGTGCCCCTTTTAGAAATGTCCTGAAG
TCTCATTTTTTGCCCATTTCAGCCATGGGACTTTTTTCATAATATTAATGTAAAGATGTT
TGTGTTACTCTTTATAAATTACAGTTGTAAATAAATCAGTACAATTTGCTCACCAAAAAA
AAAAAAAAAA
>A1A4R7
TTTTTTTTTTTCATTTTGGTGCCCAGACATCAAAACATTTCAAATACACTGCCTAAACAT
TTGCACCCCCTAGCTGTTAGGATTCAAATAGATAGTTTTATTTTACATTCCTGTTATGAC
AGAAATTTGAGGCAGGTTTTATGCACATGGCCTGAAAAATACCTCAGAATCAAGTGTTAA
TCTTACCCAATCGAATCATTTACAAACTCTACACTCATACAGCTCAGCCTCTGTTCAGAC
TTGTCATCCCATGCACACTACCCACAAGGAAAAAATTAATTAAAAATAAAAGTCACAACT
CTGCGTACTATTTAAGCTGAATATCCAATTATAAATTGGTACATCAAACTGTCTAAATAA
GATGTTTTAACAATCTTGTTAAAAAAATTCTTGGGCAAAATATATCTAATTTTAAAAAAC
ACCCCAAGATTTTTTAAAAACGCTTGTACTATACAACTTATAGAACCTTGAAATAGGCTT
ACAAGGTTTTAATCAAGGTATTTACATACCAGATGATGTAAAGCAAAAAGAGAAAAAAGA
AAAAAAAATATCTAATTTCCAATGACATTTTAAAATGTACTAATGCATCAGATTTGTATG
AAATTAAAATTAAGGCTTTTTCTGTCATTTGTAGAATTTTAATCTTACATAGTAGCCAAC
CTTGGAAATGTCAGTCTTAAACATTCTTGTTCATCCATTGCATTCAATGCAGTGGAGTGT
GTTAAGTGTTACTTCAAATAATTACATTGTTGCTACTTCTATGTTGAAGCATGCTTTTAA
AACACTGTATTCAATATTTACAATGTATATCATTTAAACTTCATGTAAAAGCATAGGTAT
GACTGTCTGACTTTTAATACAAACACCATACTTGGGATTTTCCCCCCAAAATGAAATGTA
GTTTACTACAGTTTTAATTATGAACACTTTTTAAAGTTTTAAAAATATGTCTTAATGTGA
ACCACCAACATTTGCTCAAGGCAGACAATGCTGTTCCTTATTTAGGTTACAAAATTTCTT
TTATCAGTCTGGTTTCAGTTTCTTTAGGCACAGAGAAAGTATTTCCTCCAAAGCGACTTC
AAAATCATGCATTTCTTCTCAATATCACTTTTTTTTTTTCCTCCTGACTTCGAATGTGGT
CCACCACGGGGGAGGGGAGGGGAGTATCAAAATTCAGGATGAACTTATATGTGATTCCCA
GTTTTTCACGATCCTCCCTTTTTTGCTCTTTTAAAAACACAGTGAGTTAAAATACTGAAC
AGCAAGATAAAAATGGAATAGTATCTAAGAATCAAAATGTATTTACCCATTTCTCCTATT
ATATCAAAATTTGTAGTCAGAATTTTTTATTCACTTTATTTTAGTTTTTATACACAAAGA
AAAATCATGTTCATATCCATCATGAACAAAAACTTAAAAAGGCAGAACTAGAAGACATGT
GTCCTTCACCAAAGCAAAGCTGTGCTAAAGGTTCCAAACATTTCAATTTTTAAAATAAAT
ATTTTCATTTTCCGATGCCTACTTTCATGTCTTCAGAGTGTCACAAGGAAATTGAAGCTA
TCATGAATTACATTTTGTTGAGAGTCCCCGCTCACTGTGTCTGGTAACTGGCCATGCCAT
ATCCAGCTTGGTTGGGAGGAGGTATTACAGGGGGAGGGGCTTGTCCTTGGGGAGGCTGAG
CACCAAATCCACCCATCCAAGCAGCTGAAGGTGATTGATCTACTCCAAATCCTTGTTGAT
TCCATGGCTGCCCGTATACTCCATAAGGCGGTACTTGCCACCCATTTGCCATATACTGTC
CATACTGTTGTGGGTTTCCATAAACTTGGCTCCACTGGCCCCACTGACTATAGTCAACCN
NNNNNNNNNTAGGAAAAAGCAAATCACTGTTTTAGGAAACGAGTAAGAAACACAGTATTT
GAAGAAAGTGGGAGACAAGGAAGAGAAAAACTAAGTAAGCACCCTTATGTGAATAGGACT
CTGTTATTTATCATTGTCTAAGTTTATTGGGGTGGTGACACCTGTGAAAAGAAAGTATTA
AGATTCAGTTAATACCGTAAAATAATCACTTTTAAAATAGCATTAATAAAATCAACTGAA
AGCAGCTATATGCTTTATTTTTTGTTTGCTCTCTTTTACAGACTTTCTAAAGCTCTTATG
TAGATATGTAAGATGGAAACCTTAAAAAGTGCTATGAAAAATCGAATTACCTGTTGAAAG
TTTTTAGTCATATCAGGAGATTCTTTACCCCAATAGCATTTAACAACATGTCCTTCAATG
GTAGTACCATTCACCGAAACAATAGCATGAGCCGCACTTTCATGGGTAGAAAATCTGACA
AATGAATAGCCCTTTTCTGGAAAAACTCTGATTTCCATAATTTGCCCAAATGGTGAGAAG
GTCTGCCTCATAAGCTGATCTGTTAAGCCAGAAGCAATTCCTCCACAATACACAGTACAG
TTTTTTGGACTTGACTGGTTTACTACATCTTCAAATCTCAACTGCTTAGTGTTATTTTCT
TGTGTACTTTTAGGTGCAGGTGGTTTACGTGTGGCCCAATTGGTTCTGATTTGACGACCA
CCCAACCACTGACCTCCCATATGCACAATTGCATTTTCTGCATCCAGTTTATTATAAAAA
GATACAAAGCCATAGCCTTTGGATTTTCCAGTTGCCATGTCTTTAACTACTCGGGCATCC
GATATTTTACCAAAGGGGGCAAATGCTGATTTGATATCTTCTGTTGTAATTTCTGGACTC
AAATCTCCAACAAACACGTGGAAATGATTGGAAGTATCTTTTTTCNNNNNNNNNNTGGCT
ACTTGGTGTTGTTGCCCAGTTTACTTTGACCTCCTTTCCCAAAATTTTTCTGCCATTCAT
AGCAGCTAATGCAGCAGCTGCATCTCTGTGTTCATAAAATTCCACAAAGCAATATGGGTC
ATTGCTTGTATGCTGCAAAACAGAAAATCCAACAGAAGAGTTGACCCTTCTGCTATCGGG
TTGCTCTGTGATCATTTTACAGCTTTTACAGGGTCCAATCTGACTGAATAACTGAAGAAT
AAGAACTTCTGTCACATCTCTGGAGAGGTTACCTACGTATNNNNNNNNNNAGAGTCCGGG
GCTGCCCGTCGTCTTCCATCATGGTGGGTGCGACGGAGCGATCCCGGGACAAGGGGGAGG
GCAGGGCCGGGGAGGGGAGGGGGTGGGGAGGAAGGGGAGGGGGGCTCCGGGCACCGGCTG
GGGACAGAGGAAAAGGCACCGAACCCTGCTCTCGGGCTTTCTCCCCCCAGCCCGCTCCGG
ACACTGCGCTCCAACCAGGAGGAGCAGGAGGAGGAGGAGGATGGACAAAATGGCCGCCGC
CACCAGCCAGGCAGGAAACGGGGCAGAGCGCAGGCGCGGCCCGCCAGGTCACTGCTCAGG
CCGGCGGCGACGACCTGCAAGGGGGATCGCTAAGAGGGGAGGAAGACGGGTCGCTGAGAG
AACCCGGTGCGGTGTCACGGCGAACCACGTCGTCGCTGTGCGCCGGCCGGTCGGCGAAAC
CCAGCCAGCTCGAGTCAAAAAAAA
>A1AT
TTTTTTTTTTTTTTTTTTTTTTTTTCGGGCTAGGTCAGTTATCCTTTAATGCCATGGAGG
GAAGAAGGGGACCTGGCCTGGGAGGGGAAAGCTGAACCCCGAGAGGCACTTAGGCTTGGG
TGGGATTCACCACCTTTCCCACGAAGAGGGGAGACTTGGTGTTTCTGTCGTAGAGGATGC
AGAGGAAGGGTCTGTTGAACTCGACGTCTGGGGGAAGGGACATGGGGATAGCTTCCAGAA
ACGTGGCCCCAGCAGCTTCTGTCCCTTTCTCATCAATGGTCAGCGCAGCCTTGTGGAGCG
CCTTGGACACCATCAGAGGCTGTTCCTCGGTGATCCCTGAGAGGTCAGCCCCGTTGCTGA
AGACCCTGTTGATGCCCAGTTCACCCAGGACAGTTTTCAGATCGTACGTTTCAGAAATGG
ACAGTTTGGGCAAATGTAAATTGGCAGAACTTGCATATTTCTTTTCCAGGAACTTGGCGA
GGAGTTCGTTGTTGAGCTTGTCTTCCAGCTGCTGCAGTTTCCCCAGGTCGGGCAGGATGA
AGCAGGCGGTGACGTTGCCCACGTAGTCCAGCAGCAGCACCCAGCTGGGAGCTTGTCACA
GTAGTGGAGGCAACATGCCAGGCGGTTCATCATGGGCACCTTCACGGTGGTTTGCTCATT
CACGTGGAAGTCCCTCTCCGTGGTGTGCTCGACCTCGAAGGGCTTCTCCATTTTCCTTTA
AAGGATATGTAATTCACCAGAGCAAAAACTGTGTCTTGGTCAAGATCCTTTACCAAAATC
CACAATTTTTCCATGGCTTCCCTTCTCTACATAATCATTGATCTTCTTCTTGGCCTCCTC
AGCATCCCTGAAGTTGATGGAGAAGGCTTTGGAGTGATACAGATTCTTGACATCCTCCAA
AAACGTATCAACTAGCTTTGCACTCTCATTGATGAACAGACCATTGCCGGTGGTCAGTTG
CAGCTGGTGGTTTGGCTGGTTGAGGGTGTGGAGAAGATGCTGAAAGCCTTTGTGGATCTC
AGCCTCTGCTAGCTCAGTGAGGTTGAAACCCAGGCCCTCCAGGATCTCAGTGTGAGTGTT
GCCCTTGGCTCCCAGGGAAAGCATCGCAAAGGCTGAAGCGATGCTCACTGGGGAGAAGAA
GATGTTGCTGGTGTTGGACTGATGGGCCAACTTGTGGTATATGCTGAAGGCAAAGTTGGC
CAGGTTGGGGGCAATCTTGTGGCAGGCTGCTTCCTGGTGGGATGTATCATCTGTCTCTTG
GACAGCGTGTCCTTGGAGAACCCCAGCCAGGGAGGTGGGGGCCAGGCAGCACAGGGCTGC
CAGCAGCAGAAGGCCCCGTGTGATGGAGAGTGCCATTATCGATTCACTGTCCCAGGTCAG
GGCTGTGGTTTCGCTGGATAGTAGGTAGG
>A1BG
GTTTTTTGTGGTTGGGATATCCAAGGGAAAAATAACCTGCCCGCGAGGGCTGCCAGCGGG
ATCCTAAAAAGAAGCTGTGTCCAGGCCTGACATGTCCGGGGCCGAAACGTGCATCCTGAC
TGCTGCTAGTCCCCATAACTGCGTGTGAGAGGTTTGCAAAACTGACCGGAAGGCAGCAAA
TCCATTCAGCGCGGTTATTGACTGTTGCTGTGGCTGAGCCTCTGGGGGTCAAGGTTCGCC
CTTTGCCCCTGGAGCCCAGCTTTCCGGGAAGGACGTGGGGGTCAGCCCCGCCGCCCCGGC
TGCACCTTATAACCCCACAGACAGCCCCGAGGCTGCGGGAGGTGGACCATGTCTGCTCGG
GCAGCCCTCCTGCTGCTCTGGGGTCTGGTCCTGAGCCCGGTGACTGAGCAGGCGACGTTC
TTCGACCCCAGGCCATCCCTGTGGGCCGAGGCCAGCTCACCGCTGGCACCCTGGGCCAAC
GTGACGCTGACCTGCCAGAGCCCGCTGCCAACCCTGGAGTTCCAGCTCCTCAAGGATGGC
GTGGGCCAGGAACCGGTGCACCTGGAGTCCCCTGCTCACGAGCACAGGTTCCCTCTGGGA
CCAGTGACCAGCACCACCCGGGGCCTCTACAGCTGCCGCTACAAGGGCAACGACGATTGG
ATCAGCCCGAGCAAGCTGGTGGACGTGACGGGAGCAGAGCCCCTGCCCCCACCCTCGATC
TCAACCAGTCCCGTGTCCTGGATCACACCTGGCCTGAACACCACGCTGCTGTGCCTCTCG
GGACTTCGAGGTGTGACCTTCCTGCTGAGGCAGGAAGGCAAGGACCAGTTTGTGGAGGTG
GCTGAGGCCCCAGAGGCCACGCAAGCCTCCTTCCCGGTCCACCGGGCTGGGAACTACAGC
TGCAGCTACCGGACCCACGCGGCAGGCACCCCCTCGGAGCCCAGTGCCACAGTGACCGTA
GAGGAGCTGGCCCCGCCGCCGGCGCCCACGCTGACGGTGGCCAGGGAGTCGGCCCAGGTC
CTGAGGCCGGGCTCGCCTGCCTCGCTCACCTGCGTGGCGCCCCTGAGCGACGTGGACTTC
CAGCTGCGGCGGGGCGCGGAGGAGCAGCTGGTACCCCGGGCCAGCACCAGTCCGGACCGC
GTCTTCTTCCTGCTGAGCGCACTGGCCGCGGGCGACGGAGGCGGCTACACCTGCCGCTAC
CGGCTGCGCAGCGAGCTGGCGGCCTGGTCCCGAGACAGTGCGCCGGCCGAGCTGGTGCTG
AGCGACGGGACGCTCCCCGCGCCGGAGCTGTCGGCCGAACCCGCGATCCTGAGTCCCACG
CCGGGCGCGCTGGTGCAGCTGCGGTGCCGGGCACCCCGCGCCGGCGTGCGCTTCGCCCTG
GTGCGCAAGGACGCGGGCGGGAGCCGGGTGCAGCGCGTCCTGAGCCCCGCGGGCCCCGAG
GCCCAGTTCGAGCTGCGCGGCGTCTCGGCGGTGGACTCGGGCAACTACAGCTGCGTCTAC
GTGGACACGTCGCCGCCCTTCTCGGGTTCCAAGCCTAGCGCGACCCTGGAGCTGCGCGTT
GACGGACCGCTGCCCAGGCCGCAGCTCCGGGCCCTGTGGACTGGGGCCTTGACTCCGGGC
CGCGATGCCGTCCTGCGCTGCGAGGCCCAGGTGCCCGACGTGTCCTTCCTGCTGCTGCGC
GCCGGCGAAGAGGAGCCCTTGGCGGTGGCTTGGTCCACCAACCGCTTCGCGGACCTGGTG
CTGACCCACGTGGGCCGCCAGCACGCCGGCACATACAGCTGCCGCTACCGCACCGGCGGG
TCCCGCTCCTTGCTGTCTGAGCTCAGCGACCCGGTGGAGCTCCAGGTGGCAGGAAGCTGA
CCCAGGGGCCGAGCCGGGTGCTGATGGTATCCTCGGGAAGTCCTTTCTCCAGCCTGCCTC
CGATGCCTTGTGCTGCAGCGGGAAGCTGGAGTTCTCCCTGGGGGCAGAGATCGGAAGAGC
GGTT
>A1L4Z4
GTTAACGCGCGCTTTGGGTAGAGGAAGGCTAAGCGGCAGTGCTTGGGATTCAGCTGTGCG
GCTCTTTCCAGCCTTGCCTGGGATTCCCCTCCCAAGCTCGGGTCTTCTCCGTGTCCTGCC
TGGACCCCTGCTCGGCCTCCCTCAGGCCCGCATCCGCACTCCGACCTGGGAAATCCCTTC
TCCGGACTCGCCCTCCCCAGGCCTCAGATTTTCACCCTTCCCCCTCCCCCCACCGCTACT
ACCCCCTGCCTTCAGGTCCATCTGGGGCCGTTATCCCGACTCCCCTCTGCCCAGTCTGGC
AGTCTCTTCCCCTGCCTCTTCTCCCCATCCTAGACCTCTACCCATTTCTGATTGGGTACT
TCCTTTTTGCCCTTCTCTCCCACCTCGGCTACCTGGAGACCGACACTCTTCATACTTCGG
GCCCAAAGCTCAGCCCCTGGCTGTATTCCCTCCATCCCTGCTCCTTTAATTAGCTCATGC
TTTCAATAGAATAGCAGCCCGCTCTTTAGTAGGCTGGTTCTACATTCTCAGCTGCTGTGT
GCCTTTGACCTTTGCCTAATGGGTACTTGACATTTTATATTCCTGGGTCCAGGATGAGGA
GGAGCTTAGCTCCAAGCCAGCTGGCCAAGAGAAAACCGGAAGACGGACCCTCTGATGATG
AAGACTGGCAGCCTGGAGCAGTGACTCCTAAGAAACCTAAGAAATCCAGCTGTGAGACCC
AGAGCCAGGAGTGTTTCCTGTCTCCTTTTCGGAAGCCTTTGACTCAACTAACGAATCGAC
CACCCTGTCTGGACAGCAGTCAACATGGAAGCATTTATTCGAAGCATTTTGTCAAAGCCT
TTCAAAATCCCCATTCCAAATTATCAAGGTCCTCTGGGCTCTCGGGCATTGGGCCTTAAA
CGGGCTGGGGTCCGCCGAGCCCTCCATGACCCCCTGGAAGAAGGTGCCTTGGTTCTGTAT
GAGCCTCCCCCACTGAGCGCCCATGACCAGCTGAAGTTTGACAAGGAAAAACTTCCTGTC
CATGTGGTTGTTGATCCTATTTTGAGTAAGGTCTTGAGGCCTCATCAGAGAGAGGGAGTA
GAGTTCCTGTGGAAGTGTGTCACTGGCCGGCGCATCCCCGGGAGCCATGGCTGCATCATG
GCTGATGAGATGGGCCTGGGCAAGACGCTGCAGTGCATCACCCTGATGTGGACGCTTCTG
CGCCAGAGTCCAGACTGCAAGCCGGAAATCGACAAGGCGGTGGTGGTGTCGCCCTCCAGC
CTAGTGAGGAACTGGTACAATGAAGTTGGGAAATGGCTTGGAGGGAGGATCCAACCTCTG
GCCATCGATGGAGGCTCTAAGGACGAGATAGACCAAAAGCTGGAAGGATTTATGAACCAG
CGTGGTGCCAGAGTGCCTTCTCCCATCCTCATCATTTCCTATGAGACTTTCCGCCTTCAC
GTTGGAGTCCTCCAGAAAGGGAGTGTTGGACTGGTCATATGTGATGAGGGACACAGGCTC
AAGAACTCCGAGAATCAGACTTATCAGGCCCTGGACAGCTTGAACACCAGCCGACGGGTG
CTCATCTCTGGGACCCCCATCCAGAATGATCTCCTTGAGTATTTCAGCTTGGTACACTTT
GTCAACTCAGGAATCCTGGGAACCGCCCAGGAGTTCAAGAAGCATTTTGAATTGCCAATT
CTGAAGGGTCGAGATGCAGCTGCCAGTGAGGAAGATAGGCGTGTAGGAGAGGAGCGACTG
CGGGAGCTCACCAGCATTGTGAATAGGTGCCTGATACGGAGGACATCTGATATCCTTTCT
AAATATCTGCCTGTGAAGATCGAGCAAGTGGTTTGTTGTAGGCTGACACCCCTTCAGATT
GAATTATACAAGAGGTTTTTGAGACAGGCCAAGCCAGCAGAAGAGTTGCGTGAGGGCAAG
ATGAGTGTGTCTTCTCTTTCTTCGATCACCTCACTGAAGAAACTGTGTAATCATCCAGCT
TTAATCTATGACAAGTGTGTGGAAGAGGAAGATGGCTTTGAAGGTACCTTGGACATATTT
CCCCCTGGTTATAACTCCAAGGCTCTAGAGCCTCAGCTATCAGGTTAAGATGCTGGTCCT
TGATTACATTCTGGCGGTGACCCGAAGCCGCAGCAGTGACAAAGTAGTGCTGGTGTCCAA
TTACACTCAGACATTGGACCTCTTTGAGAAGCTCTGCCGAGCCCGAAGGTACTTATATGT
TCGCTTGGATGGCACGATGTCCATTAAGAAGCGAGCCAAGGTTGTGGAGCGCTTCAACAA
CCCATCGAGTCCTGACTTTGTTTTCATGCTAAGCAGCAAAGCTGGGGGCTGTGGCCTCAA
TCTCATCGGGGCTAACCGACTGGTCATGTTTGACCCTGACTGGAACCCAGCCAATGATGA
ACAAGCCATGGCCCGGGTCTGGCGTGATGGTCAAAAGAAGACCTGCTATATCTATCGCCT
ACTCTCTGCAGGAACCATTGAGGAGAAGATCTTTCAGCGTCAGAGCCATAAGAAAGCACT
GAGCAGCTGTGTGGTGGATGAGGAGCAGGATGTGGAGCGACACTTCTCTCTCGGCGAATT
GAAGGAGCTGTTTACCCTGGATGAGGCTAACCTCAGTGACACACATGACAGGTTGCGCTG
CCGCCGCTGTGTCAACAACCGCCAGGTCTGGCCACCCCCTGATGGTTCTGACTGCACCTC
AGACCTGGCTCAGTGGAACCACAGCACTGATAAGCGGGGGCTCAAGGATGAGGTACTCCA
GGCTGCTTGGGATGCTGCCTCCACTGCCATCACCTTTGTCTTCTACCAGCGTTCCCATGA
GGAGCAGCGGGGACTCCACCTTTAACCAGCTGGCCTGGTGTGTAGCTGTTAGAGGAAAGA
GATGGGGAAAGGGCACGCCCTGCCCAATAGGGCACTGTTGAATTTTGTTCTCTGAGAGAA
AAATCAAGAAGGGCTACGTGATGTTTGCCCAAAATTTATTTTATAAGAAAACTTTTGGTT
AAAAAAAAGAGAGGAATAAAGGTATGAAAGGGACTGAGGCCTGGAAGCAGCATGGTAAGC
CCAGCAGAGAGGAGAGGCCTGGTAATGGGCACTCCTATCCTTCACTAAAGCCTGGGTACC
TGCTTGAGAAAGGAAAGCAGGAACCCTGGGGCAGGGAAGGGGACGGGGGCTGTCCTCAGT
GACTGATGACCACTGAAAACCTCCTGGCCCAGGGTACTGGGTAAGAAACCCAAAGGCTCC
AAACCCAGGTGTGGGAATGCCTTTGCTGGGCCCCATCAAGGCCTCCAGGACCTCAGTGCA
AGGGAAAAAGGAAAAAAGAGAAAAAAGGTAGCAGAAAGAGAAAGACAGAAATTGGTGGTT
GGGAGTTCTGGGCAGCCCATGCCTCAGCCCCTACAAGCTGATGGTACCGAGCATGGGCCT
GTGAGGCATGGGCCCATCACATGGTGCTGACGTAATCTGCGAAGGCTTGCGATGAGTCCC
ACGAGTCGCTGACCACATGGCAGGTGGCCCGGAGCCGCCGGATGGCTTCCCTAGCTGTGA
CTGCATCCTGGTCCAGCCAGTTCTGGAAGAGGCGCAGGTGACCAAAGGCCCCACGGCCCC
AGCGTTCCAGCCGCTTGGCAAACTCCAGAAGCCCATCTGGCTTGATGCAGTTGGAACTGA
TATCCAGCTGACAGAGAGAGGAGGATGAATCTTCCGAGAAAACATCTGCCAGGGCCAGTA
GGCCAGCATTCCCTGGGGAGATGGGGAGAAATGCTCATCACCTTCACCCCAGAATAGGAA
ACAAAGGTATCCCAACCCAATTCTGGCTGGAGAGAAGCCAGCCTCCTAAAGCCCCAGCAC
AACTGTATATCCCAACCCCTGTCTTCCCAGTGGAGAGGTCTGTGCCTTCACCCACTGAGT
TTCTAGGTCAGAGGACTGGCTCCTTCCCCCTCTCCCTCCTCAGGGCCCTGTCCCCACCCA
GGCGGTTCCCTGGCAGCCGGAGGCCCTTCAATGTGGAGTTGCCCTTCATAGCAGCAACCA
TCTCGGGCAGAAACTGGGCTGGGCGCTTCTCAAACAGACGGCAAAAGGAGAAGGTAATCT
CTTGAAGAGTCAGATTCTGTAGCAAAAAGAGCACCTCACTCTGACAGTCAGCCAGATTCA
TGTCGTGGAAGCTCAGCCTCTTTAGGGTTAGGTTATACTCTTTGAGTGTCTGCAACACAA
GCCCAAAATCTTGGGGAGAGGCAAAGGTGGCACTATCCAGGGACAGTTGCTGCAGAGAAC
CTGAGGCCTTCAGTACAGAGCAGAGCAGTGGGGCTGGCTGGGCTCCCCGTGGAAATCCCA
TCTCCAGCTGTTCCAGGCAGTTTTCTGGTATCTCCTCATCCCCAATTATGTTGCTAGGGG
TCCCTGCATTCCCAGGCACAGCTGGGTTGTCCCTCTGGCTGGGGTGGTCCACACGGATAG
AGAGGACCCGCAGCAGGGGCAGGGCTCGCACAATGGCACGTGTCAGCTCCAGGATGGGCA
GTGGTGAGAACAGGTCACTGAGATGCAGGGCACGGAGGCGGCATCCAGCCTGGACTGACA
GGGCCCGCAGGCTGTCCAGTAGACGGAAGATATTAGAACCCAGGCCATTATAGGAGAGTG
TGAGGCTCTCCAGAGACACCCAGGAGCTCAGCAGGTGGCACAGTGTCAGAGCCGCCTCTG
TGGAGAGTGGAACTGTGAAGAGCTCCAAGGTGGAAATGCTGCGGAATCGTTGGGAGGCTT
CCAGTGCTGGAAGCCCCAGGCAGCTGGGATCTGATCCATCCAAAGCTCCACAAGCCACTT
CTCCAATTTCCATCTCTTCCCCATCCTCTTTTTCACCCGCCACAATGAAAACAAAGTCAT
ACAGGTCTTCAGATTCTGCGCCACACCCCTGACGGGTGCGAACACCCTTCTTCCCTGCAG
CTCGCTTAAAACGCTTTAGGGGCTTAGGCTGTGGGGCTGAGCTGGCTGGAGCCCGTTTAG
ATGAGGATGTGGAAGAAGAGGAAGCAGAGGCAGAGGAAGTGGTGGCTGG
>A1L4Z5
GAGACCTCCTGAGGAGAGAGACAGATCTAAAGGGTCCCTGGGGGTCATCTCATCTTTCTG
GGCCTCAGTGAGAGCCGAGGAGCTAGGCAGTGTGACAAGCAGGCCTGGGCAAGGAAGTCC
CCAGGCTCCAGGGAGCTGAGCCCTGCCCCGAGAGGGTACTACTCAAATGGAACCGGAGGA
AGCTGCTCTGTGCCAGTCCTGCCCCTGCCCCCTCGCCTGCCACCCTGGCCTCTGGTCTGA
TCAGAATGGGACTCCTGCACTTGCCGACGGCACGTGTTGGTTGCTCAGGCCCACTCAAGC
CCATCAGCGGAGGTCCTTAAGAAGCCTCTCTGCAGGGAATTTTAGATCTATGACCCAGGG
GACTCTTGTCTTCACCGTGGAACACTGGAGAACCCTGGGGTCCCCTGTTCCTCCCAGCCT
CCAGTAGTAAGCTGGGCAGTGGAGGCGCCAGACATGAAAGAAGAAAGCAAGAAACTAGAT
GTTTAATTTTGTCTTTTTAATAAAAAGGCACCTATAAAACAGGTCAATACAGTACAGGCA
GCACAGAGAGCCCCGAACAAGCCTAAAAATTGTCTCAAAATAAAAACGAAGATGTCTTCA
CATATTGTATTTATATATTTATATTTATATATATATATTTATATAATGGTACAAAATGGC
TGGGGGTGTGGCCACGGATGGAGGGAAGCTGGCCTGTGGAGTTCACCTTGGAAAGCTAGT
CTGGTGGCAGAGGTGGGACGAGAGGGGCAGGGGGAGGGCGTCAGGCCCTTTTCAGTTTGA
CCCGTCTCTCCTCTGGGCAGGACACTTAAGAGTCGGCTTGGGGAGTCTTGGGTCAGGGGT
GGGAGGCTCAAGGGCACGGGGCCCAGGTTGAACACAGGGCGGGAACACGTCTGGTGGGGT
GGAGGGCAGGTGGCCCCTGAACCCAGAGCCCCAGGCCCTGGCCCCCCCGGGAGGGGCTGG
GGGAGGCAGGAGTCCACAGCCAGCCCTGGAGGAAGCGCTTGACCTGGCCGACGGGGGACT
GAGGACAGCACCAGACTGGGAGAAGCGAGGACAAATTCCCTTTGTATCACAGCTGCCGAT
GGGAGCCCAAGCCCCCTCAGGTCAGGAAGGCCAGGGACGGGCCATGGCGGAAGACCCCTC
GCCGAGAAATGGGCCTGGGTCCTGGAGGCGGGCACGGAAGGCCTCAGCCAGGGAACTGCC
CCGCCACCTCACAAGGCAGGAAAGGAAGTGAGAAAAGGAGAAGTGTTTTACTCCTGGGGC
CAAGGGGGGGGGNNNNNNNNNNCAAAACACCCAACCGTGTATGGGCTTCAGCTCTGACCA
GAGGAGGAGGGGAGCTCTTCTGGGAAAGGGCCGGGGGCTGACTGGAAGGCAGTGGCTGTG
CCTGGGTGGGCAGGGAGCCCCGAGCTCTGGGCAGAGGGGCCGTGCCAGTGAACCCGCCGA
GGCAGAGAGATGCAGAGGACGCAGCCCCTGCTCCGAGCCGAACACTTTCTCTATTCTGTC
CTCAGCAGGTGGAGGCAGACAGACTGACTGGGCCTAACCCTTTTCCTTCCTTCTCTGGTG
ATAGGAAGGAGGTGGCAGCCTGGGGAAAGAGTTGGGGCCCTGGGGGCTACCTGGCCCAGA
GCCACTGCAGCAGGCAGGGGACCCTCGCGGCCCCCTCCATGCCGGGGGGCCGCCCGTTCA
GCCTCTGCCTCGTCCTTCTTTCCTTCAGCCCAGACTGGGGACCAAGGACTTCAAGTTCTG
GCTTAAGATGTAGCAGCAGGGGACACCAGACATCCACAGCTGGGAAGCCAGGGCCCCCAT
GTCGCCTGCGTGGGGCAGACACGCATGCACTTGCATGCGCGCTCCTGAATCGCTCAGCAG
CAGACAGGCTGCCGCCCTGGGAGGCCTCAGCCCTGCTGGGGCCCACCAGGTGGGAGCCTA
AGGTGGTCTGACCTCAGTTTAGGTGTAGGGATAGTAGCTATGTCATTTCACCGCTGGAGG
AGGGCACAGGAATGGTATCCTTTCTGGACCCAGAGACACTCCCCTGCAGCGGGTAGGTGT
GTCGGACTGTCTGGCCCTGGGTCCAGGGGAAATGGAAGGGGCAATCATTTGAAGGGGTGG
GGGTGGGGGGCGTGGGAGATCGGAAGAGCGGTTCAGC
>A1L4Z9
GGCGGGCCACGTCAGGCAGCCGGCGTGGGGCTGAGCTTGTGGTAGAAGGGAGAATCTGCC
TATATGTAAGAGAAGTAAAAATGTCGGATGACATAAGGAAAAGGTTTGAATTTCCAAATT
CTCTTATCCAGTCACAGGCTGTGGGTCATCTTATTGCTGCAGTTCTAAAGGAAAACAGCT
TTTCAGAAAAGATCCACCAGTGCACAAACCAGACTCCGGCCTTGAACTTGCTGTGGGAGA
AGTGTTGCAGTGACAATGTCGTCGTTCGAACAGCTTGCTGCGAGGGTCTGGTGGCCCTTG
TCGCTCAGGATCACGCGGAGTTCAGCTATGTTCTCAATGGGATTCTCAACCTGATTCCAT
CAACCAGGAATACACATGGCTTGATAAAAGCCATTATGAAGCTATTACAAATGCAAGCTG
TTAAGGAAGGACACAGTGGGGAGAAGAATATTCAGGATATATATAATATTAGAAACCATC
CTCAGCCTTTGATCACTGTTCTTGAGCACAGACCTGATTGCTGGCCAGTCATTTTGCAGC
AGCTGACAGCTTTTTTCCAGCAATGCCTTGAAAGGTCTGAAGTTTCAAGTATCCAAATTA
TGGCACCATTTCTATGGTATCTATATTGTGAACCATCCCAGTTACAAGAATATGCTAAGC
TCCGATTAACTCTGCTCAAAGTCTTACTTAAACCCCGGGTCCCATGTGACAAAGAACAAC
CATCAGTATTGGAACAACAGATACTACAACTGTGTTGTGACATGGTTCCATGTTTGCAGA
TCAAGGATTTGATACAGACAACAGAAGTGATGCTGTTTATTGAAGAAGTATACTTAAACC
TTTTGCGTTATCCTGTTTTCTGGAAAATTCAGCTTACCCAGATAACCCTTCAGCTGCTGT
GTGTCTGTGAAGTCAGCTTAAACATAACTGGGGAATGCTCATCTTTAATTCACCTTTTAG
AGCATAGTGTTGAACTTCTGAAAGAGGATTTTCCTGTTGAACCGGTCATAATTGGAATAG
CTTTGCTACTTCTACAGACTCCAGCAAGTCAACAGAAGCCAATCTTAAGTCTAGCTCTGA
AGCTCCTTTCTTGTGCTGAGAGTCAGAAGATCCCAAAGTCCTCGTTGCTGCTAGTGATGC
CAGTTCTGCAGATACTATCTTCTACTGCCTTGGAAGACTGTATATCCATGGATGAAGAAG
GTCCCTCTAGGCAGCAGTTGGCTCTAAACCTTTTAGAAATGGTACAGCAGGAGTGCTACA
GAGACGAGCACCAGAAGCTCTCCTACAAGCTTGCGTTCCCCATAACCAGCATGTATGGTT
CAATATTTACAGCCTGGAGGATCCTTGAAGTAATGAGAGAAGAGTCTGCGGCAAGTGACT
GGCTGGCTTCCGTGGAGTCACTGCTCCCTATAACCACAGTGATCCCTGCTCATGTCTTTC
TTCTGCTGGCTTACCTCCTTGTTGAAGATAAGGGACGAAATCTTCACCAAATACTGAAGG
TCACTACAGAATTAGCCCAGGCCGATTCCTCTCAGGTACCGAATCTGATTCCAGTTTTGA
TGTTCAAATTAGGAAGACCACTGGCACCTGTGTTATACAATGATATCTTGTATACTTTAC
CTACACTTGGTGTTCACAAGGTGTGCATAGGACAGATTCTACGAGTAATTCAACTTCTTG
GAACCACTCCACAACTAAAAGCTGTCACTTTGCGCTTGTTGACATCTTTGTGGGAAAAAC
AGGATCGTGTCTACCCTGAACTGCAGCGTTTCATGGCCATGTCCGATGTGCCCTCTCTGT
CTGTGGGCAAGGAAGTCCAATGGGAGAAACTAATTGCTAAAGCAGCATCAATTAGAGACA
TATGTAAGCAAAGGCCATATCAGCATGGTGCAGATATGTTGGCAGCTATTTCCCAGGTGC
TGAATGAGTGTACTAAGCCTGACCAAGCTACTCCAGCAGCCTTGGTGTTACAAGGTCTTC
ATGCACTCTGCCAAGCTGAGGTGGTTTGTATTCGCTCCACTTGGAATGCTCTCTCCCCAA
AGCTGAGCTGTGACACAAGGCCTCTCATTCTGAAGACCCTCAGTGAGCTGTTTTCTCTGG
TTCCTTCCTTAACAGTCAATACAGCTGAGTATGAGAATTTTAAAGTTCAAGTCCTCAGCT
TCCTCTGGAACCATACTCAAAACAAGGACCCAGTTGTCGCAAATGCTGCCTATAAATCTC
TGTCACACTTTGGCGCGGGGGACCACACAATTCTTCATCTGCCTGAAGAGGTAAGACCAG
AAATCCAAACTCCTGATGACCTAGATGAAGATGAAGATGAGGAGGGTGATGAAAAAGAGG
TGGATCTTTCCATTCCGGGCTCTTGCTATCTCAAACTTTTGTCACTCACAGATCCTGCAG
TTTTACCAGCTTTGGAGGAATTTTTTACATCACTTGTGAAGCAAGAAATGGTGAATATGC
CCCGTGGGGTGTATCACTCTGCATTGAAAGGAGGTGCCCGCTTAGATCAAGGAAAGACTG
TAGCAGGAATCCCCAATTTTATGTTGAAAATGTACGAAACAAACAAGCAGCCAGGTTTGA
AACCTGGCCTTGCGGGTGGCATGTTATTTTGTTATGATATTTCAATGTATCAGAGTAAAG
ATGGCAAGCCATTGAATCGACTGATGGCCAGTAGAGGGCGAAGCTTCAAGCAGACCTCGC
TTGCTCTAGTGCATGAGGTTCATATCCAGCTTTCCGAGTGGCACCGGGCAATTTTTCTCC
CCCAGGCCTGGCTCGCGTATATGACTCGTGCTTATCATGCCATTTTACAGGGAAGGATAG
GAGAACTGGAATTGCAGTTAAAACATGGAAAAGAAGGACCTGAAGAGGTGCAGTACAAAA
AAAACACAGCCTGGCTCTGGGTTCGAGACATGTTGACTGATGAAATCACCAAAGCAGCTG
CAAAAGACAGCCCGGTGGTCAAAGGCAACGCGCTGTTGGCCTTAAGCAGCCTCGCTGTCG
TCGTTTCCAAACATGAAGCCAGCCTCTGCTCAGACTCTGATGGAGTCCTGGAGGTTCAGC
CTCACTTCCTGTCAGTGAAAGACTGGGTTTCCATGGTATCTGATACCCTTTTGGTCATCG
TTGATAGCCACTACCAACCCAGAGGACACTTTTTCTCCTCGTTTTATCATAAATCCTATT
CCGGTGAAAACACGGCCAGTGCCATTGCCCGTTCTGCGGCCGCCACGGCTTTGTCTCTCC
TGGTGCCAATTTTCATTATCTCTTGCAAAGAGAAGGTTGAGGAAATCCTGAACATGCTGA
CTGCCAGGTTACCTGGGAAACCAAGCGCTGATGAGTCTCAAGCCGTGCAAATCCACATGG
GCCTTGCACTGGGGATGTTTCTCTCTCGCTTGTGTGAGGAGAAACTCAGTGATATATCTA
GCCAACAGATGAACCTTCTTCTGATGAAGTCTTTGGATGCCCTGGAAAACTGCTGCTTTG
ACCCTAGTCTTGAATACAACACGGGCTGTATACTGGGAGTTGGACTCGTCCTGTCCCTCA
TGAGTCACAGCGGCCAGACGGAGTCCCGAGTTCACGTGGCAGCCTCGCTTCGGAAGCTCT
CCGCATACCTGGATGACAGCGGGAGCCAGAGCAGAACCTTCCAGGAGGTCCTTGCCTATA
CCCTCAGCTGTGTATGTACATCTGCGTTCAGTGCCGGCATCGTTGAGGCAGTGGAGGCCG
AAGAGGTCATGAACAAGCTTCGACTGTTAGTGGACAACAGCCAGCAGACTTCAGGTTTTG
CCCTGGCGTTAGGAAACATCATTCACGGCTTGTCTGTGTGTGGACATGGAAAAGCTGAAG
ACTTGGGCAACAGATTGCTTCCGGCCTGGATCAAAACTGTCCTAACAGAGGGTGCTCCCA
CAATGCTTTGCTTGGCAGCTCTTCACGGCATGGTGGCCTTGGTAGGCTCCGAAGGGGATG
TAATGCAGCTGAAGTCAGAAGCCATCCAGTCCTCTCAGTCTCAAGGCAGACTTAATGAAG
TCATTAGAACTTTAACTCAGGTCATCAGTGTGTCTGGGGTGATTGGTCTTCAGTCAAATG
CCATCTGGCTTCTAGGACATCTTCATCTGTCTACTCTGTCCTCAAATCAAAGTAGAACCT
CGGTGCCTACTGACTACAGCTATTTGCCTGAAAGCAGTTTTATTAGAGCAGCCATTGGCT
TCTTCGTTACAGGAGGAAAAAAAGGTCCTGAATCTGTGCCCCCTTCCCTTCTCAAAGTTG
TGATGAAACCCATAGCAACTGTTGGAGAAAACCACCAGTATCCTCCTGTGAACTGGGCTG
CTCTCCTCTCTCCACTTATGAGGCTAAACTTTGGTGACGAGATTCAGCAACTGTGTCTTG
AAATTATGGTGACCCAGGCACAGTCCTCCCAGAATGTCACTGCACTGTTGGGAATGTGGG
TGATGCCGCCTCTGATCCATGGTCTGAGTCTGAATATCAAGAAATACCTTCTCCTATCTG
TGCCTTCATGGATAAAACATGTCTCTGATGAACAGATCGTGGGTTTTGTTGAAAGCTTAA
TGGTGGCAGTTTTTAAAGCAGCTTCCCCACTCTCCAGTCCTGAGTTACGCCCAAGTGCCT
TACAGGGCCTGAGTCAGGCCATGAAACTGCCCAGCCCTTCCCACCACCTCTGGAGTCTGC
TCAGCGAGGCTACTAGGAAAATTTTTGACCTCCTGCCAAATAAGATTCGGAGAAATGATC
TAGAGCTGTATATCAGCGTAGCAAAGTGCCTCTCGGAAATGACCGATGATGAAGCCAATC
GGATTGCCCAGATTACCGAGAGTAGCCTAGAAAAGGCTGCCTTTGTCAGGCTCTACTTGG
TCTCTCAAGGACGATTCCCCTTGATGGGCTTGACTGATGTGCTCAGTGTTGCTGTCCGGC
ACCGTGAAAAAGACACGCTGGCCTGGATGACACTGCACAGCTTGTACCAGGCACGGATTG
TGAGCCACGCCAACACCGGCGTGTTGAAGAGAATGGAGTGGCTCTTGGAACTGATGGGTT
ATATCAGAAATGTTGCTTACCAGTCAATGTATGTTCAGAACGTGGCTCTTGATGAGGCTT
TGGACTTCTTGTTGCTGATCTTTGCAGCCGCAGTGGTTGCATGGGCAGATCACGCTGCCC
CTCTCCTCCTTGGCCTCAGTGCCAGTTGGTTACCATGGCATCAGGAAAATGGCCCAGCTG
GGCCAGCATCAAGCTTGCTTGGCAGGAGTCCATTACACAGGGTCACTCTGCAGGAGGCTC
TCACTCTCCTTCCCAGTAGCATGCCTCTTCTGCTGCAGAAAGAGCCATGGAAGGAACAGA
CCCAGAAGTTCATTGACTGGCTGTTCAGCATCATGGAAAGCCCTAAGGAAGGACTCTCAG
CAAAATCCAAGGATCTTTTAAAAGCTACCCTGCTGTCCTTGAGAGTTCTCCCAGAGTTTA
AGAAGAAGGCTGTATGGACCAGAGCCTATGGTTGGTGAACAGCTTCACAGTAGCCAGCAG
CATTCTCAGCTGGATGAGGAAAACCATATAGGCGGAAGGAATTTTTCAGAATTCGTGTCT
GGGATTGCTGAGACATGATGCAGAGAGCTCAAGGGCATGAAAGGGTGGCCACACAACTCA
GTTTGAACAGTGCATGCCCAGAGAGGTTGCTTCAGTACCCAGGCCAGTTGAGACTGAAAT
AAGAACTTGAATTTTATTTGGCTGAGATCAGTCTGAAGGTTTTCTTTTTTGAAAATTTGA
CTATATCATCTCCTCCCTGCTAAATTCTAGTAAAACAATCTTGTGAAAAAAAA
>A1L501
TTTCAACAATACTGGAGAGATAAAAGGCTCGCCTATTCTGGGATCCCTCTCAACCTCACG
CTGGACAATCGAGTGGCTGACCAGCTCTGGGTGCCTGACACATATTTCTTAAATGACAAA
AAGTCATTTGTGCACGGAGTGACGGTGAAGAACCGCATGATCCGCCTCCACCCTGACGGG
ACGGTGCTGTACGGGCTCAGAATCACGACGACCGCAGCATGCATGATGGACCTGAGAAGA
TACCCCTTGGATGAGCAGAACTGCAC
>A1L502
CCGCCCCGCAGCCAATCGCGGCCGGGGGGCGGAGCTCCGGGCTCCGCCGGATGCTTCCAT
CCGCTGCGGCCCGACGCGCCTCTGGACAGAGCCGCCCCGGCCACTCGCGGCGCGCCCGGG
CGGGAGGAGCCGGTCATGCAGGAGCCGCTGCTGGGAGCCGAAGGCCGGGACTATGACACC
TTCCCCGAGAAGCCGCCCCCGTCACCAGGGGAGAGGACGCGGGTCGGGGTCCTGCAGAAC
AAGAGAGTGTTCCTGGCTACCTTCGCTGCTGTGCTGGGCAATTTCAGCTTCGGGTACGCC
CTGGTCTACACGTCCCCCGTCATCCCCGCCCTGGAGCAGTCCTTGGATCCAGACCTGAAT
CTGACCAAAACCCAGGCATCCTGGTTCGGGTCCGTGTTCACCCTCGGTGCGGCCGCCGGG
GGACTCAGTGCCATGGTCCTCAATGACCTCCTGGGCCGGAAGCTCAGCATCATGTTCTCA
GCTGTGCCCTCGGCAGCCGGCTATGCGCTGATGGCGGGCGCCCACGGCCTCTGGATGCTG
CTTCTGGGAAGGATGCTGACGGGCTTCGCAGGGGGGCTCACAGCTGCCTGCATCCCGGTG
TACGTGTCTGAGATTGCTCCCCCCAGCGTTCGCGGGGCCCTGGGTGCCACGCCCCAGCTC
ATGGCGGTGTTCGGGTCACTGTCCCTCTATGCCCTTGGCCTGCTGCTGCCCTGGCGCTGG
CTGGCCGTGGCCGGGGAGGGGCCAGTGCTCGTCATGGTCCTGCTGCTCAGCTGTATGCCC
AACTCCCCTCGCTTCCTGCTCTCCAAGGGCAGGGACACAGAGGCGCTGCAGGCGCTGGCC
TGGCTGCGAGGGGCCGATGCCGACACCCGCTGGGAGTTCGAGCAGATCCAGGACACTGTC
CAGAGACAGAGCAGCCCCCTGTCGTGGGCCGAGGCCCGGGACCCCCACATGTACCGCCCC
ATCGTCATCGCCTTGCTGATGCGCTTCCTGCAGCAGCTGACGGGCATCACGCCCATCCTT
TGTCTACCTGCAGTCCATCTTTGACAGCACCGCCGTCCTGCTGCCCCCCAAGGATGACGC
CGCCATCGTGGGCGCCGTGAGGCTCCTGTCCGTGCTGATCGCCGCCCTCACTATGGACTT
GGCCGGCCGCAAGGTCCTGCTCTTCGTCTCGGCCGCCGGCATGTTTGCTGCCAACCTGAC
CCTGGGGCTGTACGTGCATTTTGGTCCGAAGTCTCTGGCCCCCAACAGCACCGTGGGCCT
GGAGCGCGCGGCCCTGGCGGGCACGGAGCAGCCCCTGGCCACGCCCACCAGCTACCTCAC
CCTGGTGCCCCTGCTGGCCACCATGCTCTTCATCATGGGCTACGCCATGGGCTGGGGCCC
CATCACCTGGCTCCTCATGTCGGAGATCCTGCCCCTGCGGGCCCGTGGCGTGGCCTCGGG
GCTCTGCGTGCTGGTCAGCTGGCTCACCGCCTTTGCCCTCACCAAGTCCTTCCTGCTGGT
GACGAACGCCTTCGGCCTGCAGGCCCCCTTCTTCTTCTTCGCCGCCGTGTGTCTGGTGAA
CCTGGCCTTCACTGGCTGCTGTGTGCCCGAGACCAAGGGCCGGTCGCTGGAGCAGATCGA
GTCCTTCTTCCGCACCGGGAGGAGGTCCTTCCTGCGCTAGGGAGCGGCCCCGCCGGAGAG
AGCCCCGCCGGAGAGGGCCCCACCAGAGAGGGCGGTGGAGCTGGGCTCTGGCCCCGAAGC
TGCACCCTGCACCCAGGAGGCAGCAGCAACCCACCACCGGCAGCCCAGGCACAGGGGGGC
AGCCCAGAGGCCTGACAGCCCCCGGAACACGTGCCGGCCCCGGGCAGCCCCGGGCAGGCA
GCACCGCCGTCGAGCGTTGTCACACACTCACCCGCCGGACCTGCCAGCAGAGGCAACCGT
CACATGGCCTTGGGCCAGGGACAAGGCCTCGCTAGGAGACCTCGTGCTGAGGATAAACGG
GGCCAGTGCTGGTGGACTGGCTCTGCACAGGGACGCCGCCGCCCCTGTCCGGCTGCTCCC
ATCACCTGGTGGCCGCGTGGGGACCAGGACAGGAAGCTGCACCTGTGAGGCCTATGGACA
CCACAGGGGACGTGCTGGACGCCCACCGGCCAGGGCACAGGACCCTGCATGGACTCTGCC
TCCTACACCCACCCCGCTTCTGGGAACAGGAAGCGATTGAGGGCGAGCTGTGTTCACCCT
ATTTATACCAATAAATGAGAGGAGGGAGTGGGGAGTACTCCCGGTGGGGGAGCCCCCCGC
CAG
>A1L507
CCCCGCCCGCCCCGCGGGATTCCGGGAAAACGGGGTAAGGATGTGGTCGAGGCTTTGAAC
TGCGAGTTGGAGAGGGTGGGACCAAGCCCGAGGCAGATCCAGTGAACGGTAACGCTTTCT
GACGTCATCGACACGCGCCGGAAGCACCGTTCACACGAGCGCTCGAACTGCCCCGGCTGC
GAGGATGGCAGGCTTCGCGGAGCTCGGGCTGTCTTCGTGGCTCGTGGAACAGTGTCGGCA
GATGGGTTTGAAGCAGCCCACGCCTGTGCAGCTGGGCTGCATCCCCGCCATCCTGGAGGG
TCGGGACTGCCTGGGCTGTGCCAAGACAGGCAGCGGCAAGACAGCAGCGTTTGTCCTGCC
CATCTTGCAGAAGCTGTCTGAAGATCCCTATGGCATTTTCTGCCTCGTGCTGACACCCAC
CAGGGAGCTGGCCTATCAGATCGCAGAGCAGTTCCGGGTCCTGGGAAAGCCTCTGGGCTT
GAAAGACTGCATCGTCGTTGGCGGCATGGACATGGTGGCCCAGGCCCTGGAGCTCTCCCG
GAAACCACACGTAGTCATTGCCACACCGGGGCGCCTGGCTGACCACCTCCGCAGCTCTAA
CACCTTCAGCATGAAGAAGATCCACTTCCTGGTGATGGATGAGGCGGACAGGCTGTTGGA
GCAGGGTTGCACTGACTTCACCGTCGACCTGGAGGTCATCCTGGCAGCCGTGCCTGCCCG
CAGGCAGACGCTGCTCTTCAGCGCCACGCTGACCGACACACTGAGGGAGCTTCAGGGCCT
GGCCACCAACCAGCCCTTCTTCTGGGAGGCTCAGGCCCCGGTGCGCACCGTAGAACAGCT
GGACCAGCGCTACCTGCTCGTGCCTGAGAAGGTCAAGGATGCCTACCTGGTCCACCTGAT
CCAGAACTTCCAGGACGAGCATGAGGACTGGTCTATCATCATCTTTACCAACACGTGCAA
GACCTGCCAGATCCTATGCATGATGCTACGCAAGTTCAGCTTCCCCACTGTGGCTCTGCA
TTCCATGATGAAACAGAAAGAACGCTTTGCCGCCCTGGCCAAGTTCAAGTCCAGCATCTA
CCGGATCCTGATCGCAACGGACGTGGCCTCCCGGGGCCTGGACATTCCCACTGTGCAGGT
GGTCATCAACCACAACACCCCCGGACTCCCAAAGATCTACATCCACCGAGTTGGCCGGAA
CAGCTCGCGCAGGGCGGCAGGGACAGGCCATCACGCTGGTGACGCAGTATGACATCCACC
TGGTTCACGCCATCGAGGAGCAGATCA
>A1L515
GGAAGGACCCAGGACGGAAGGCCTAATGAGCCGTCGCCTTCGGGCCTATGCCAGGCGCTA
CTCTTGGGCAGGGATGGGTAGGGTGAGGCGGGCAGCTCAGGGTGCCCCCAGCTCGGGGGG
AGGGCCAGGGGTCCTGGGCATCCAGCGCCCAGGCCTGCTTTTCCTGCCAGACTTGCCCTC
TTCCCCCTTCGTGCCCCGGGAGGCCCAGAGGCACGATGTGGAGCTCCTGGAGAGCAGCTT
CCCAGCTATCCTGCGGGACTTTGGGGCTGTGAGCTGGGACTTCTCAGGGACGACTCCTCC
GCCTCGGGGCTGGTCCCCACCCCTGGCCCCTGGGTGCTACCAGCTCCTGCTATACCAAGC
AGGCCGCTGCCAACCCAGCAACTGCCGCCGGTGCCCAGGGGCCTATCGGGCACTGAGGGG
GCTGCGAAGCTTTATGAGTGCCAACACCTTCGGCAATGCTGGCTTCTCCGTCCTCCTGCC
TGGCGCCCGGCTTGATGGCCGCTGTGGGCCCACTAATGCCCGCGTCAGATGTCATCTGGG
CCTGAAGATTCCCCCTGGTTGTGAGCTGGTGGTCGGGGGCGAGCCCCAGTGCTGGGCTGA
GGGACACTGTCTTCTGGTGGATGACTCCTTCCTATACACAGTGGCTCATAATGGCTCTCC
CGAAGATGGGCCTCGAGTGGTCTTCATCGTGGACCTCTGGCATCCCAATG
>A1L521
GGGGGGGCAACTGGGTCATGAATAATTCATACGGACCGCCCCGCCCATTAGCCACGGCCC
TCCGAATCGTGCTGACGCATGTTGCGTGTTCCAAACCCTAGGAAGTAACGTAACAGTCCC
CGCCCCTAGCACGGAGGGCGGGGCGTCATCTCCAGCACGTGCTGCATCTACCCGCGCAAG
CCCAAAAGGGTGTGCGCAGGCGCTGCTCGCTAGGGGGAGGAAGGAGGCGGGGTGGGGAGG
TTGCTGGGTTTAGAGCCGGGCGGAGACCGCTGAGACTCATTCCTCAGGAACAAGGGTCGG
GTGTCAAGGAGACCTTTTCACACCAGCTCCCCGTCCCCCGCCTACGGTGGGTGGGATCGC
GCGGCAGAGACAAAAGGATATCAGTAGGGACGGACATAGCTGCGAAGGGAAGTAGGGTGT
CAGTTTGGGGTGGTGGGCTTCTGCGGGTGGGGGGCGGGCTGAGAAGGGCTATATTTAAAC
TCCCGGAGCCGTTAAGTTGGTTCGTACTCCGATGCGCGCGCAATCAGGGTGGTGGCGGAG
TGCGCATGCGTGATTCCAGGGAGAGAGGAACGCGCCCCAGCCGTGCGCGCTCGCGCCGGA
GCGGTAGTGGTAGAGGAGAAAGGGGTCGGCGCACGCGCGGTTGAGTCCTCGAGTTGTTCG
GGTCTCGCGGGCATCTTGTTTTGGTCTCGCGGGCGAGTGGGGCGAGCTTTCCGGGGAGGT
GCTTGGGCGCGAGACCAGGGGAGACGAGCAGCACTGCGCGCGCACTCGGGGAAGGAGGCG
GGGGGAAGGGAGCGTGGTCTAGGAAGGGGGGTTAAGCCCCCGGTGCCCCCCTGGTTGCCC
TCGACTGGAACGGAATAAGGGGAGGAAATGATCGAGATGGCGGCGGAGAAGGAGCCGTTT
CTGGTGCCGGCCCCACCGCCGCCGCTCAAAGATGAGTCGGGCGGAGGGGGCGGCCCCACG
GTGCAACCGCACCGAGAGGCCGCCTCCGGGGAGCTCCGCGGCGGGACGCAGCGTGCGCCG
GGCCCGCGCGCTCACTCGGCGGGATCCCCGGCCTCTATGGCCGGCAAGGAGAGCCCCGGG
GCTGCATCCACCCCTCGAGGCGGTCAGTCGCAGCAGCAGCAACGAGGGGGCGGCCCCCAG
GCGCAGTCACTCGGGGAGGCCTGCTTGTCGGATCCGCACGGGCGAGCCGCTCCCCCGGAC
GTGGGGGAGGAGCGACGGGGAGGAGGCGGAACAGAACTGGGCCCCCCTGCTCCTCCTCGA
CCCCGGAATGGCTATCAGCCCCACCGGCCCCCAGGGGGAGGTGGGGGCAAGAGGAGAAAT
AGCTGTCATGTAGGGGGAGGTGGTGGAGGCTTCAAACATCCGGCCTTCAAGAGACGCAGG
CGGGTTAATTCGGACTGTGACTCTGTCTTACCCTCCAACTTCCTCCTGGGGGGCAATATC
TTTGATCCCCTGAACCTGAATAGTCTCCTGGATGAGGAAGTGAGCCGTGCACTCAATGCG
GAGACCCCTAAGTCATCCCCGCTTCCGGCCAAGGGGCGAGATCCAGTGGAGATCCTCATC
CCCAAAGATATTACAGACCCTCTCAGTCTCAATACTTGCACTGATGAGGCCCAAGTTGTC
CTTGCTTCGCCACTCAAGACTGGTCGGAAACGGCATAGACACCGGGGACAGCACCACCAC
CAGCAGCAGCAGGCAACGGGAGGGAATGATAGCCACTCCGCGCTGCCCACAGCCCCCCTC
ACTTCCTCACTCCACGGGGAGGGCACCACGCAGCAGCATGGGGGCCAGAACCGGGACGCC
CCCCAACCCTATGAACTCAACACAGCCATCAACTGCAGGGATGAGGTCGTGTCTCCCCTT
CCATCTGCCCTCCAGGGTCCCTCAGGCTCCCTTTCAGCCCCTCCAGCTGCCTCAGTTACC
TCTGCACCCCCGTCTTCCTCCTCACGACATCGCAAACGACGCAGGACTTCCAGCAAGTCA
GAGGCAGGAGCTCGGGGTGGAGGCCAGGGTTCCAAGGAAAAGGGCAGAGGGACTGGGGGA
GGGCGCCACCACCTCCAGCCACTACCTGCCGCAACCTTCAAAAAGCAACAGTGCAAGTTC
CAGTATGGGAATTATTGCAAGTACTATGGGTACCGCAATCCTTCCTGTGAGGATGGGCGC
CTTCGGGTATTGAAGCCTGAGTGGTTTCGGGGTCGGGACGTCCTCGATCTGGGCTGCAAT
GTGGGCCACCTGACCCTGAGCATTGCCTGTAAGTGGGGCCCATCCCGCATGGTGGGCCTG
GATATCGATGCCCAGCTCATCCACTCAGCCCGCCAGAACATCCGACACTACCTGTCTGAA
GAACTGCGTCTGCCACCCCAGACTTCTGAGGGGAGCCCAGGAGCAGAGAGTGAGGAAGGG
ACCTCAGCCATCCGAAAAAGGAGCTACTTCCCAGCCTCGCTGACAGCCAGCCGTGGTCCC
ATCGCTGCACCCCAAGTGCCCTTGGATGGAGCCGACACAGCGGTCTTCCCCAACAACGTT
GTCTTCGTCACGGGTAACTATGTGCTGGATCGAGACGAGCTGGTGGAGGCCCAGAAACCC
GAGTATGATGTGGTGCTCTGCCTCAGCCTCACCAAGTGGGTGCATCTCAACTGGGGAGAC
GAGGGACTGAAGCGCATGTTTCGCCGGATTTATCGGCACCTACGTCCTGGGGGCATCCTA
GTCCTGGAGCCCCAGCCTTGGTCTTCCTACGGCCGGAGAAAGACTCTCACAGAAAGAATC
TACAAGAACTACTTTCGAATTCAGCTGAAGCCAGAGCAGTTCAGTTCCTACCTGACATCC
CCAGAGGTGGGCTTCTCCAGCTATGAGCTCGTGGCCACACCCAACAACACCTCCAGAGGT
TTCCAGCGTCCTGTGTACCTGTTCCACAAGGCCCCCAGCCACTAAGTGGCCCCCTGAACA
GAAAGTGTGAAGAAGCTGCCTGCTGCTCCAAAGGATCTAGGGGGAGAGGAAAGTATCTCA
AGGTCTTTTCCTTTCTGGCTCCAAAAATAGTTTGCTCTCCTGGATCTGCAGAGAAAGCTT
TTCCTGTGTTGCTGCCCTGGCCTCTTCCCTACACCTCTGGCACCTAAGCAGCAAGCCCAG
CTGTGCTGGAACCATCATCTTCCTCTCCCCCAGCCCACTGGGCTGGATGGCATGGACTGT
TTGCTGCCCTCTAATTTCCTAGGGCATGGGAGTTGGGGGGTATCAAGTTCTCTGGCCTCT
TCCTCCTGTTCTCCCAAGGAGAGAGACTCTTTTCTCCTCGGCCCTTGTCCTGAGCTGCGT
TTCAACAGACCACGGATAGATGGGCTGAAGATTAAGAGGGGGATGTCGGTGGGGAGGCAT
GCAGGTACTGTGAAAATCCTTCCCTCTGCTGTCCCCCACTGGGAGAGGTGGTTGGGTTCC
GAATGTGAGAACAGCACAATAAACTTGATGTTTAGGGCAGCGGCCCCCAAAAAAAAAAAA
AAAAAAAAAA
>A1L522
TTTATTGAGAACAGTGGGCAGGTGGGGAGGAGGGGGTGCTGGCTGCTCGGAAGAATTACG
AACCCAATAGGCTAGTCGGGCAGATTCCACCTGATCACAATCCACGAAAGGGCCCGTGGG
GCGGCACCTGGCCTCCCTGGGATCCCTCAGCAGGGGCATCCGGCAGGCCCCTCAGGGAAG
GTGAGCAGAAAAGAATTGCGGGTGACAGGTTACAATTTCCACAGCTTCCAACCCAAGAGC
AAGGGGTGGTGCTAATCTGGGGAGGAGGACAGTCAGAGCTAATCTTGAGTATCCAGCCCA
GCTCTTCTAGGTTTCTGGAACACTTGTGTTCCTCTGTGGGGATCCTAAAGATGGAGATTC
AGACTAGGAGAGCCCCTCAGTGATGAAAGTTCTAGAAGACTCTAGAACATCCTCAGTTAG
GGAGCTGAGACCTTTCACCCCCCAGGTCTCAGCCATGCTGCTAGAGTCCTAAATGGAGGA
GGTAAGAGGAGGGGTGGTGGCCCCCCCCTGCCCCTCCTAAGGGAGGCAGAGACCTCTTCC
AGACCCTGTGAGGCTGGCCACTGTACCAGGGCCTAGAGGCAAGGCACAAGCACAGAGATT
CTGGGGGAGGGGCTAATCTCTACTCCCCTGATGTCTAAGGGTGGGTGAGGTGGGGAGAGG
GGGGAGTCCCCATGGTTCAGGGTTCCCCACAGAGCACCTCAGAGAAGGTGCAGTGGGGCC
CAGTTCCCCACTCCTGCCTCTCCAGGCCGTGCCAGTGGCCAGGCTGCAACAGTGGGAGGT
AGGGAAGCCGGTAAGGGCATCTTGGCCCCTCTCTCCTTCAGTGGAGTCAGGCTGTTCTCG
GGTTGCCACTTTGTTACTGCCCCCCCCCGCCCCACATACTGAGTTGAGAGGGCTGAAGCC
TCAAGCGGATGAGTAAGTGGGGCCACGGGGAAGAACAGTTAGGCCCTGGCCTTGGTTCCA
GCCACTTGCATCCAAACCTCAGGGGGAAGCCAGTTCTGAGCGGCTCAGCGACAGCGCAGA
GCCTGAGCCGCGCAGCAGCAGTATCGAGGCGTGAGGTCCGGCGCGGGGAGAGGGCCTAGG
GTCCAGCCTGTCTCACTCTCCGGCAGAAGGAGTGCTGAAATGGGGGGAAGCGGGCGGCAG
GAGTGGGCTGTTCCTTCTAGGCCTCTGCTCTGGGGAAAGGCCCAGCACTTCCGAGCAGGG
TGACATCACACATCAGTCATCTCATCCCCCAGCTCGGCATCTTCCGGCTCTCCTTCCTCC
TCCTCTTCCTCCTCCTCCTCCTCAGAGGTCATGTTGGGCTCATCGGCCTCTGCCAGACAT
TTAGGGCAGGAACAGACGAACAGATAGTTCTCCCTGAGGATCTTGTGGCGGCTGTGGCGG
CTGCGCTCCCGCTGGCAGCAGTCTAAGTAGCTGATGCAGATTTCCTCTCCTGGCTTAATA
TCCTCCAGGGCGGTGACATGCAAAAGGAAGTTGTTTTCTGGGAAGGAGGTCTCCGCATTG
GGGACACAGCTGTGGTTGCAGCAGCTCTGCAGCACAAAGAGGCCAGATCCTTCACAGTTA
AGAAACTCGCCGGTTGCTGCCTCGATGTCCTTGTACAGCTGGTCAATGAAGGCATCCAGC
TGCTCACGGTCCTGAGGCTTCAGCTCCAGAGCATCACAGGCATGGACCCACTGGCTCAGG
GAGCTGGTCCCAATTCCTTGGCCATTGGTCCCAACAAGAGCAAAGAGAGACCGGAATCCA
TCCGGAGTGAACCACTGGCTGAGTGCTTCTTCATAAAGCGCCTCTGTGAAGAGTCTCCGC
AGTAGCTCCAGCTGACCCTTGAATTTGTCCCCTAGGAGTTTATGGACAATTTCCTCCTCC
TCATTAGCAGTTTTATTACAGAACTGGGAGAAGAGCCTGATCCAACGATCCTTATCCTTA
GCCTGTTTCACTGTGGCCACCATCCGGGCCATCAACATGATGCTTGCAGTCTCAGGCGGG
TAGTGAACACTCCTCCAGGCCTCCTGCAGCTTATTGAGAGGATGCGCGGGGTCATCCTGG
GAGGGGCCTGGGCACAGGATCTGATGGTATTGCTCAGCTGCGGCCAGTCGACATTCTGCA
CTGCAGTATGTCACCTGGCAATGGGGACAGCTCTGGTGCAGGTCTTGGCGCGCAGTGCAC
AGCTCGGGGTGAGGCAGAACCTGGCCTGGGTTCCCGGTCAGTCTCTGGGCGTTTTCCTCT
GCCTTCTCCAGTGCCCGAAGACAGTGGTCACAGGCTTCGGTAGCGATAAAGTGCATTCCA
GAGAAACTGCGCAGCCACCAGGGGCCGTTCTACGAATATGGTCTCCCCTTTCCGGATCAA
CTGTGTGGCAAACAGCCCCTTTCCCTTGGCGCTGCTCACGAACCGGACTTCCACGGCGAC
CCGGGCCGGGCCCGCCACGCCCACGCAGAAGGAGAACACGTCGCACAGATCGGAAGAGCG
GTTCAGCAG
>A1L523
GCCGCCGCCCGCCCGCCCGGCCCGGGAGGAGGACCGGACCGCTAGCGGCTGGGAGCGCAC
GCGAGCTGGCCATGGCCGCAGGGGCAGCGCCCTGAGCCCGTCCCGCGCCCGCGGGCCCGG
CCGAGCAGGGGAGCGCCCTGGGATGCCCCAGTGGCCCGGAGCGCAGGGAGCGGCAGCCGC
GCGGTGACGGGGAGCGGCGCCCGCCGGACCCGCGACTGTGAGGCGTTGCTGCCGCCGCCG
CCGCCAGCCCCCATGGCCTACATACCCGGTGGAGGTGCCCCAGCCTCGGGGGCGGCCCCC
GTCGGCTCCCAGTACTGCGTGTGCAAGGTGGAGCTGTCGGTCAGTGGCCAGAACCTGCTG
GACCGGGATGTCACCTCCAAGTCCGACCCCTTCTGTGTCCTCTTCACAGAGACGGATGGC
AGGTGGATGGAGTACGACAGGACAGAAACTGCAATCAACAACCTCAACCCCGCTTTCTCC
AAGAAGTTCGTGCTTGACTACCACTTTGAGGAGGTGCAGAAGCTCAAGTTTGCCCTGTTT
GACCAGGACAAGTCAAGCATGCAGCTGGAGGAGCATGATTTCCTGGGCCAGTTCTCCTGC
AGCCTGGGCACGATTGTCTCCAGCAAGAAGATCACTCGGCCTCTGCTGCTGATGAATGAC
AAGCCTGCGGGGAAGGGCTTGATTACGATTGCTGCTCAGGAGCTGTCAGATAACCGGGTC
ATCACACTGAGCCTGGCGGGCAGGAAGCTGGACAAGAAGGATCTCTTCGGGAAGTCGGAC
CCATTTCTCGAGTTTTATAAACCAGGAGATGACGGCAAGTGGATGCTGGTCCATAGGACT
GAGGTGATCAAGTACACGCTGGACCCCGTGTGGAAGCCGTTCACTGTGCCCTTGGTGTCC
CTGTGCGATGGAGACATGGAGAAGCCCATCCAGGTTATGTGCTATGACTACGACAACGAC
GGGGGCCACGACTTCATCGGTGAGTTCCAGACCTCGGTGTCACAGATGTGTGAGGCTCGT
GACGGTGTCCCGCGGGAGTTTGAGTGTATCAACCCCAAGAAGCAAAAGAAGAAGAAGAAC
TATAAAAACTCAGGCGTCATTATCCTGCGTTCCTGCAAGATAACCCGGGACTACTCCTTT
CTGGACTACATCCTGGGAGGCTGCCAGCTCATGTTCACCGTTGGGATAGACTTCACAGCC
TCCAATGGAAATCCCCTCGACCCTTCCTCTTTGCACTATATCAACCCCATGGGCACCAAC
GAATATTTGTCGGCCATCTGGGCGGTTGGGCAGATCATTCAGGACTATGACAGTGATAAG
ATGTTTCCAGCTCTGGGCTTTGGGGCACAGTTACCCCCAGACTGGAAGGTCTCCCATGAG
TTTGCGATCAACTTCAACCCCACCAACCCCTTCTGCTCGGGTGTGGACGGCATCGCCCAG
GCATATTCGGCTTGCCTGCCCCACATCCGCTTCTATGGCCCCACCAATTTCTCTCCCATT
GTCAACCATGTGGCCCGGTTTGCAGCCCAAGCCACGCAGCAGCAGACAGCCACGCAATAC
TTCATCCTCCTCATCATCACGGACGGTGTCATCAGTGACATGGAGGAGACGCGGCACGCC
GTGGTGCAGGCTTCCAAGCTGCCCATGTCCATCATCATCGTGGGCGTTGGCAACGCCGAC
TTCGCAGCCATGGAGTTCCTGGACGGGGACAGCCGCATGCTGCGATCCCACACGGGAGAG
GAGGCAGCCCGCGATATTGTGCAGTTCGTGCCCTTTCGAGAATTCCGCAACGCGGCAAAA
GAGACCTTGGCCAAAGCTGTGTTGGCAGAACTGCCCCAACAAGTTGTTCAGTATTTCAAG
CATAAAAACCTGCCCCCCACCAACTCGGAGCCCGCCTGAGTGCCAGCCCTCACCCAGCAG
CAGCATGCCGGCTGGGCCTCCTGCCCTCCCCAGGAACATGCACGCTCACCCTGCTTCCTT
GTGGGTGGCCCTTTTTTTTTTTAATGATCCACATTTTTATTTTTTACAACCGGACTTCCA
CCCCCAACTTCCTCCAGCCCAGCTGGGCTTCCTTTGTTGGAGTTGACTGATGATGCTTCC
AGGCCAAACTGGCTTCCTCTCCTCCTCTCCCCACCCTCTCCACTCTTAAGT
>A1L525
AAAATCCATGAAACCGGGTCCCAGCCAGTCCCGTCTAGGACAACACAGTTATCAGTTTTG
CTCCATGCCAGCTGGGCTTATTTGGCTATATTTTGGGTCTCCAGCCGTTAATGAATTGCA
GGATTTTCTTCACCTGCAGTTTGCTCAGTTTGAAATCCTCCGAGAGGATTTCTTCTGTGA
GCTGAACGAGCAGATTGCCGTCGATCTTCTCGGTCACGAAGAACACGATGACGTCCTCCG
ACAGCCCGATGAACCGCAGGGACTTGGACACCTCTTCGACTGAGAGTCCCGACAGGTCGG
CGGGCGGCTGCCACGGGGACCCGTCGCCGCAGGAGCGGGGGGCCAGCTGCAGGTGGATTG
GCGACGAGAAGGGGTAGGGCGCGGAGAGGAGGTCCGGCGCACCCTTCTGGACGAAGTACG
CGTCCTCGGACAGGTCCGGAGACCCGGACTTGGGGGCTTCCTCAGCACCGTCGATTTGAA
GGGGCAGAGGCGGGGTGTCCGGGGCCGCTTTCTCTTCCAGCGGCCTCGGGGCCCGGGGGG
GCAAGGCGGGGCAGGAGCTGCTCTGCTTGGCCGGCCCGCCCGCCAGGCTCCTGTCGCCCG
AGCGCTCCAGGCAGTAGCTGGCCGACTTGGGACAGCCCGTGGGCTCCGCGGGGCCCGGCC
CGGGCGGGCTGGCGGCCAGCTCGCGGCCGTCCAGCTCGAAGGTGGCCGGGCAGTTTCTCT
TGGGCGTGCCCGGTGTCTTCTGTCGGGGGTAACTGTAGCTGCGGCTCGGATCCAGCAGGA
AGTCGCTCCTGGTGTGGGTCTCCGACGCTCCGGAGTAATGGTTTGGCCACGAGAGCCTGG
AGGACAGAGCTTCAGAAGTGGGGCTGCCGCACGGGGACTTGGGGTCCACGGAATCTGCCT
TCACTCGGTTACACGGGTAGCAGGACACGGGAGCGCTCTCGGAGGGACTCGTCTCACTTT
TAGTGACGCTGATGTCGTGCAGCCCTGAAGAATAGTAGGACAAGGTGGGGCTGGGCGAGC
GAGTCTGCGGCCGCGCCGGCTTGGCTGTGCGAGGAGGGACCGAGGGGCTGGTGGACTGAG
GCTTTGCGCTGCGGGGCGGGACCGGTGGCGCGTTCAGGAGCCGGCACTCTTCCCGGACAG
CTTCGGATTTGGGAGGCACTGGAGGCGGAGGTAGGGCGATCTCTGCAGATTTCACTGCTG
CACCCAGCGCTCCGGGCACAGGAAGGGGAGAGGTTGCACACTTGGACCGGACAGAACCTC
GAAACTGGTCGCATCTGCTCTTCTCGCTCAGGGAGCGAGTGAGAGGCTGATGGCTGGGCT
TGCCTTCCTCCAGCCACAGCTCTTCATAAGGAAGTTCTGACTTCCCTGCCATGCCGGCAG
ATTCTTCACCAGCTTCTGGGAAAAGGTAGTCGCTCCCGCTGTCCCCCGAGTCCTGATAGG
GTAGGATGTCGTGAGGAAAGGGGGCCCACTCTCCCCCCAGGTCCCTGCAGCCGTGGAGGT
TCACCTCGCTGTTGCCATGGAGATTGTTGCCATACACACAGACCGAGAGCCGGTGGAAGG
ACTGGGTGAGCTCATCGCGAGCATAGCTAAGGGAATTGGGCACGTGGTTGTGGCCGGCGC
ACCGGCCCTTCTTGGGGCTCTTACAGTCCTCGTTCCAGTCGGTTTTCACGTCGCGGACTG
CCCGTGAATACTCATCGATGTCGAACTGTTCTTGGCAGATACCCAGCCAGTGATGGACCA
GGGTTTCGGGCCATCCCTCTCCCTTGACCAGGTGTTCCGGGAGGCTAAACTTGGGCACGG
TCAAGTGCAAAGGGAAGTGCATGGGGAGGATCTTGTTGTTCCGCAGCACACAACAGACCA
CCACTGTCTTGGTCTGGATGTTCACAAACTTGTAGCGGTGCCCCCTCGCGGATGAAGTGG
AGGTCGTACGGGTTTCTGGGTGGTGGGCTGGGCACAGTCACGTTCACAGGGAGCCTGGTT
TTCTCCACGATGTTGCGGATGGTGTGCTCGCCCTCCTGCATTTGAAGCTCCAGGGGGCTT
CGGGTGCTAAACCTGCCCTTGCACTGGAACGGGAGGCTGATGCTCTCGTTGGTCCGGTGA
TTCATGCAAATGAGGCAGGGCATTTTGCCTTTTCCCAGCTTGCTGATGGAATTGAGTTTC
CCAATCTTTTTGAAGATGGTGTTGAGTCGTGACTTCTCCTTGAAAGTCTTTGCATAAAGG
ATTTCTGCCTGGCCCATTAGAGTGAGTTCATCCCCTGTACACAGGGTGATGTTGTAAACT
TCGGTGTCTTCGTGGCATTCACCCGAAGCAACCTTCACGTTGAATGTTATTTCCTCCATG
ACGTACACGCGTTCAGGAAATGCTTTGGCCACCTCCTCCACGCTGTTGAAATATTGCACT
GGCTCCTTTATATCTCGATCTTGTTCCAACAACTTGAATTGCCCTGCATAATGTACCGGA
ATCTCTATCTTTGGCCCAATGACATAGTGGCCCTCCTCCAAGCTATGGGCAGTGATGGTG
GTCCACTGACGGCACGAGTGAATCAGAAGGTAGTCATTTTCCCGCAGCCCTTCTATGCAT
TCTCCGCTGTCCAGCCGCGCGATCTGGGGCAGTCGGTAAGTGCTGACCAGCAGGTCGAGC
GGAACGGCCACCGAGCTCCACTTCACATCCTTGAGGCTGCAGCCCAGCGAGGGCGCCGGG
TCCATCTTCCCCGCCTCCTCCGGCCCCGCGCTCCCGCCGCCGGCACCACCCCGCGCCTCG
GCGGCC
>A1L526
CGGCATGTCAGGAAAGGCGGGCGGCTGCTGATCTCAGTCTGGTCTTCGCTGTCTGGTTCT
GGTTAAGGGGTGGCGGGCAGCGCTCCCCTCTACGGACCGGCAGGATGCGCTTGGCTGTGG
CCGGCTGCTGCCACGGCGAGCTGGACAAGATCTATGAGACGCTGGCGCTGGCGGAGCGGC
GTGGCCCGGGGCGGATAGACATTCTGCTCTGCTGCGGCGACTTCCAGGCAGTGCGCAACG
AGGCCGACCTGCGCTGCATGGCCGTGCCGCCCAAGTACCGCCACATGCAAACCTTCTACA
GGTATTACTCTGGGGAGAAAAAGGCCCCAGTTCTCACGATTTTCATTGGGGGAAACCATG
AAGCCTCAAATCATTTGCAAGAGTTACCCTACGGTGGCTGGGTAGCACCAAACATTTATT
ATTTAGGTTTGGCAGGAGTAGTAAAATACCGAGGAGTAAGGATTGGTGGAATCTCTGGTA
TCTTTAAATCTCATGACTATCGAAAAGGTCATTTTGAGTGCCCCCCTTATAATGCAGCTA
CAATAAGGAGTATATATCATGTGAGAAATATTGAAGTCTACAAATTAAAACAGCTGAAGC
AGCCTATGGACATATTCTTATCTCATGATTGGCCAAGAAGTATCTATCATTATGGAAACA
AGAAGCAACTTCTTAAGACTAAATCTTTTTTCCGACAAGAAGTGGAAAATAACACACTAG
GAAGTCCCGCTGCCTCCGAGCTTTTAGAGCACTTAAAACCTACTTACTGGTTTTCCGCCC
ACCTCCACGTAAAGTTTGCAGCCTTGATGCAGCACCAGACCATGGATAAAGGACAATCAA
CCAAAGCAACCAAATTTCTAGCCTTGGACAAGTGCTTACCACACAGAGACTTTCTTCAGG
TAATAGAAGTAGAACATGACCCCAGTGCTCCTGATTCCTTGGAATATGATGCTGAATGGC
TCACTGTTCTCAGGGCTACTGATGATCTTATTAATGTGACTGAGCGCCTGTGGAATATGC
CTGAGAATAATGGCCTGCATACAAGATGGGATTACAGTGCGACAAAAGAAGCTATTAACG
AAGTACTGGAGAGATTGAATCATGACCTCAAAGTTCCAAATAACTTTAGTATAACAGCTG
CTTGTTATGACCCTAGCAAGCCGCAGACACAAATGCAGTTGGTTCATAGGATCAATCCTC
AGACGACTGAATTTTGTGCCCAACTTGGCATCACAGACATTAATGTCAGGCTTCAGAAGG
CCAAGGAAGACCAGCACTTGTGTGGTGACTATGAAGGGCTGGATGACGTGGAGGGTAATG
ACTCTGGAGAAGACCCTAGTGAATATAACACAGACACATCTGCCCTGTCCTCTATTAATC
CAGATGAGATCATGTTAGATGAAGAAGAGGAGTATGATGATAGTATTGTAAGTGCACACA
GTGACGTGAATACACCGTCTGTAGAACCGTCTTCTGATCAAGCTTCTGACTTTTCTGCAA
GCTTCTCTGACATCAGGATCTTGCCAAGTTCCATGACTGTATCTTCTGACGATACTTCAG
GTTCCCCAGTGTGCAAGGAGGGGAATTCTGGTGACCCTGTGGAGGTGGGGGATGGAAAGG
ACTTAACCACGGTGCCATTGAAGAGGCTGAGTGATGAACATGAACCTGAACAAAGAAAGA
AAATCAAGAGAAGGAATCAAGCCATCTATGCCGCAGTGGATGATAATGATACAGCCTGAG
ACAGTTTACTCGTCTTAGTATTATATGTAGATACATGATTTTTAAGACTATATTTTTAGA
ATTGGATCTTTGACTCAAGACTTAAGTTTGTAATAATGAAGTTACATAAGAAGATTTTAG
TTAGGTATAGACTTTATCTTTAGAACTTTGTATATTTCAGATGAAAAAGATATTAAAATC
TCATATATTTAAAAAAAAAAAAAAAAACTCGAGC
>A1L529
TGAAGGAAAAAACTTACCCAGGTTGAGAAATGAGAAGTTAGGTATGGACAGAATAAAACT
ATTGGGCAAATGTGCAGACACAAGTCAAAAGGAAAAACTGAACACAAGAAGAAAAGGAGA
GAAGGAGGGGAAAGTGGAGGAACTGAGAGAGACATGCTGGCCCTTCCTGGAAAGACTCCT
TATCTCCTGATTTAAGCGCAAGATGCCCTCCTGGGGGGACGCACTGCTCACACCAGCATC
ACAAGTGTACCTAAGTGGTCATGATGACCAAGCGGCAGACAGATCCCCGTGAGCACAGCT
AGATGTCAGCACTGCCCAGGCATCTCTCATGAGGGTGGGCACAGGGACTGGGGATGTGGC
CAATTCTGGTGGCAGAGCCGAAGGAATCAGTGGTAGAAAGTACCAAAAGCAGCCCCGTAA
CCCATTTTAGAGGGAAATATACAAAACCCCCCAAAACCTAAACAAAACAAAACTAAACAA
AACAACTTCTCCCTCCTGAAGAAAACCTCATGGAACAAATGCCCTGCAAGGCCTAATATG
TGTGTTCTCACAAGGCTGGCAGAGGTTATTTTGTCTTGGATTCCACAAAAATTTTGTCTC
CATCCCTAATGCCAAAAGAATGCAAGGCTCGAGAGCTGTACTTCATTTCCTCTGGGCCAA
AGGGCGCTTCATGGTCAAAATAGTAGAGAAGCATGCTGCTCGTGGGTAACTGAACTAGAG
TTTTTAATTGTTTCTTTAGTTCTGCAACTGTTTGGTCCAGACGAATGCTCATCTCTTCCA
CCTGGTCGTTAAAGTGGACTTCTACTTTCGCACTGCTCTGGGGTCTCAGGTCCACTTCTG
CCAAAGGCTCCAACTTCCCATATTTTGTGATGAGTTCATGATACCTGAATGGCACTTCTT
CCTGTGGGACATCCACATAGTAACGGATAAAAAATCTCTCGGAGTCTTCTCGCTCACCAT
CAGTAACAACACTGCCATTAAGTTTGGAGACTGATGGCAATCTGGCTATGACCAACTTCC
TTCGCTCCTCAGTGGTATACGGCTGCAGAAGAGGGATTCCTAACAATCTCACTTCTTCAA
GTTTAGGGAATGAGTTTAGTTTGTCAATGTCTTCCCAGGACTGCAAACCTGACTTGTGGA
GGCTGATGGATCGCAGATTAGGAAACAACCTGGCCAATGAATCATCAGGCTCCTCGATAG
CATTCAAATGGTTGTTGGCCAGGACAAGGGTATCCAGTGAGGGAAACATAACTCCTAACT
TGCGTATTTCAGTCCAATCTTGGAGGTTATTGTCTGTTATATGTAGTAGCTTAAGAGAAT
GACAGCAAATAGAAGGACAAGACACTGTTTCATAGTCATTAAGGCACAGGAAGAGTTCTT
CCAAATCTGGTAACTCCTGCAGTATCGTGTGGACTGTCTCCCAAGAAGCTTTGCTGTTGT
TGAGGACAAGCTTTCGAACCCCAGAGAAGGACCCAGCACATGTTCTTTCTAAAACTGACA
AATTCAGAGGGTTGGAACTCAGGTTTAGAAACTCCAACTGGGGAACATTTGACACAATTT
TACTGACCTCGTGCCAGTCTTCAAGTTTGTTGTCAGAAAAGATCTAGTTCTGACACGTGA
GCACAGAAGGCAGCAATTTCTTTTTCATCTCCTGCACAGGTTATTCCACAGCTGTTCAAC
ACCAGTACACTTGGGAGGTTGAGGCGATCTTTCATAGGAGAGCCCTGAGGTGTGGCTGGG
ACATGGACTCCCATCCCAGGACCACGGCGATAAGGAAAGTTTTCAGGACTGTATTTTTCG
CATAATACTTGCATAAAACTCCTCCCGCTAGGTTGATCCATCTTCCTTTCCTAAAATTCC
CTCTGCCTGGGAGGCGGGGGAGCTGCTGCGGCGGCTCCTCGGCCTGCGCCTCTCCTCCCC
CCTCCCGGCCGCCGCCGTGGCCGCCGCTCAGCCTCGGGCCTGCTCACGGCCGGCCCCGGA
CCGGCTCCGCTTCACCTCGTCCCCCACTCCGGCCTCTGGAGCCCTGTGTCCTGCATTGAC
C
>A1L530
CGGTCCGGATTCCCGGGATGTGAGCGTGCAGGCGGCGAGGTGGTAGTGATTGTGCCACCG
CGCGTGTGGAGGGAAGGAGAGAAGTCAGGAAATAAAGAGGAAAAGGAGCGATGCAGATCT
CGGGAAGAACTACAAGACCTTCTTAGTCTTGGCTGAGCCCTGGAGAGACCAGGCCCTCAG
CCTCTGTTCAGCTCCAGACACGCAGCTTCTCCAGGCAGCCTTGCTTCACAGCAGGGATTG
CTCCTCAAGCTCACCCCGGACAACGTCACTTGGTGGTGGAGGAGAACTGTGAGACGGTGG
CTGGAAGTCAGGTCGTAGCCACTTGCCTGTCACTGCCCGGCTGAGTGGCAGCCCAGAGTC
CAGGAAGAGCAAGTGGCCGCAGGTCACAGACTCAGAGAGAATATGAGCGTGGGGGTGAGC
CCCGCCACACCCCTCCCTCCAGCCTCAGACACCAACATAGTCACGTCCACCTTCAGCCTG
GTGGACTATGTGGTCTTTGTCCTGCTGCTGGTTCTCTCCCTTGCCATCGGGCTCTACCAT
GCCTATCGTGGCTGGGGCCGACATAGCATCGGCCAGTTGCTGTTGGCAGACCGCAAAATG
GGCTGCCTTCCTGTGGCGCTGTCCTTGCTGGCCACCTTCCAGTCAGCTGTGGCCATCCTG
GGTGTGCCGTCCGAGATCTACCGATTCGGGACCCAGTATTGGTTCCTGGGCTGCTGCTAT
TTCCTAGGATTGCTGATCCCAGCACATGTCTTCATCCCCATCTTCTACCGCCTGCATATC
ACCAGTGCCTATGAGTACCTGGAGCTCCGGTTCAATAAAGCTGTGCGTGTTTGTGGAACT
GTGACCTTCATCTTTCAGATGGTGATCTATATGGGGGTCGTCCTCTATGCTCCATCCTTG
GCGCTCAATGCAGTGACTGGCTTTGATCTCTGGCTGTCAGTGCTGACCCTAGGCATTGTC
TGTACCATCTACACTGCTCTGGGCGGACTGAAGGCAGTCATCTGGACAGATGTCTTCCAG
ACTCTGGTCATGTTCCTAGGGCAGCTGGCGGTTATCATTGTGGGGTCGGCCAAGGTGGGC
GGTCTGGGGCACGTGTGGGAAGTGGCTTCCCAGCGTGGCCTTATCTCTGGGATTGAGTAA
GTAAACCCCTTCCCTGGCTGGGATCTGTCATGCCTGGGAGCTGAGCCCCTCTTAGAGCCT
GCACCTAGGGCGGTAGTAAGCAGAGGGGAAGCTGTGGGGTTTGAGGTGCAGCCTTGAGGC
CAGTGGGAGGCTGGGCCTGCAGGGGTGGAGGACAAGCTGAGTGTTGCCCCGGGTGGTCAG
GTGTCAGGATGTTTCTAGTACCTGGGATGAGGCTGTGGGTTGGCAGAATGGAACCACTCC
CTCCCCACCCAGCCTGAGTCCACCTTGGCCCCGGCAGCCATCTCTCTGCCCCGCCCCCTG
TCGGAGGAGGGCAGGGAAGGCTGAGTCTGGGGCCACAGTGGCACGTTGGTGTCTATGGCA
GGCTGGATCCGGACCCGTTTGTGCGGCACACGTTCTGGACGCTGGCCTTCGGGGGTGTCT
TCATGATGCTCTCCTTGTATGGAGTGAACCAGGCGCAGGTGCAGCGCTACCTCAGTTCCC
GCACGGAGAAGGCTGCAGTGCTCTCCTGCTACGCCGTCTTCCCCTGCCAGCAGGTGGCGC
TCGGCATGGGCTGCCTCATTGGCCTGGTCATGTTTACCTACTACCAGGAGTATCCTATGA
GCACCCAGCAGAGTCAGGCAGCCCCTGACCAGTTCGTCTTGTACTTTGTGATGGATCTCC
TGAGAGGCCTGCCAGGGCTGCCTGGGCTCTTCGTCGCTTGCCTCTTCAGTGGCTCCCTCA
GCACCATATCCTCTGCTTTTAATTCACTGGCAACTGTTACAATGGAAGACTTGATTCGAC
CCTGGTTTCCTCATTTCTCTGAAGTCCAGGCCACCATGCTTTCCAGAATCATCGCCTTTG
GTTATGGGCTACTTTGTCTGGGAATGGCCTATATTTCCTCGCAGATGGGACCTGTGCTGC
AGGCAGCCATCAGCATCTTTGGTATGGTTGGGGGGCCGCTGCTTGGACTCTTCTGCCTTG
GGATGTTCTTTCCTTGTGCAAATCCTCCTGGTGCCATCGTGGGCCTGTTGGCTGGACTGA
TTATGGCCTTCTGGATTGGCATTGGGAGCATCGTGACCAGCATGGGCTCTGGCAGAGCAC
CCTCTCCCCCTAACGGGTCCAGCTTCTCCCTGTCCAGCAATCTGACTGCTGTCACCATGG
CCACACTCATGCCCTCGACTGCCGCCTCCAAGCCCACGGGGCTACAGCGGCTCTATTCCC
TGTCGTATTTATGGTACAGCGCTCACAACTCCACCACTGTGATTGTGGTGGGCCTGGCTG
TCAGTCTGCTCAGTGGGGGCATGCGGGGCCGGACTGTGGACCCTCGGACCATTTACCCAG
TGTTGCCGAAACTCCTCTCCCTCCTGCCCCTGTCCTGTCAGAAGCGACTTCCCTGCAGAG
CCCGCAGCCAGGACCTCTCCTTAGAAGCCGGTATGTTTCCAGAGAAGATGAGCAATGGGA
TGCTGAGGGGCAGCAGAGACCAGGTGGCCATGGCCGTGACTGAGGAAGGCCCCGCCCAGC
CGGGGATCAGCCCCACCTTCATCCTCCAGGAGACCTCACTGTGATCCTGGGATCACAGAC
TTGGGACCCAGACCCAGAGGCCCCCTGCGGTACAGGGATGAATTCCCTGTGTTCTGCAGG
AGGATCACAGACTGAGTGATCTCAGCCACACCAAAGGACCTTGTTCTTGGGAGTTTGTGC
TACAGTAGAAGCTGTCATGTCACAGGAGGTGTGAGAGTAGGACAAGGTTTTTCCTTGTTC
TTTGCCCATTTGTTCTCTAGAGAACCAGACTTGCAGGGGGTACAATTCTGCCAGAAAAGG
GGATAGAGGTAAATCTCCTGGCAAAAGAATAATGGCTTCTGATTCAGCATCGCCAGGCTT
CTTTGAAGTGAATAGAAATAGCTGTTCTGGGCCCACTCTGGCAAGATTGATGTGGACCTG
CCTTGGCCAGCTCTTGTGTCCCTTGCAGTCCCATTGGAGCACAGGTCCTGTCAGCCACAC
AGGGCCCCGTGACACTACTTTCAGGTTGTCTGTGCTACCCAGACATTCTGATCTGTCTAC
CTCCATTCTTGAGAGGGAGGTTTTGGTGTCCCTGAGAGGCCTCTCGGAACACACAGGTAC
ATTCATCTCCTTTGTGTACAGTAGGGACGCTTTTCAGCTCTCTGACCCACCCCCTACCTT
TGCAGTGGGCACTTGGGGATGGGGTGGATGTTGATCCGAGAACCAGGGCATGACCAGGTC
CACTGTGGAGTGCGCCGTCCATCTAACTCCTGAGCCATGCCACCCCCGTGTCATTTGGTC
ATTCATGCTCCTGTTTCCTTTTGGAGTTTCTTACCTACCTATCTTTGTTCCTAAGGAATA
AAAACTGCCACTGGGCTAGAATCTGGGTTCCTG
>A1L532
TGCTGCCTCCGCCGCCGCCGCCGCCGCCGCTCTTCATGGGCCCATAGGACGACTGGTGCT
GGCTGTAGCTGCCGAAACCGCCGAAGCCGTTACCGTAGTCGCTTCCACCGTAGGACGAAC
CGCCGCCGCCGCCTCCGTAGGCGTTGTAGCCGCCGCCGCCGCCGTAACCACCGTAGCTGT
TATAACCGCCGCCGCCGCCCTTAGACAGGCCGTTCTGGTCACGACCACCGCCCCGACCCC
GGCCGCCGCGGCCGCCACGGGAGGACCGGGAGCCGCCTCCGCCCCCACCGGAGTGGATAT
CCTCCTTGGGGACAGCCTTCTTCACCTCCACGCGATGGCCCTGGATCGGATGGAACTTGA
CCACCGCGGCCTTGTCTGCCGCGTCGTGATTCTGAAAATACACGAAGCCGAAGCCACGCT
TCTTGCCGGACTGCTTGTCGGCAATAATCTCGGCCTTTTCCACGGTGCCAAACTGCGAGA
AGTGCTCGATCAGGTCGCCCTCGGCCACGTCTCCCTTAAGGCCCCCGACAAAGAGCTTCT
TCACCTTGGCGTGAGCACCGGGCCGCGCCGAATCCTCCCGGGACACCGCCCGCTTCAGCT
CCACCGTGTTGCCGTCCACCGCATGAGGCGAGGCGGCCATGGCGGCATCGGCCTCCTCCA
CATTGGAGTAGGTCACGAAGCCAAAGCAACGGGAGCGCTTGGTCTGGGGGTTCACCACCA
CTACGCAGTCTGTCAGGGTCCCAAAGGCCTCAAAGTGGCCGCGCAGGCCGGACTCACTCG
TCTGCACGTTGAGGCCGCCGATGAACAGCTTACACAGTTGGGAGTTCTCCATCTCCACCG
CCCGGGCCTTGCCCCCGCCCTGGGAGCTCCGAGGTTTCGCCGTCGCCGTGATGGTTGGCT
AAGGTTTCTTCACAACTTGGGCCCAGCCGTCGCTGGAGCCGCCCCCGCCGGTCAGCGACG
GAAAAGGGAAGAAGGGAAGGGAAGGGAAAAAGGAAGAGAGGAAGGGGGAGGGAAGGGGAG
AGGTGCCGGCTAGAGGACAAGCCGAGGAAACTGGAAGGCAACCAAAGCCGCCGCTACCGC
CACCTCCGCTCCCGTATCTGTGCACCACACAAAGAGGCCGCTGAACGCGCGCGCACCCTC
CCCGAGGCGTGCGTCACCGCCGACGTACGGCAGCGCAGGACAGTCCACCAATCCTCGCCT
CGACCTCATTAGTCCCGCCTACCGCGCTGCAGCGCCGCTCTCGGTCACGGACTCCCCGCC
CTCCGCGGTCTATTCAAGCCTTCGGCCTGCGCTGCTCCGGCTGCCGCCTTTACCGCTCAG
CTTTCACTTCCAGGATCTCCAGTGCGCCCTCACTAGGGACTCTCTCTGCCCTTCGCGAGC
CTCTGCGATTCATTTGCCCCCAGCCCCCGCGGCTGTTCCCAGTGATTTTCCCCCCTCCCC
TAGCCGTATCCCCTCGCCCAGCTCCGCAGTGGCGTTCGCG
>A1L542
CTCGGGTCCCGCCCGCCCTGACTCACCCAGTCCTGCCCGCGAACTCCGCGGGAGTCCCGG
CCGCTCAGCTCCCCGGGACACAGGAGTTGGAAACAGCGTCTGGCCCGTGAGGAAGGATGA
TTCCGGTGGCGGAGTTCAAGCAGTTCACGGAGCAGCAGCCCGCCTTCAAGGTGCTCAAAC
CTTGGTGGGACGTGCTGGCCGAGTACCTCACCGTGGCCATGCTCATGATCGGGGTCTTCG
GGTGCACCCTCCAGTTCTAGAGACTGGACATCCGAAATCAAAGTGTTGACAGGGCTGGTT
CCTTGCGAAGGCTGTGCCTCTCGTCTAGACTCTGGTGGCCTCAGGCATTCCTTGGATGAT
AGAGGACACTCTCCCTGTATCTTCACAGCATCTTCCCTCAGTGTGACGCAGGACAAGATA
ATCTGTCTGCCCAGTCATGAACCCCGGGAGAATTTATCTGAAGCCCCGTGCCAACAGCTG
CTGCCCCGGGGGGTCTCAGAGCCCATGGGGGACCTCCGGGAGTTGAGCGGCCTCAAGAAC
AACCTGGACCTACAGCAGTACAGCTTCATCAACCAGCTCTGCTACGAGACGGCCCTCCAC
TGGTATGCCAAGTACTTTCCCTACTTGGTTGTCATCCACACGCTCATCTTCATGGTCTGC
ACCAGCTTCTGGTTCAAGTTCCCCGGCACCAGCTCCAAGATCGAGCACTTCATCTCCATC
CTGGGCAAGTGTTTTGACTCACCATGGACTACTCGGGCACTGTCTGAGGTCTCCGGGGAG
AACCACAAGGGCCCTGCCGCCACCACAGCTGGGCAGGCGACAGTGACCTTGACCACAACG
GCAGGGGAGGGCGAGAAGGAGAAGGTGTTGCCAGAGCCCGAGAAGGTGGTGACAGAGCCC
CCAGCTGTCACCCTGCTGGACAAGAAGGAGGGGGAGCAGGCCAAAGCCCTGTTTGAAAAG
GTCAAGAAATTCCGTGTGCACGTGGAGGAGGGTGACATCCTGTACACCATGTACATCCGG
CAGATGGTGCTCAAGGTCTGCAAGTTCTTGGCCATCCTGGTCTACAACCTGGTCTATGTG
GGGAAGATCAGCTTCCTGGTGGCCTGCAGGGTGGAGACCTCGGAGGTGACAGGCTACGCC
AGCTTCTGCTGCAACCACACCAAAGCCCACCTCTTCTCCAAGCTGGCTTTCTGCTATATC
TCCTTCGTGTGTGTCTACGGGATCACCTGTCTCTACACCCTCTACTGGCTCTTCCACCGG
CCCCTCAAAGAGTACTCCTTCCGGTCAGTTCGGGAGGAAACTGGCATGGGCGACATCCCC
GACGTCAAGAACGACTTCGCCTTTATGCTGCACCTCATCGACCAGTACGACTCGCTGTAC
TCCAAGCGCTTTGCTGTCTTCCTCTCTGAGGTCAGCGAGAGCCGCCTGAAGCAGCTCAAC
CTCAACCACGAGTGGACTGCCGAGAAGCTGCGGCAGAAGCTGCAGCGCAATGCCCGGGGC
CGGCTGGAACTGGCCCTCTGCATGCTCCCGGGGCTGCCGGACACGGTCTTCGAGCTCAGC
GAGGTAGAGGCACTGCGGCTGGAGGCCATCGGCGACATCACCTTCCCCCCGGGCCTCTCG
CAGCTGGTGCACCTGCAGGAGCTGAGCCTGCTCCACTCACCCGCCAGGCTTCCGTTCTCC
TCGCAGATCTTCCTGCGGGACCGCCTGAAGGTCATCCGAATCAAGTGCGAGGAGCTGCGG
GAGGTGCCCCTCTGGGTGTTTGGGCTGCGTGGTCTGGAGGAGCTGCATCTAGAGGGGCTC
TTCCCCCCAGAGCTGGCCCGGGCAGCCACCCTCGAGAGCCTCCGGGAGCTGAAGCAGCTG
AAGGTGCTGTCTCTGCGGAGCAACGCTGGCAAGGTTCCTGCCAGCGTGACTGATGTGGCT
GGCCACCTGCAGCGGCTCAGCCTGCACAATGATGGGGCGCGTCTGTTGGCACTGAACAGC
CTCAAGAAGCTGGCGGTGCTGCGGGAACTGGAGCTGGTGGCCTGCGGGCTGGAGCGCATC
CCCCACGCCGTCTTCAGCCTAGGCGCGCTGCAGGAGCTTGACCTCCGGGACAACCACCTG
CGTTCCATCGAGGAGATCCTCAGCTTCCAGCACTGCCGCAAGCTGCTCACGCTCCGGCTG
TGGCACAACCAGATTGCCTATGTCCCCGAGCATGTGCGGAAGCTCCGGGGCCTCGAGCAG
CTCTATCTGAGCCACAACAAGCTGGAGACGCTGCCCACCCAGCTAGGCATGTGCTCCAGC
CTCCGCCTGCTGGACGTCTCGCACAATGGGCTGCATTCCCTGCCAGCCGAGCTGGGTCTC
CTGCAGAATCTTCAGCACTTGGCTCTCTCCTACAATGCCCTGGAGTTTCTACCCGACGAG
CTCTTCTTCTGCCGCAAGCTGCGGACGCTGCTTCTAGGTTACAACCATCTGAGCCAGCTT
GCACCCCAGGTGGGGGCCCTCAGGGCCCTCAGCCGCCTGGAGCTCAAGGGCAACCGGCTG
GAAGCACTGCCGGAAGAGCTCGGCAACTGTGGGGGGCTCAAGAAGTCGGGGCTCCTGGTG
GAGGACACCCTTTACGATGGGCTGCCGGCCGAGGTTCGGGACCGGATGGAGGCAGAGTGA
AGCTGGGGAGGGAGGACAGGTTGAGGTCAATGCCTCCTGGATGCTACTGCCCTGGAATCT
CTACCATTATCTTCGAGGGAGATGGTTAAGTGGGCCCCATCCAGGAGACAAGGAACAGAC
ATGTCAGGTTGATGGAGCCCAGGCAAGATCCTGGGACGGGTTTGTCTGGGAGGCTGTGGA
TTTGGGGTGGAACATCCTGGAGGGATTAACTCAGTCAGAAGACTCTCAGACCAAAACCAC
ACCCGTGTCTTTGGTTTGGCTGACCTGCTTCTAGCCCTGGGCCAGAGATGCTGCCCTCCC
CCAGACAGCAGCCACAGTACCACATATGGGGGTTGGGGTGGGGGAGGCTCATCCCAGTGG
GATTTAACCCTCTTCCCCTGACCAAAACAGCTTACATCTGGGGTTTTCTCCCAATGAGGG
GACACAGACACAAGGGACCAACCTCCCCCCCCACCCCCAATTTTGATATTAATCCCTTAT
TTATAAATTGCTTGCTATGGACACCTGAACTCAGAAAGCAATGGTTCTCATATTTGGCTG
AAATCAACATCTCCAA
>A1L545
ATTGTCCCGCCCCCCGGGGCCGCCCATTGTGCCGTGACGCTTACGTCGCCCTCAGCGCGG
AGAGGGAGGGGCGGCCCGCGCCGCCGCCGGAGTCGCCGCCATGGACCTAGGACCTTTGAA
TATCTGTGAGGAAATGACTATCTTGCACGGGGGTTTCTTGCTGGCCGAGCAGCTGTTCCG
CCCCAAAGCACTGGCTGAAATGACCAAGTCTGACTGGGAGCACGTTGGGCAGCCCATTGT
GGAGGCTCTGAGGGAGATCTCCTCTGCCACAGCCTGCTCCCAGCCCTTCGCCTGGAAGAA
GAAAGCCCTGATTATCATTTGGGCCAAGGTGCTACAGCCCTGCCCCGTCACCCCTTCTGA
CATGGAAAACCGCTGGCAGGAAGATGTATTCTTCTCTGTGGGCAACATGATCCCCACCAT
CAATCACACGGTCCTCTTTGAGCTGCTCAAGTCGCTGGAGGCCTCTGGACTCTTTATCCA
GCTCCTGATGGCCCTGCCCACCACTATCTGCCGTGCGGAACTAGAGCGCTTTTTGGAGCA
CATGACCGTCGACACTTCTTCCAAGGACGTGGCCTTCTTCCTCGATGTCTGGTGGGAAAT
GATGAAGCACAAGGGCAATCAGCAGGACCCCCTGCTCTCCCAGTTCCGGACAATGGCCCA
CAAGTACCTGTCCTCCTCCGATGACTTCTCCCACCCCCCAAAGAGGTTCAAGTCCGATCC
AGATGTGTGTCCAACCATGCCCCTGCTGGCCATGCTGCTCACGGGGCTGAAACAAATCCA
GGACAGGATCCTATGTCCTGGGATGAAGTGCTGCGCCTTAGCCAACTTGGCTGACATGCT
GACCGTGTTTGCACTGATGGAGGAGGACCCCCAGGAAGTGTCCGCGACCGTGTACCTGGA
CAAGCTGGCCACGGTGATCTCTGTGTGGAACTCAGACACCCAGAACCCATATCACCAGCA
GGCACTGGCAGAGAAGGTGAAGGAGGCGGAGCGGGACATCAGCCTGACCTCCCTGGCCAG
GCTGCCGAGCGAGACCATCTTCGTGGGCTTTGAGTTCCTGCGCAGCCTGCTGCAGGAGTG
GGGGGAGGAGCTGCAGGCCTTGCTCAACAGCAGCCAGGGGACCAGCTACGACAGCTTCCG
GCTCTGCGACAGCCTGACCTCCTTCAGCCAGAACCTGAAGCTCTACCTGGATACCACCAG
CCTGGCCAAGGAGGAGAGGCAGGTGGTCTCTGAGCTGGCAGAGTGCGTGGGAGACTTCCT
GAGGAAGACGAACAGGGCGGTGAGGAGCACGGGCGGCGGGCAGGACATCGCCGCCTCCAT
CGCCATGGCCATCATCGAGCAGAAGATGGACCGCCACGTGGAGATGTGCTACATCTTCGC
CTCCGAGAGGAGGTGGGCCTTCTCAGACGAGTGGCTGTCCTGCCTGCTCGACAACCGGGC
TCTCTTCCGAGAGCCGGGCCTGGTGTTAAAGCTACTGGAGACGGTGATGGAAGTCGGCAC
GATAGATAGGGCCATCTCCAAACCTCGGATCAAACAGGTGGTCGACTTGATCCTGGAGTG
TTACACACACCTCTCGCTGCCAGATAAAAATAAAGTCCTCTCGGGGGTCCTGCGCTCTTG
GGGGCGCAAGGGCCTCTCTGAGAAATTGTTAGCTCACTTGGAGGGCTTTCAGGAGGACCT
CAACACGACTTTCAACCAGCTCACACAGAGCAACTCTGAACAGGGCTTGGCTAAGGCTGT
TGCTTCCGTGGCCCGCCTGGTCATCCTGCACCCGGAGATCACGGTGAAGAAGGTGTGCAG
CATGGCTGTGGTCAACCTCGGCACCCACAAGTTCCTGGCTCAGATTCTCACTGCCTTCCC
CGCCCTCCGGTTCACGGAAGAGCAGGGGCCAGGCCACTCCACCACATTCGTGGTGTCCTG
CCTCAAAGAGACAGTCTGGACCAAACTCTCGACACCCCGGGAGGAGAAGCAGTTTCTGGA
GCTCCTGAGCTGCCTGGTGAGTCCTATAAAGCCCCAAGGGATTCCAGTCGCTGCTCTGCT
CGAGCCGGATGAGGTACTAAAGGAGTTTGTCCTGCCTTTCTTGATGCTGGAGGTCAAAGA
GGTGGACCTCAGTCTGAGGATCTTCGTCCAGACTCTGGAAGGGAGCACAAACCTGGAGGA
ATACTGGCTGCAGTCCTGCTCTCCGTTCCCACTCATCTTCAGCCTGTGCCAGCTCCTTGA
TGGCTTCAGCAAATACTGGCAGCTCCCCAAGGAGAAGCGCTGTCTCCCCCTGGACGGAAA
GGACCTGGCCATCCACATCCTGGAGCTCCTCTGTGAGGTGGTCTCAGCTAATGCCGACAC
CTTCTCCCCGGACACCTGGGTCAAGTCCCTGTCCTGGCTCCACCGGAAGCTGGAGCAACT
AGATTGGACTGTGGGCCTGAGACTGAAGAGCTTCTTTGAGGGCCACTTCAAGTGTGAGGT
GCCAGCCACGCTCTTTGAGATCTGTAAGCTTTCTGAGGATGAGTGGACCTCCCAGGCCCA
CCCCGGGTATGGGCCCGGCACAGGCCTCCTGGCCTGGATGGAGTGCTCCTCCATCTCCAG
CAGCATCTCCGAGCAGATGCTCGCCCTCCTGGTGGTGGATGTGGGCAACCCTGAGGAGGT
CAGGTTGTTCAGCAAGGGCTTCCTGGTGGCCCTGGTGCAGGTCATGCCATGGTGCAGCCC
CCAGGAATGGCAGTGCCTTCACCAGCTGACCCGGAGACTGTTGGAGAAGCAACTGCTGCA
CGTCCCTTACAGCCTGGAGTATATACAGTTCGTTCCTCTGCTCAACCTGAAGCCCTTTGC
CCAGGAGCTCCAGCTCTCTGTACTCTTGCTTAGAGCTTTTCAGTTTCTCTGCAGCCAGAG
CTGCCGTAACTGGCTCCCCGTGGAGGGCTGGAACCATGTGGTCAAGCTCCTCTGCAACAG
TCTGACCAATCTCCTGGATTCCGTTCGGTTGATACAGTCGGTTGGCCCTTGGGCTCAAGG
ACAAGAGCAGGACCTGACCCAGGAAACCCTGTTTTTCTATACCCAGGTGTTCTGTCACGT
TCTGCACATCATGGCCATGGTCCACCAGGAGGTCTGTGAACCTCTCTATGTCTTGGCCTT
GGAGATCCTCACCTGCTACGAAACCCTGAGCAAGACCAACCCTTCCGTCAGCTCCTTGCT
CCAGAAAGCAAACGAGCAGCGCTTCTTAAAGTCCATTGCCGAGAACATCAGCCCCGAGGA
GCGGCGCCAAACCCTCCTGCAGAAGATCAGCAACTTCTGACCTCCGTGGGTCAGAAAACA
GCCGGGCCTCCACTTGGCGGGCTTGATGGGGACTGGAGCAGAGAAGCAGAAACTTTTCAG
TCATGTGGAATTGTACACAAGCCCCCAAATAAGACAATAACAGTGTAAAAAAAATAGTTT
CTTAGGTATTTGTAACAAACAGGTTATAATAAAATTCTCTTTTGAGTTTCAAAAA
>A1L548
CCATTCTCGCGCGTCTTCCCTTCGGCGCATGCACCTAACGAGTGGTGCTCATTGGACGGA
AGGGTAGGGGGGGACTAGAAGCGGTGAGAACCGCTGTGTGTGGAGGAGCTGGTGCCGGTG
TCATGGCGGAGCTGAGTGAAGAGGCGCTGCTGTCAGTATTACCGACGATCCGGGTCCCCA
AGGCTGGAGACCGGGTCCACAAAGACGAGTGCGCCTTCTCCTTCGACACACCGGAGTCTG
AGGGTGGCCTCTACATCTGCATGAACACATTCCTGGGCTTTGGAAAACAATATGTGGAGA
GACATTTTAACAAGACTGGCCAGCGCGTCTACCTCCACCTCCGGCGGACTCGGCGCCCGA
AAGAGGAAGATGCGACCGCAGGCACTGGAGATCCTCCCCGCAAGAAACCCACCCGACTGG
CCATCGGTGTCGAAGGCGGGTTTGACCTCAACGAGGAGAAGTTTGAATACGATGAGGATG
TAAAGATCGTCATTCTGCCGGATTACCTGGAAATAGCCCGGGATGGGCTGGGGGGACTGC
CCGACATTGTCAGAGATCGGGTGACCAGTGCGGTGGAGGCCCTCCTGTCGGCTGACTCGG
CCTCCCGCAAGCAGGAGGTGCAGGCCTGGGATGGGGAAGTGCGGCAGGTGTCTAAGCATG
CCTTCAGCCTCAAGCAGCTGGACAACCCTGCTCGGATCCCTCCCTGTGGCTGGAAGTGCT
CCAAGTGCGACATGCGGGAGAACCTGTGGCTCAACCCTCACGGACGGCTCCATCCTGTGT
GGCCGGCGCTACTTCGACGGCAGCGGGGGCAACAACCATGCGGTGGAGCACTTCCGGGAG
ACGGGCTACCCGCTGGCCGTCAAGCTGGGCACCATCACCCCTGACGGAGCTGACGTGTAC
TCGTATGACGAGGATGACATGGTCCTGGATCCCAACCTGGCCGAGCACCTGTCCCACTTT
GGTATTGACATGCTGAAGATGCAGAAGACGGACAAGACGATGACGGAGCTGGAGATAGAC
ATGAACCAGCGTGTCGGCGAGTGGGAGCTGATCCAGGAGTCGGCGGTGCCGCTCAAGCCG
CTGTCCGGGCCCGGCTACACCGGCATCCGCAACCTGGGCAACAGCTGCTACCTCAACTCG
GTGGTCCAGGTGCTCTTCAGCATCCCCGACTTCCAGAGGAAGTACGTGGATAAGCTGGAA
AAGATCTTCCAGAACGCCCCAACGGACCCCACCCAGGACTTCAGCACCCAGGTGGCCAAG
CTGGGCCACGGCCTGCTCTCGGGGGAGTATTCCAAGCCAGCACCAGAGTCGGGTGATGGG
GAGCAGGTAACGGAGCAGAAGGAAGTCCAAGATGGCATTGCCCCTCGGATGTTCAAGGCC
CTCATTGGCAAGGGTCACCCCGAGTTCTCCACCAACCGGCAGCAGGATGCCCAAGAGTTC
TTCCTGCACCTTATCAACATGGTGGAGAGGAATTGCCGGAGCTCTGAAAATCCTAACGAA
GTGTTCCGCTTCCTGGTGGAGGAAAAGATCAAGTGCCTGGCCACAGAGAAGGTGAAGTAC
ACCCAGCGAGTGGACTACATTATGCAGCTGCCCGTGCCCATGGATGCGGCCATGAACAAA
GAGGAGCTTCTAGAGTATGAGGAGAAGAAGCGGCAAGCTGAAGAGGAGAAGCTGCCTCTG
CCTGAGCTGGTTCGGGCCCAGGTGCCCTTCAGCTCCTGCCTGGAGGCCTACAGCGCCCCC
GAGCAGGTGGACGACTTCTGGAGCACAGCCCTGCAGGCCAAGTCAGTCGCTGTCAAGACC
ACACGATTTGCCTCATTCCCTGACTACCTGGTCATCCAGATCAAGAAGTTCACCTTTGGC
TTGGACTGGGTGCCCAAGAAACTGGACGTGTCCATCGAGATGCCCGAGGAGCTAGATATC
TCCCAGCTGAGGGGCACAGGGCTGCAGCCTGGAGAGGAGGAGCTGCCCGACATTGCCCCA
CCCCTGGTCACTCCGGATGAGCCCAAAGGGTAGCCTTGGTTTCTATGGCAACGAAGACGA
AGACTCCTTCTGCTCCCCTCACTTCTCCTCTCCAACATCGCCCATGCTGGATGAGTCGGT
CATCATCCCAGCTAGTGGAGATGGGCTTTCCCATGGATGCCTGCCGCAAAGCTGTCTACT
ACACTGGCAACAGCGGGGCCGAGGCCGCCATGAACTGGGTCATGTCGCACATGGACGACC
CGGATTTTGCAAACCCCCTCATCCTGCCTGGCTCCAGCGGGCCCGGCTCCACGAGTGCAG
CCGCTGACCCCCCACCGGAGGACTGTGTGACCACCATCGTCTCCATGGGCTTCTCCCGGG
ACCAGGCCCTGAAAGCCCTGCGGGCCACGAACAACAGTTTGGAACGGGCTGTGGACTGGA
TCTTCAGTCACATTGACGACCTGGACGCAGAAGCTGCCATGGACATCTCGGAGGGCCGCT
CGGCTGCCGACTCCATCTCCGAGTCCATACCAGTGGGACCTAAAGTCCGGGATGGTCCTG
GAAAGTATCAGCTCTTTGCCTTCATTAGTCACATGGGCACCTCGACCATGTGTGGTCACT
ACGTCTGCCACATCAAGAAGGAAGGCAGGTGGGTGATCTACAACGACCAGAAAGTGTGTG
CCTCTGAGAAACCGCCCAAGGACCTAGGCTACATCTACTTCTATCAGAGAGTGGCCAGCT
AAGAGCCTGCCCTGAGGGCGCCCCGGGGACAGACTGCCCAGCATGAGGAACGGGGCTGAG
GGATGGACGCCTCCCTGCTCGGTACCCCTTTTCTTTTCGTCCCCAGCAGCAGGGAAGAAG
CTAGAGGCCAGGAGAGAATGGCTAGGCAAAGCGTGGGGTGGGGGGGCTCCGGGGAGACCT
TGGGAATGGAGTCGGAGGGGGCTGGAGGGGCCGGCCGCCTGTCTGTGAGGAGACTGTTGC
TTCCCTGCCCTTGACCCCACAGCGCTCTGCTTCTCTGTGATCCCGCCTGCCCGGTGTGGA
GCGGGCTTGTTCGTGTGTGTGCGTGGGTGTGGGTGGGCGTGTGTGTGTGTGTGTGTGTGG
CGTGGGTGTAGCTTTGTGCCGCCTCCTCCACCAAGGGGGCTTCTGTGCCTCCCCTGCCCC
TTTGTGTGTGCTCCCCGTGTGGCGGGGCCAGGAGGGATGTGAGGGAAATGGGAGCCAGCC
CCCCTCGCCCTCCCGCCTCAGTCTTTGCCCCACCAGATCGGAAGAGCGGTTCA
>A1L552
GCGCTCCCTGCGCTCCGCCGCTCCCGCCTCAGGCTCGGTCTAGGGCTCCGGGATGTCTGC
GTTGTGCGACCCTCCCGGGGCCCCAGGGCCTCCCGGGCCTGCCCCGGTCACTCACGGTCC
CGCGCCGCTCAGTGCTCAGGAGCTGTCCCAGGAAATCAAGGCTTTTCTGACTGGTGTAGA
CCCTGTTCTGGGCCACCAGCTCTCTGCTCGAGAGCACGCTCGCTGTGGCCTTCTCCTGCT
CCGCTCTTTGCCACCTGCTCGGGCTGCTGTGCTTGACCACTTGCGAGGTGTTTTCGATGA
GAGTGTCCGGGCCCACCTGGCTGCCCTGGATGAAAGCCCTGTGGCTGGCCCACCTCACCT
CCGTCCACCCCCACCTTCCCATGTCCCTGCTGGGGGTCCTGGTCTAGAGGACGTGGTGCA
GGAAGTGCAGCAGGTGCTGTCTGAGTTCATCCGGGCCAACCCGAAGGCCTGGGCACCTGT
GATTAGTGCATGGTCCATTGACCTCATGGGGCAGCTGAGCAGCACTTACTCGGGCCAGCA
CCAGCGTGTGCCCCATGCTACTGGGTCTCTCAATGAATTGTTGCAGCTGTGGATGGGCTG
TCGGGCCACACGCACATTGATGGACATCTATGTTCAGTGCCTCTCGGCTCTCATTGGCAG
TTGTCCAGATGCCTGTGTGGATGCCTTGCTGGATACCTCCGTCCAGCATTCCCCACACTT
CGACTGGGTTGTGGCACATATTGGCTCCTCTTTTCCCGGCACCATCATCTCTCGAGTTCT
CTCGTGTGGCCTTAAGGACTTCTGCGTTCATGGTGGGGCCGGAGGTGGAGCTGGTGGCGG
TGGTGGAGGCTCCTCTCAAACTCCCTCTGCAGACCCCTTCCCTGGATCTCCTGCCATCCC
TGGGGAGAAACGGGTGCCCAAGATTGCCTCAGTTGTAGGCATCCTAGGGCACCTGGCCTC
CAGGCATGGAGACAGCATCCGACGGGAGCTCCTGCGAATGTTCCACGATAGTCTGGCAGG
GGGCACTGGTGGCCGGAGTGGGGACCCCTCACTTCAGGCCACAGTTCCCTTCCTCCTGCA
GCTAGCAGTCATGTCACCAGCTTTGCTGGGCACAGTCTCTGGAGAACTGGTAGACTGCCT
TAAACCCCCAGCCGTGCTGAGTCAGCTGCAGCAACACCTGCAGGGATTTCCCCGAGAGGA
GTTGGACAACATGCTGAACCTGGCCGTGCACCTTGTGAGCCAGGCCTCTGGGGCAGGTGC
CTACCGCCTGTTGCAGTTCCTGGTGGACACAGCCATGCCTGCCTCTGTCATTACCACCCA
GGGCCTGGCTGTGCCAGACACTGTACGCGAGGCATGTGACCGGTTGATCCAGCTGCTGTT
GCTGCACCTGCAAAAACTGGTTCATCACTGGGGACCGTCTCTAGGGGAAGGGTTGTTGAG
CTCACCCCCACCCCCCCGCCCTGTGCCCTTTCTAGATGCGCTCAGAAACCACGTTGGAGA
GCTGTGTGGAGAGACATTACGTTTGGAACGGAAACGCTTTCTCTGGCAACACCAGCTCCT
CGGCCTCCTCTCCGTCTATACCCGGCCTAGCTGTGGACCTGAGGCCTTGGGCCATCTCCT
GAGCCGGGCCCGAAGCCCTGAAGAGTTGAGTCTGGCCACTCAGTTATATGCTGGGCTGGT
GGTCAGTCTCTCTGGCCTCCTGCCCCTGGCCTTCCGAAGCTGCCTGGCTAGGGTACATGC
AGGAACTTTGCAACCTCCCTTCACGGCCCGGTTCCTGCGCAACTTGGCGCTGCTTGTGGG
GTGGGAGCAGCAAGGTGGTGAGGGCCCTGCGGCCCTAGGGGCCCGGTTCGGGGAGTCCGC
CTCAGCTCATCTGTCTGACCTGGCTCCTCTCTTGCTCCATCCTGAGGAGGAAGTAGCCGA
AGCCGCTGCCTCCCTCCTGGCCATTTGTCCCTTCCCCCCAGAAGCTCTATCCCCTTCCCA
ACTCTTGGGACTAGTGAGAGCTGGAGTACATCGCTTCTTTGCTTCTCTGAGGCTGCACGG
CCCCCCAGGGGTGGCTTCCGCCTCTCAGCTGCTTTTGCGCCTCTCCCAGACCTGCCCGGC
GGGGCTCAAAGCTGTGCTGCAGCTGCTAGTTGAGGGAGCTTTACATCGTGGCAACACAGA
ACTGTTTGGAGGGGAAGTGGATGGGGACAATGAGACTCTCTCCATTGTGACAGCTCCCTT
GGCATCTGCCTCCCTATTGGACACAAACCGGCGGCACACTGCAGCTGTACCAGGTCCTGG
AGGGATTTGGTCTGTGTTCCACGCTGGAGTCATCGGTCGTGGCCTTAAACCACCCAAGTT
TGTCCAGTCACGCAATCAGCAAGAAGTTATCTACAACACCCAGAGCCTCCTCAGCCTCCT
GGTGCACTGCTGCAGTGCCCCTGGGGGTACTGAATGTGTAGGCTGCTGGGGGGCTTCCAC
CCTGAGCCCAGAGGCGGCCAAAGCAGTGGCAGTGACTTTGGTGGAGAGTGTGTGTCCTGA
TGCAGCCGGTGCAGAGCTAGCCTGGCCTCCTGAGGAGCATGCCCGGGCCACTGTGGAGCG
GGATCTCCGCATTGGCAGGCGCTTCCGGGAACAGCCTCTGCTCTTTGAGCTGCTAAAGTT
GGTAGCAGCTGCTCCCCCAGCCCTGTGCTACTGCTCTGTGCTGCTGCGGGGGCTGCTGGC
TGCCCTCTTGGGCCACTGGGAAGCCTCTCGCCACCCTGACACAACCCACTCCCCCTGGCA
CCTGGAGGCATCCTGCACCTTGGTGGCTGTCATGGCTGAGGGAAGCCTCCTGCCACCAGC
CCTGGGGAATATGCACGAGGTATTTAGTCAACTGGCACCTTTTGAAGTGCGTCTGCTGCT
GCTCAGTGTCTGGGGCTTTCTCCGGGAGCATGGGCCCTTGCCCCAGAAGTTCATCTTCCA
GTCGGAGCGTGGTCGCTTCATCCGGGACTTCTCTAGGGAGGGTGGGGGTGAAGGTGGACC
CCATCTGGCTGTGCTGCACAGTGTCCTCCACCGCAACATTGACCGCCTGGGCCTCTTCTC
TGGCCGTTTCCAGGCGCCTTTACCGTCCACTCTCCGGCAGGGCACATAGCCTTTCCATGC
TCCAAAAGCTGAGGGAGATTGAGCCATAAAGAGAGGGGGCCAAGGTGCTGCAGAAAAGTG
GGAGGTTTCTCTTCTAAGACGTTGGCTTAAAAGAGCGCTGTCACTTTCTTCCTCCCCAC
>A1L558
GGAAAATCCTGTTGTGGAGAGCTCTCTGTTGAACACAAAGAGAGAAAACGCGCTGCTCTC
CCACTCACTCCAGGGCCTCTCTGCCCCCCACTCCTTGGCCTTGGGCCCCGGCTCCTTCCA
TCCGCAGGTCCTCCGTGGCCACCAGTCATCGCGGGGGACGGGTGCCTCCACGCTGCCCGC
TCCCGGGCCTCAGGTCCAGTCCTTGGAGAGCCCTGCCTGGCTCGGCCAGCCCCTGGGCCT
CCTGGCCCGGCGCGCCCCGGGCTCTGCTGGCGGCCAGTGTCTGCTCCAGCCCAGGCCCAC
CTCACGGCTCCAGCTCCCGGGAGAGGCGGGACAGCTCCCGCTGGTTGTCGATGACCTTCA
GCTGCTGGACGTAAGCCCAGGTGCTGGCGGGACTCCGGGTGCTCAGGGACTGCTCCGAGC
ATGTGGAAACCCTGACCGCCTGGCTGTCCTCGTGCAGGTGGGAGACTCGGCTTCTGAGCG
GTGACAGAGGCACATTACTGTGGCTTCGGCAGTGGTGTAGCATCCGTGCAGCTCTGGCCA
TCATTCTCATCTTCTCAAAGTTGATGAGATTCTCCACCAATGTGTGATTTCCCTCGTGGA
TGAAGGTCATGTCTTTGAGAAGAAGGGGCATGAAGGGGATGAGGGGAGGGGAGAGCTTGG
TGAGGGCCAGACGGTACACTCGGTGGTTCCACGAGGGGTCCAGCAGCCTCTCGAGGGCTG
AGTAGAGCTTTCGGACTTTGTGGGGCAGCCGCTCCCAGGTATGGGCCAGGCGGCTGATGG
CTGAGTTGCTGAGACCAAACATGACGGCAAAGAAGGAATTAAGATTCTTTTGCTCCTTGA
GGTGAGCTGCCAGTTTGATGAACTTCCTGAGCAGCTGGGCCCGTAGGCCGGGCACGGAGC
AGAGACACAGCTCTGTGGCCACCCAGTACTGCAGCTCGTTGAAGCGGCGCATGAAGCGCT
CCAGGTTGGCAGTGGTGACGTCCCGCAGGTGCTGGGGGCCCAGCACATAGTGGATCAGCT
CCACCTGGNNNNNNNNNNTGGATGCTGTTGAAGAGGCTCCAGTCATGATCCGTGAGCTGG
CCCGCCAGGTCCTTGGTGCTCACCAGGTCCAGCCCCTCGGCAGAGCCCACCGTGGGCCCC
AGCTGCTCGGGGTGTGGGGTCAGCTTGTGCACTTCCTGTGGGTTGACAACAAAGAGCCGC
TCGTTAAGCCCCAGGGATGTGGCCACACCACGGGCATCTGGCTGCAGGCCAATGGCATCA
CCTGCTGAGTTGACCTTCACCAGCACCTTGCCCCTTAGTCCAGCCGTCCTCCTGGGCCAA
CGCTGCCATCACCTCTCTCACTGAGGCCGTCACAGGCAGCTGCAGGGTTAGCACGGAGTG
GTCTGGCCGGCAGATGTCGTAGGGAACTTTGTCCCCAACTCTGATGGCGCAGCTGTTGCT
GGGGAGAGGCTCATCCTGGCTGGGGAGCCAAACGGGAACATTCCGGGCCTTCATCTGAGG
AGACGCGTTCCCACAGCCGTTCTCCAACCTGTTGGTGTCGCCGCCTCTCTGGCCACTGCT
CCCGCAACAGGTTGCTAAGCCGGGCGTCCCTGCTCACCAGGTCCGACAGTTTCTTGAGGA
AGCTGGTGGCCACAGGGTCGGTGCGGAGCGTAGGGCCGTACAGGGTCACCCACTGACTGA
CCAGCCGCAGGATCTGCTGCCTCTTGTTGCAGACATAGGAGCTGCGCTCCTGCTCGCTGC
CCCCCGCGGGCTCCGCGTGGAAGTGGTGCAGGAGGGCAGCACAGAGCTGGGCAGTGGGCA
TGAAGACACTGTGGGTCAGGAGGAAGTCACTGAGGAATGTCTCTGTTGGGTCATGAGCAC
TGGAGTCAGGCCGCATGGCCTCCAACAGAAGTTCGAGGATCTTCTCTGGGGTGCCAGACA
TCACCGTATACCGATTCCCGCCTGGGGTTGGGGGACGGGAAGGGCCAGTGCCCTGAGAGG
TTCTCTCCAGCACTAACACCACTTTGCCATGTTCTTCCAGCCTCATGGTCTTTGCTTCCA
CGTCCTTGATGATACGGTTGAAGTCCTGCTTGTCCACGCGAAGAAAATGACAGTTGTCTT
CTCCCAGGATGATGGTGGCTGCCCGGGGTGCATCGTTCACCAGAGCCAGCTGTCCGAAGT
CGTCTCCCTCGTGCAGGGTGGTCACCAGGCCCTTGCCATGGGTCACCACGTTGACCGATC
CCTTCCAGATAATGTACCACGAGGTGCCCTTATCCCCCTGGCTGAACAACACAGTTCCTG
CCTTGCTGTGCGGTTCAAAGAGCAGGACTGCAGCCAGCTCCCGCTTCACCGAGTTGGAGA
GGTGGGCCACAGCCTTGATGTGCAGCAGCTCCTCGAAAATGAGGTCCAGCTCCTCGTCTG
TGCGCTGACCAGGGGGCTTTCGAAGCGCCACCGTGAGCAGGGCATCGGGCCCCCGCTGGG
ACAAGAGGGCCAGAGCCTCCACCAGCTCCTCCTCCAGCTCATGGGCGCCCACGGGCTCTG
GCTCCGGCCCCGGGAAACGGTAGAACTGGGTGTCTCGGTCCTGGAAGGCCCAGTCGTGTT
TCACGTGGCAGAGGGCGCCTTCATCCAGGAGCACCTGGCAGATACCCACGGCTTGGCTCC
GGGAGTGGACGCCCAGCCCCAGGGCCAGGATCCCATCCACCAGCTCCCGGCCGGAGCAGC
ACTGCCGGTGGAGCCGGAGGTGGTACTTTCTGTCTCGGATGAGGTTGGGGCAGTTGGCCA
GGAGGTGTCGATGCAGCTGCTTTCCCGCCCTGAGCACCCGTTCTGTGGAGGCCTGCTCCA
GGCTCACGCTGAAATCCAGGGACTCCTCGCTGCTGGTGAGTGGCGTCCAGCGCAGCCCCT
GGATGCAGCTGGGGCGCTGGTGTTCGAGCAGCAGCTGGTAGGAGCAGCTTCGGGACCGGT
ACATCCTCCTGAGCACCATGTTGAGCAGCGTCCCCTCCGGCACCACGTCCGGAAGGCCTC
CCAACGGCGGTGCTCCCAGAATCGAGTCGCCCTCCACAGCCAGGCCCACCTGCCAGCGGC
TCTCACCTGGCCAGCCCACCTTCATGTTCCTCCTTCAAGCTCGCACAGCCGTGCCGGCTC
TAGCAGAAGGCAAGGGGTGGCGGGAGCACCCGCCCGCCCCACAACGAGCCACTGTGTGCC
CCCGGCCTGTAAGTTCCAGGCGAAGTGAGCAGACCAATTCGTAGCTGAAGCCGCTTCCAA
GGCAGCCCCAGCCAGGCTGGGTGGAAAGGCTCCTCTCGGGTTGGGGGAGAACTGGGGACT
TGGTGGGGGTACAACGTTACCCCCGCCCCCAGCGACGGAACCCCGAGCCTCCCCTCCGTC
CCAAACGAAAGAGCCAGCTGGCACCGGGCGCTGAAGCGAGGCTGCAGCTGGCACTGATCC
G
>A1L562
TTTTCTTTTTTTTTTTTGTTTTTACATAATTTTATTATATCCTTTAAAGACAGCATTAGT
GTTAATTAAATAGATCCACAGGTAAAATGTCTATTGTGGGAGTCTCTCTGACATCTCTGT
TTATTAAACTGGGCAGACATTAAGTTAGTACTTTCATTGGAATAACCCCCCTCAACCACA
ATGTAAAATATCATCTAAAGACACAGCACTGTGGTCCCCCATGCCCGCTTATAACATCAC
CACAGCGTCTCATAAGGCAGATCTTAAGTGCAGGTGGGACTCTTGACCTCAATCATGGTT
TGCACGCCAGCTTCTAGTTATGTCCAGGCTTTCTCTCGGTGACTCGTGCTTCCCTCCATG
GGTCTCTCCTGGCCACCACCTTCAGTGTTCAGAGGGCACATTTCCTAATAAGCCACAACT
TAGCACGAGGGTGCAACTCGTGCACCCTCACAGACTCTGTCAACAGTGCCCTGAGACTCT
CTGCAGTGACAGAGCTGGGTCAGCCCAGCCTGAACCCTGAGCAGGGTGAATGGTTTCTGG
GGACCCGGCTAGGACGCCCCCACTGCCTCCTCTGGACAGACAGGGCCATGGCACCCACAT
GTGGTCTCTGAGTCTTGGTCTTTGAAGCAGCAGAGATGACAGAGTAAAGCTCCAGGCACC
AGTGAGCCAGGACAGGGTCCCCCAGAGAGGAGGCCAGACCAAACGGGCACTGTGTCACCC
GGGTCATCCTCCCTGAACTGTGGCTCCTGTCTGTCTGCAGTGGGAAGGGTGCTGATCCAC
ACCGCCCCACCCCATGCCTGGGCGGTAAGAGTGATGAGCATCCGGTAGCCAACCAGGGAC
CAGCACAGACCAGCACCTCCTTTCCCAACAAGCTAAAATGACCATTGTTTAAATGACTCT
[truncated: 34,848,892 more chars]
